# Supplementary material for: Insights into Molecular Features of Venerupis decussata Oocytes: A Microarray-Based Study
Source: PLoS One. 2014 Dec 3;9(12):e113925. doi: 10.1371/journal.pone.0113925 (PMC4254928; doi:10.1371/journal.pone.0113925)
Supplement: Table S1 — Principal Component 1 and Principal Component 2 highest eigenvector values. The table lists the 1,593 probes (5% out of the total amount of probes) with the highest eigenvector values in both PC1 and PC2. The eigenvector values and the putative annotation against UniProtKB/SwissProt database are also reported. (XLSX) [file pone.0113925.s001.xlsx]

## Sheet: Foglio1
Principal Component 1				Principal Component 2
Probe name	Absolute Eigenvectors value	UniProtKB/SwissProt Accesion	UniProtKB/SwissProt Description	Probe name	Absolute Eigenvectors value	UniProtKB/Swiss Prot Accesion	UniProtKB/SwissProt Description
gonads_contig_439265_P	892.026	Q6P823	Histone H3.3	gonads_contig_361999_P	1666.55	Q6ZRR9	Doublecortin domain-containing protein 5
gonads_contig_288677_S	885.773	na	na	gonads_contig_31891_N	1523.16	Q6ZRR9	Doublecortin domain-containing protein 5
gonads_contig_178849_P	854.4	O61366	Serine-enriched protein	gonads_contig_478856_P	1129.99	na	na
gonads_contig_74752_AS	850.766	na	na	gonads_contig_480215_S	1129.88	na	na
gonads_contig_67153_N	847.754	Q07813	Apoptosis regulator BAX	gonads_contig_459577_N	1027.04	Q99J99	3-mercaptopyruvate sulfurtransferase (MST) (EC 2.8.1.2)
gonads_contig_44673_N	831.507	Q9PTK2	Forkhead box protein E4 (FoxE4) (Xlens1)	gonads_contig_480666_P	1007.81	Q5F418	26S proteasome non-ATPase regulatory subunit 1 (26S proteasome regulatory subunit RPN2) (26S proteasome regulatory subunit S1)
gonads_contig_499696_P	821.587	na	na	gonads_contig_68845_P	992.337	Q5U4Q9	Selenocysteine lyase (EC 4.4.1.16)
gonads_contig_367258_N	811.161	Q5ZHV5	JmjC domain-containing protein 4 (Jumonji domain-containing protein 4)	gonads_contig_9996_P	973.934	Q66HG8	Protein Red (Cytokine IK) (IK factor)
gonads_contig_39592_S	747.22	na	na	gonads_contig_387549_S	963.105	na	na
gonads_contig_389861_N	726.218	Q90625	Zinc finger and BTB domain-containing protein 17 (Zinc finger protein 151) (Zinc finger protein Z13) (Fragment)	gonads_contig_76229_P	937.092	P57772	Selenocysteine-specific elongation factor (Elongation factor sec) (Eukaryotic elongation factor, selenocysteine-tRNA-specific)
gonads_contig_64515_P	724.832	Q71R50	Dehydrogenase/reductase SDR family member 11 (EC 1.-.-.-)	gonads_contig_178849_P	926.986	O61366	Serine-enriched protein
gonads_contig_357964_N	722.48	Q9H461	Frizzled-8 (Fz-8) (hFz8)	gonads_contig_39328_P	896.256	na	na
gonads_contig_76093_P	711.479	Q9U943	Apolipophorins [Cleaved into: Apolipophorin-2 (Apolipophorin II) (apoLp-2); Apolipophorin-1 (Apolipophorin I) (apoLp-1)]	gonads_contig_300031_S	885.307	na	na
gonads_contig_60693_P	710.671	Q9U943	Apolipophorins [Cleaved into: Apolipophorin-2 (Apolipophorin II) (apoLp-2); Apolipophorin-1 (Apolipophorin I) (apoLp-1)]	gonads_contig_479824_S	883.685	na	na
gonads_contig_418679_S	701.325	na	na	gonads_contig_449330_AS	872.8	na	na
gonads_contig_19497_P	692.36	Q9Y4D7	Plexin-D1	gonads_contig_165963_AS	864.501	na	na
gonads_contig_67451_P	684.991	Q6PFY8	Tripartite motif-containing protein 45	gonads_contig_20223_P	855.787	na	na
gonads_contig_10955_N	683.392	P20483	M-phase inducer phosphatase (EC 3.1.3.48) (Cdc25-like protein) (Protein string)	gonads_contig_254238_S	854.35	na	na
gonads_contig_175074_P	680.751	na	na	gonads_contig_12531_P	851.855	Q7SXM0	Histone deacetylase 8 (HD8) (EC 3.5.1.98)
gonads_contig_497790_P	676.273	Q9U943	Apolipophorins [Cleaved into: Apolipophorin-2 (Apolipophorin II) (apoLp-2); Apolipophorin-1 (Apolipophorin I) (apoLp-1)]	gonads_contig_397467_AS	845.387	na	na
gonads_contig_37960_P	670.153	Q9U943	Apolipophorins [Cleaved into: Apolipophorin-2 (Apolipophorin II) (apoLp-2); Apolipophorin-1 (Apolipophorin I) (apoLp-1)]	gonads_contig_63243_S	832.123	na	na
gonads_contig_312766_S	649.192	na	na	gonads_contig_8171_P	830.299	A2VDS1	Selenocysteine lyase (EC 4.4.1.16)
gonads_contig_19982_N	644.598	P38062	Methionine aminopeptidase 2 (MAP 2) (MetAP 2) (EC 3.4.11.18) (Initiation factor 2-associated 67 kDa glycoprotein) (p67) (p67eIF2) (Peptidase M)	gonads_contig_60693_P	828.891	Q9U943	Apolipophorins [Cleaved into: Apolipophorin-2 (Apolipophorin II) (apoLp-2); Apolipophorin-1 (Apolipophorin I) (apoLp-1)]
gonads_contig_330949_N	644.426	P18747	Oocyte zinc finger protein XlCOF28 (Fragment)	gonads_contig_17081_P	817.266	Q13257	Mitotic spindle assembly checkpoint protein MAD2A (HsMAD2) (Mitotic arrest deficient 2-like protein 1) (MAD2-like protein 1)
gonads_contig_54817_N	638.26	na	na	gonads_contig_114228_S	810.87	na	na
gonads_contig_331892_P	632.788	Q9I9D5	Retinal homeobox protein Rx1	gonads_contig_76093_P	809.256	Q9U943	Apolipophorins [Cleaved into: Apolipophorin-2 (Apolipophorin II) (apoLp-2); Apolipophorin-1 (Apolipophorin I) (apoLp-1)]
gonads_contig_439809_P	623.826	Q9U943	Apolipophorins [Cleaved into: Apolipophorin-2 (Apolipophorin II) (apoLp-2); Apolipophorin-1 (Apolipophorin I) (apoLp-1)]	gonads_contig_298972_S	807.95	na	na
gonads_contig_416985_N	621.303	Q8NCX0	Coiled-coil domain-containing protein 150	gonads_contig_23698_N	801.188	Q9DE46	DNA polymerase alpha catalytic subunit (EC 2.7.7.7) (DNA polymerase alpha catalytic subunit p180)
gonads_contig_48689_P	619.298	Q9VN14	Contactin	gonads_contig_10955_N	794.063	P20483	M-phase inducer phosphatase (EC 3.1.3.48) (Cdc25-like protein) (Protein string)
gonads_contig_48381_P	617.432	Q9U943	Apolipophorins [Cleaved into: Apolipophorin-2 (Apolipophorin II) (apoLp-2); Apolipophorin-1 (Apolipophorin I) (apoLp-1)]	gonads_contig_67451_P	784.482	Q6PFY8	Tripartite motif-containing protein 45
gonads_contig_415090_P	616.357	Q9QYI4	DnaJ homolog subfamily B member 12 (mDj10)	gonads_contig_497790_P	783.136	Q9U943	Apolipophorins [Cleaved into: Apolipophorin-2 (Apolipophorin II) (apoLp-2); Apolipophorin-1 (Apolipophorin I) (apoLp-1)]
gonads_contig_16822_P	615.15	Q9U943	Apolipophorins [Cleaved into: Apolipophorin-2 (Apolipophorin II) (apoLp-2); Apolipophorin-1 (Apolipophorin I) (apoLp-1)]	gonads_contig_190770_AS	780.663	na	na
gonads_contig_467289_S	612.205	na	na	gonads_contig_93226_S	773.353	na	na
gonads_contig_325639_N	607.958	P30304	M-phase inducer phosphatase 1 (EC 3.1.3.48) (Dual specificity phosphatase Cdc25A)	gonads_contig_418679_S	771.048	na	na
gonads_contig_403685_P	606.705	P28028	Serine/threonine-protein kinase B-raf (EC 2.7.11.1) (Proto-oncogene B-Raf)	gonads_contig_194806_S	765.566	na	na
gonads_contig_41718_P	605.087	Q9U943	Apolipophorins [Cleaved into: Apolipophorin-2 (Apolipophorin II) (apoLp-2); Apolipophorin-1 (Apolipophorin I) (apoLp-1)]	gonads_contig_391468_P	763.612	Q7ZVJ8	UPF0585 protein C16orf13 homolog A
gonads_contig_15788_P	605.059	Q9UJG1	Motile sperm domain-containing protein 1	gonads_contig_428144_AS	762.492	na	na
gonads_contig_71765_P	603.716	na	na	gonads_contig_11876_AS	758.607	na	na
gonads_contig_51118_N	603.522	Q8BK72	28S ribosomal protein S27, mitochondrial (MRP-S27) (S27mt)	gonads_contig_206848_N	752.669	Q6PFX9	Tankyrase-1 (TANK1) (EC 2.4.2.30) (ADP-ribosyltransferase diphtheria toxin-like 5) (ARTD5) (TRF1-interacting ankyrin-related ADP-ribose polymerase 1) (Tankyrase I)
gonads_contig_41324_P	595.684	P23258	Tubulin gamma-1 chain (Gamma-1-tubulin) (Gamma-tubulin complex component 1) (GCP-1)	gonads_contig_75458_P	751.316	O62703	Beta-catenin-like protein 1 (Nuclear-associated protein) (NAP) (p14)
gonads_contig_63391_N	591.622	O94673	Uncharacterized membrane protein C776.05	gonads_contig_37960_P	749.634	Q9U943	Apolipophorins [Cleaved into: Apolipophorin-2 (Apolipophorin II) (apoLp-2); Apolipophorin-1 (Apolipophorin I) (apoLp-1)]
gonads_contig_52199_P	589.624	Q61830	Macrophage mannose receptor 1 (MMR) (CD antigen CD206)	gonads_contig_79084_N	747.632	Q3ZCB2	Placenta-specific gene 8 protein
gonads_contig_69406_P	583.897	Q9U943	Apolipophorins [Cleaved into: Apolipophorin-2 (Apolipophorin II) (apoLp-2); Apolipophorin-1 (Apolipophorin I) (apoLp-1)]	gonads_contig_479658_P	747.536	O94868	FCH and double SH3 domains protein 2 (Carom) (SH3 multiple domains protein 3)
gonads_contig_412634_P	583.591	Q6WRI0	Immunoglobulin superfamily member 10 (IgSF10) (Calvaria mechanical force protein 608) (CMF608)	gonads_contig_64515_P	740.145	Q71R50	Dehydrogenase/reductase SDR family member 11 (EC 1.-.-.-)
gonads_contig_38204_N	576.339	Q7T2X7	Bone morphogenetic protein 3 (BMP-3) (xBMP-3)	gonads_contig_12397_P	739.747	Q6P4S8	Integrator complex subunit 1 (Int1)
gonads_contig_17081_P	575.39	Q13257	Mitotic spindle assembly checkpoint protein MAD2A (HsMAD2) (Mitotic arrest deficient 2-like protein 1) (MAD2-like protein 1)	gonads_contig_289844_S	732.579	na	na
gonads_contig_18888_S	574.548	na	na	gonads_contig_54145_N	731.786	Q9DE46	DNA polymerase alpha catalytic subunit (EC 2.7.7.7) (DNA polymerase alpha catalytic subunit p180)
gonads_contig_76962_P	573.006	na	na	gonads_contig_436931_S	730.763	na	na
gonads_contig_9976_S	572.208	na	na	gonads_contig_502995_S	730.118	na	na
gonads_contig_41553_P	568.213	Q04212	D-arabinose 1-dehydrogenase (EC 1.1.1.116) (NAD(+)-specific D-arabinose dehydrogenase)	gonads_contig_74888_S	724.189	na	na
gonads_contig_239937_P	567.497	na	na	gonads_contig_49449_S	721.979	na	na
gonads_contig_503136_P	565.028	Q01528	Hemagglutinin/amebocyte aggregation factor (18K-LAF)	gonads_contig_76704_N	720.771	Q8HYL8	Peroxisomal acyl-coenzyme A oxidase 1 (AOX) (EC 1.3.3.6) (Palmitoyl-CoA oxidase)
gonads_contig_15078_S	564.466	na	na	gonads_contig_253645_N	712.819	na	na
gonads_contig_25455_N	561.044	na	na	gonads_contig_186168_N	709.698	na	na
gonads_contig_366805_N	560.469	Q6RG02	Vitellogenin [Cleaved into: Vitellin]	gonads_contig_30534_P	709.425	A8MYZ0	Protein FAM188B2
gonads_contig_38894_S	556.652	na	na	gonads_contig_380561_AS	709.012	na	na
gonads_contig_64458_P	555.948	A6QLE6	Anoctamin-4 (Transmembrane protein 16D)	gonads_contig_26161_P	704.643	Q9KPS0	Protein BolA
gonads_contig_232329_AS	555.599	na	na	gonads_contig_78871_P	703.279	P55345	Protein arginine N-methyltransferase 2 (EC 2.1.1.-) (Histone-arginine N-methyltransferase PRMT2) (EC 2.1.1.125)
gonads_contig_460815_P	555.462	Q810B6	Ankyrin repeat and FYVE domain-containing protein 1 (Ankyrin repeats hooked to a zinc finger motif)	gonads_contig_15788_P	694.427	Q9UJG1	Motile sperm domain-containing protein 1
gonads_contig_108252_S	554.846	na	na	gonads_contig_415362_P	693.129	na	na
gonads_contig_261879_S	554.779	na	na	gonads_contig_325639_N	692.529	P30304	M-phase inducer phosphatase 1 (EC 3.1.3.48) (Dual specificity phosphatase Cdc25A)
gonads_contig_196238_N	551.787	P20483	M-phase inducer phosphatase (EC 3.1.3.48) (Cdc25-like protein) (Protein string)	gonads_contig_31326_N	687.325	Q5R628	U6 snRNA-associated Sm-like protein LSm5
gonads_contig_273250_P	544.893	Q03019	Cdc25-like protein phosphatase twine (EC 3.1.3.48)	gonads_contig_44673_N	684.707	Q9PTK2	Forkhead box protein E4 (FoxE4) (Xlens1)
gonads_contig_420917_N	543.588	Q8N693	Homeobox protein ESX1 (Extraembryonic, spermatogenesis, homeobox 1) [Cleaved into: Homeobox protein ESX1-N; Homeobox protein ESX1-C]	gonads_contig_430567_N	681.445	P39428	TNF receptor-associated factor 1
gonads_contig_438435_P	542.46	Q13490	Baculoviral IAP repeat-containing protein 2 (EC 6.3.2.-) (C-IAP1) (IAP homolog B) (Inhibitor of apoptosis protein 2) (IAP-2) (hIAP-2) (hIAP2) (RING finger protein 48) (TNFR2-TRAF-signaling complex protein 2)	gonads_contig_62842_P	678.447	Q99PV0	Pre-mRNA-processing-splicing factor 8 (Splicing factor Prp8)
gonads_contig_428144_AS	539.024	na	na	gonads_contig_175074_P	677.444	na	na
gonads_contig_13395_N	538.416	Q7ZTZ2	Probable ribosome biogenesis protein RLP24 (Ribosomal L24 domain-containing protein 1)	gonads_contig_59805_S	675.858	na	na
gonads_contig_77297_P	537.14	Q16881	Thioredoxin reductase 1, cytoplasmic (TR) (EC 1.8.1.9) (Gene associated with retinoic and interferon-induced mortality 12 protein) (GRIM-12) (Gene associated with retinoic and IFN-induced mortality 12 protein) (KM-102-derived reductase-like factor) (Thioredoxin reductase TR1)	gonads_contig_10264_N	675.715	P13668	Stathmin (Leukemia-associated phosphoprotein p18) (Metablastin) (Oncoprotein 18) (Op18) (Phosphoprotein p19) (pp19) (Pr22 protein) (Prosolin) (pp17)
gonads_contig_370812_AS	537.124	na	na	gonads_contig_107300_P	674.742	Q91738	Focal adhesion kinase 1 (FADK 1) (EC 2.7.10.2) (Protein-tyrosine kinase 2) (pp125FAK)
gonads_contig_66697_P	536.373	B8JJV5	Small integral membrane protein 13	gonads_contig_96727_S	673.684	na	na
gonads_contig_502995_S	535.419	na	na	gonads_contig_48689_P	663.247	Q9VN14	Contactin
gonads_contig_67457_N	534.043	Q9NPY3	Complement component C1q receptor (C1q/MBL/SPA receptor) (C1qR) (C1qR(p)) (C1qRp) (CDw93) (Complement component 1 q subcomponent receptor 1) (Matrix-remodeling-associated protein 4) (CD antigen CD93)	gonads_contig_51118_N	658.27	Q8BK72	28S ribosomal protein S27, mitochondrial (MRP-S27) (S27mt)
gonads_contig_152237_P	529.587	Q6BEA0	Plexin-A4	gonads_contig_55543_P	658.205	na	na
gonads_contig_479421_N	529.447	Q9UQ90	Paraplegin (EC 3.4.24.-) (Spastic paraplegia 7 protein)	gonads_contig_20575_S	651.151	na	na
gonads_contig_36879_N	527.698	Q3U0S6	Ras-interacting protein 1 (Rain)	gonads_contig_239937_P	650.105	na	na
gonads_contig_232141_S	523.892	na	na	gonads_contig_398048_S	642.881	na	na
gonads_contig_20562_P	523.471	Q0VAA2	Leucine-rich repeat-containing protein 74	gonads_contig_375452_P	639.928	A9LS46	Wilms tumor protein 1-interacting protein homolog (WT1-interacting protein homolog) (xWtip)
gonads_contig_64032_N	521.471	Q96GX9	Methylthioribulose-1-phosphate dehydratase (MTRu-1-P dehydratase) (EC 4.2.1.109) (APAF1-interacting protein) (hAPIP)	gonads_contig_48377_S	638.264	na	na
gonads_contig_361608_N	520.395	na	na	gonads_contig_75354_N	635.585	Q13615	Myotubularin-related protein 3 (EC 3.1.3.48) (FYVE domain-containing dual specificity protein phosphatase 1) (FYVE-DSP1) (Zinc finger FYVE domain-containing protein 10)
gonads_contig_29803_P	518.666	Q5ZLP8	Insulin-like growth factor 2 mRNA-binding protein 3 (IGF2 mRNA-binding protein 3) (IMP-3) (IGF-II mRNA-binding protein 3) (VICKZ family member 3)	gonads_contig_330949_N	633.501	P18747	Oocyte zinc finger protein XlCOF28 (Fragment)
gonads_contig_384117_AS	516.996	na	na	gonads_contig_273250_P	633.362	Q03019	Cdc25-like protein phosphatase twine (EC 3.1.3.48)
gonads_contig_63729_N	516.192	Q9BSU1	UPF0183 protein C16orf70	gonads_contig_39710_N	631.29	Q2HJF3	Origin recognition complex subunit 6
gonads_contig_68264_P	515.349	Q8JHV9	Baculoviral IAP repeat-containing protein 7-A (EC 6.3.2.-) (E3 ubiquitin-protein ligase EIAP-A) (Embryonic/Egg IAP) (xEIAP/XLX) (Inhibitor of apoptosis-like protein) (IAP-like protein) (XIAP homolog XLX) (XLX)	gonads_contig_39802_N	628.605	Q64620	Serine/threonine-protein phosphatase 6 catalytic subunit (PP6C) (EC 3.1.3.16) (Protein phosphatase V) (PP-V) [Cleaved into: Serine/threonine-protein phosphatase 6 catalytic subunit, N-terminally processed]
gonads_contig_52946_AS	514.538	na	na	gonads_contig_41718_P	628.113	Q9U943	Apolipophorins [Cleaved into: Apolipophorin-2 (Apolipophorin II) (apoLp-2); Apolipophorin-1 (Apolipophorin I) (apoLp-1)]
gonads_contig_22460_N	514.143	Q8N693	Homeobox protein ESX1 (Extraembryonic, spermatogenesis, homeobox 1) [Cleaved into: Homeobox protein ESX1-N; Homeobox protein ESX1-C]	gonads_contig_135883_N	627.743	A2ASS6	Titin (EC 2.7.11.1) (Connectin)
gonads_contig_294040_N	513.286	Q32Q06	AP-1 complex subunit mu-1 (AP-mu chain family member mu1A) (Adaptor protein complex AP-1 subunit mu-1) (Adaptor-related protein complex 1 subunit mu-1) (Clathrin assembly protein complex 1 mu-1 medium chain 1) (Golgi adaptor HA1/AP1 adaptin mu-1 subunit) (Mu-adaptin 1) (Mu1A-adaptin)	gonads_contig_231833_AS	625.484	na	na
gonads_contig_247739_S	511.139	na	na	gonads_contig_366805_N	623.926	Q6RG02	Vitellogenin [Cleaved into: Vitellin]
gonads_contig_55861_S	510.882	na	na	gonads_contig_22833_P	622.826	P70549	Sodium/calcium exchanger 3 (Na(+)/Ca(2+)-exchange protein 3) (Solute carrier family 8 member 3)
gonads_contig_268520_S	507.724	na	na	gonads_contig_64313_N	616.985	Q6C5Y8	Vacuolar protein 8
gonads_contig_30166_N	506.623	B0BM40	Triosephosphate isomerase (TIM) (EC 5.3.1.1) (Triose-phosphate isomerase)	gonads_contig_65516_P	616.948	C0LGL4	Probable LRR receptor-like serine/threonine-protein kinase At2g28960 (EC 2.7.11.1)
gonads_contig_75530_N	506.042	Q7T019	Zinc finger protein Dzip1 (DAZ-interacting protein 1 homolog) (Iguana protein)	gonads_contig_24118_P	615.45	na	na
gonads_contig_46560_N	504.828	P21783	Neurogenic locus notch homolog protein 1 (Notch 1) (xOTCH) [Cleaved into: Notch 1 extracellular truncation (NEXT); Notch 1 intracellular domain (NICD)]	gonads_contig_403685_P	614.917	P28028	Serine/threonine-protein kinase B-raf (EC 2.7.11.1) (Proto-oncogene B-Raf)
gonads_contig_41000_N	502.85	Q13490	Baculoviral IAP repeat-containing protein 2 (EC 6.3.2.-) (C-IAP1) (IAP homolog B) (Inhibitor of apoptosis protein 2) (IAP-2) (hIAP-2) (hIAP2) (RING finger protein 48) (TNFR2-TRAF-signaling complex protein 2)	gonads_contig_348254_P	613.979	E2RK09	Ubiquitin carboxyl-terminal hydrolase 37 (EC 3.4.19.12) (Deubiquitinating enzyme 37) (Ubiquitin thioesterase 37) (Ubiquitin-specific-processing protease 37)
gonads_contig_486325_AS	502.544	na	na	gonads_contig_209302_P	612.286	Q8K1M4	Zinc finger protein GLIS1 (GLI-similar 1) (Gli homologous protein 1) (GliH1)
gonads_contig_479014_P	501.364	Q68DN1	Uncharacterized protein C2orf16	gonads_contig_214768_P	610.203	na	na
gonads_contig_58836_N	501.264	Q9U943	Apolipophorins [Cleaved into: Apolipophorin-2 (Apolipophorin II) (apoLp-2); Apolipophorin-1 (Apolipophorin I) (apoLp-1)]	gonads_contig_24949_P	600.455	Q6NXH8	Methyltransferase-like protein 25 (EC 2.1.1.-)
gonads_contig_35847_P	501.179	Q8N693	Homeobox protein ESX1 (Extraembryonic, spermatogenesis, homeobox 1) [Cleaved into: Homeobox protein ESX1-N; Homeobox protein ESX1-C]	gonads_contig_478781_N	598.11	O35242	Protein FAN (Factor associated with neutral sphingomyelinase activation) (Factor associated with N-SMase activation)
gonads_contig_369457_P	499.815	P19079	Cytidine deaminase (CDA) (EC 3.5.4.5) (Cytidine aminohydrolase)	gonads_contig_22883_AS	597.83	na	na
gonads_contig_479163_N	499.095	Q90640	Chromosome-associated kinesin KIF4 (Chromokinesin)	gonads_contig_386233_P	597.339	Q4KLM5	Activator of basal transcription 1
gonads_contig_99514_S	498.581	na	na	gonads_contig_332869_P	597.01	Q7SYN4	Cytosolic 5'-nucleotidase 3 (EC 3.1.3.5) (Cytosolic 5'-nucleotidase III) (cN-III)
gonads_contig_58707_P	498.402	Q5F415	TBC1 domain family member 23	gonads_contig_63965_P	594.893	P08045	Zinc finger protein Xfin (Xenopus fingers protein) (Xfin)
gonads_contig_461155_P	498.081	Q1JPD2	Abhydrolase domain-containing protein 16A (EC 3.-.-.-) (HLA-B-associated transcript 5)	gonads_contig_464652_P	594.737	O13134	Electrogenic sodium bicarbonate cotransporter 1 (Sodium bicarbonate cotransporter) (Na(+)/HCO3(-) cotransporter) (Solute carrier family 4 member 4)
gonads_contig_63788_P	496.987	Q9QXG4	Acetyl-coenzyme A synthetase, cytoplasmic (EC 6.2.1.1) (Acetate--CoA ligase) (Acetyl-CoA synthetase) (ACS) (AceCS) (Acyl-CoA synthetase short-chain family member 2) (Acyl-activating enzyme)	gonads_contig_72124_N	591.925	Q99835	Smoothened homolog (SMO) (Protein Gx)
gonads_contig_106037_P	489.04	O94111	Dynein light chain, cytoplasmic (8 kDa cytoplasmic dynein light chain)	gonads_contig_69406_P	591.83	Q9U943	Apolipophorins [Cleaved into: Apolipophorin-2 (Apolipophorin II) (apoLp-2); Apolipophorin-1 (Apolipophorin I) (apoLp-1)]
gonads_contig_136304_S	488.936	na	na	gonads_contig_74701_P	591.738	P29995	Inositol 1,4,5-trisphosphate receptor type 2 (IP3 receptor isoform 2) (IP3R 2) (InsP3R2) (Type 2 inositol 1,4,5-trisphosphate receptor) (Type 2 InsP3 receptor)
gonads_contig_93679_S	488.857	na	na	gonads_contig_16822_P	590.885	Q9U943	Apolipophorins [Cleaved into: Apolipophorin-2 (Apolipophorin II) (apoLp-2); Apolipophorin-1 (Apolipophorin I) (apoLp-1)]
gonads_contig_256338_P	488.177	Q9P0N5	Transmembrane protein 216	gonads_contig_63609_P	590.453	Q9BZJ0	Crooked neck-like protein 1 (Crooked neck homolog) (hCrn)
gonads_contig_63819_S	487.943	na	na	gonads_contig_161952_S	588.529	na	na
gonads_contig_74744_S	486.909	na	na	gonads_contig_21864_S	586.422	Q26630	33 kDa inner dynein arm light chain, axonemal (p33)
gonads_contig_463811_N	486.124	P30793	GTP cyclohydrolase 1 (EC 3.5.4.16) (GTP cyclohydrolase I) (GTP-CH-I)	gonads_contig_48381_P	585.227	Q9U943	Apolipophorins [Cleaved into: Apolipophorin-2 (Apolipophorin II) (apoLp-2); Apolipophorin-1 (Apolipophorin I) (apoLp-1)]
gonads_contig_185726_N	485.912	P20483	M-phase inducer phosphatase (EC 3.1.3.48) (Cdc25-like protein) (Protein string)	gonads_contig_460584_P	584.35	B5DF89	Cullin-3
gonads_contig_51315_S	485.909	na	na	gonads_contig_34713_P	577.781	O60884	DnaJ homolog subfamily A member 2 (Cell cycle progression restoration gene 3 protein) (Dnj3) (Dj3) (HIRA-interacting protein 4) (Renal carcinoma antigen NY-REN-14)
gonads_contig_340576_AS	484.592	na	na	gonads_contig_53958_P	575.697	Q9YHZ6	Cell division control protein 45 homolog
gonads_contig_258874_N	483.797	Q53G44	Interferon-induced protein 44-like	gonads_contig_62980_S	575.354	na	na
gonads_contig_31284_P	483.389	Q35101	Cytochrome c oxidase subunit 1 (EC 1.9.3.1) (Cytochrome c oxidase polypeptide I)	gonads_contig_97014_P	575.171	O43159	Ribosomal RNA-processing protein 8 (EC 2.1.1.-) (Cerebral protein 1) (Nucleomethylin)
gonads_contig_18018_N	483.067	Q8BMD2	Zinc finger protein DZIP1 (DAZ-interacting protein 1 homolog)	gonads_contig_357964_N	571.562	Q9H461	Frizzled-8 (Fz-8) (hFz8)
gonads_contig_48665_N	480.35	O60318	Germinal-center associated nuclear protein (GANP) (80 kDa MCM3-associated protein) (MCM3 acetylating protein) (MCM3AP) (EC 2.3.1.-) (MCM3 acetyltransferase)	gonads_contig_28438_AS	570.836	na	na
gonads_contig_17746_P	479.849	Q7T6Y2	Putative serine/threonine-protein kinase/receptor R831 (EC 2.7.11.1)	gonads_contig_23868_N	570.562	Q7SXM0	Histone deacetylase 8 (HD8) (EC 3.5.1.98)
gonads_contig_39787_AS	478.883	na	na	gonads_contig_439265_P	568.746	Q6P823	Histone H3.3
gonads_contig_380534_N	478.774	Q8JHV9	Baculoviral IAP repeat-containing protein 7-A (EC 6.3.2.-) (E3 ubiquitin-protein ligase EIAP-A) (Embryonic/Egg IAP) (xEIAP/XLX) (Inhibitor of apoptosis-like protein) (IAP-like protein) (XIAP homolog XLX) (XLX)	gonads_contig_382675_S	566.053	na	na
gonads_contig_209302_P	478.08	Q8K1M4	Zinc finger protein GLIS1 (GLI-similar 1) (Gli homologous protein 1) (GliH1)	gonads_contig_8178_N	558.533	Q5TGI0	Failed axon connections homolog
gonads_contig_143610_P	477.608	P18747	Oocyte zinc finger protein XlCOF28 (Fragment)	gonads_contig_69101_P	557.145	P71037	Uncharacterized protein YwnB
gonads_contig_311035_AS	477.376	na	na	gonads_contig_37760_N	555.954	P29995	Inositol 1,4,5-trisphosphate receptor type 2 (IP3 receptor isoform 2) (IP3R 2) (InsP3R2) (Type 2 inositol 1,4,5-trisphosphate receptor) (Type 2 InsP3 receptor)
gonads_contig_70523_P	477.122	Q9SEH4	Putrescine N-methyltransferase 4 (PMT 4) (EC 2.1.1.53)	gonads_contig_15403_P	555.779	Q7ZV80	Survival of motor neuron-related-splicing factor 30 (Survival motor neuron domain-containing protein 1)
gonads_contig_7917_P	476.262	na	na	gonads_contig_166452_N	555.438	P48180	Acetylcholine receptor subunit alpha-type acr-16
gonads_contig_301345_N	475.627	na	na	gonads_contig_46256_P	555.239	P22304	Iduronate 2-sulfatase (EC 3.1.6.13) (Alpha-L-iduronate sulfate sulfatase) (Idursulfase) [Cleaved into: Iduronate 2-sulfatase 42 kDa chain; Iduronate 2-sulfatase 14 kDa chain]
gonads_contig_252408_AS	474.397	na	na	gonads_contig_54817_N	553.989	na	na
gonads_contig_162091_P	474.278	Q9D2Q2	Probable tRNA (uracil-O(2)-)-methyltransferase (EC 2.1.1.211) (Methyltransferase-like protein 19)	gonads_contig_56482_P	553.298	Q74GW7	tRNA 2-thiocytidine biosynthesis protein TtcA
gonads_contig_417138_N	472.748	Q861Y6	Nicolin-1 (Tubulin polyglutamylase complex subunit 5) (PGs5)	gonads_contig_68269_P	548.502	na	na
gonads_contig_65460_N	470.118	Q24117	Dynein light chain 1, cytoplasmic (8 kDa dynein light chain) (Cut up protein)	gonads_contig_49563_P	545.996	Q68CZ1	Protein fantom (Nephrocystin-8) (RPGR-interacting protein 1-like protein) (RPGRIP1-like protein)
gonads_contig_52135_P	469.634	Q8T5C6	Retinoic acid receptor RXR (RXR-like protein) (Retinoid X receptor) (BgRXR)	gonads_contig_58707_P	545.817	Q5F415	TBC1 domain family member 23
gonads_contig_311937_S	469.041	na	na	gonads_contig_30636_P	545.008	Q90511	Translation initiation factor eIF-2B subunit beta (S20I15) (eIF-2B GDP-GTP exchange factor subunit beta)
gonads_contig_102695_N	468.457	A1R083	2,3-bisphosphoglycerate-dependent phosphoglycerate mutase (BPG-dependent PGAM) (PGAM) (Phosphoglyceromutase) (dPGM) (EC 5.4.2.11)	gonads_contig_52570_S	544.98	na	na
gonads_contig_478833_P	467.38	na	na	gonads_contig_29963_N	543.887	Q2TBN5	COMM domain-containing protein 9
gonads_contig_136970_AS	467.074	na	na	gonads_contig_381134_N	542.943	Q9NA13	Inositol 1,4,5-trisphosphate receptor-like protein A
gonads_contig_48272_S	466.517	na	na	gonads_contig_461216_N	542.087	Q9Z329	Inositol 1,4,5-trisphosphate receptor type 2 (IP3 receptor isoform 2) (IP3R 2) (InsP3R2) (Inositol 1,4,5-trisphosphate type V receptor) (Type 2 inositol 1,4,5-trisphosphate receptor) (Type 2 InsP3 receptor)
gonads_contig_193122_AS	466.333	na	na	gonads_contig_9702_N	539.093	Q4R642	T-complex-associated testis-expressed protein 1 (Tcte-1)
gonads_contig_478788_AS	466.236	na	na	gonads_contig_247739_S	537.933	na	na
gonads_contig_11374_N	464.907	P62313	U6 snRNA-associated Sm-like protein LSm6	gonads_contig_16017_AS	537.049	na	na
gonads_contig_13295_S	464.31	na	na	gonads_contig_392686_P	535.504	Q460N5	Poly [ADP-ribose] polymerase 14 (PARP-14) (EC 2.4.2.30) (ADP-ribosyltransferase diphtheria toxin-like 8) (ARTD8) (B aggressive lymphoma protein 2)
gonads_contig_28956_N	464.133	Q8CDI7	Coiled-coil domain-containing protein 150	gonads_contig_309123_S	535.105	na	na
gonads_contig_481679_AS	463.671	na	na	gonads_contig_196238_N	530.316	P20483	M-phase inducer phosphatase (EC 3.1.3.48) (Cdc25-like protein) (Protein string)
gonads_contig_372507_S	463.559	na	na	gonads_contig_44380_N	528.907	Q0V9R3	DIS3-like exonuclease 2 (EC 3.1.13.-)
gonads_contig_29928_P	463.315	na	na	gonads_contig_96575_AS	522.771	na	na
gonads_contig_26161_P	461.034	Q9KPS0	Protein BolA	gonads_contig_163217_N	522.244	Q14865	AT-rich interactive domain-containing protein 5B (ARID domain-containing protein 5B) (MRF1-like protein) (Modulator recognition factor 2) (MRF-2)
gonads_contig_14921_P	460.821	Q9BYI3	Hyccin (Down-regulated by CTNNB1 protein A) (Protein FAM126A)	gonads_contig_68331_N	521.712	Q6PIW4	Fidgetin-like protein 1 (EC 3.6.4.-)
gonads_contig_412378_S	460.803	na	na	gonads_contig_411924_P	520.381	Q52I78	Nicotinamide phosphoribosyltransferase (NAmPRTase) (Nampt) (EC 2.4.2.12) (Pre-B-cell colony-enhancing factor 1 homolog) (PBEF) (Visfatin)
gonads_contig_74208_P	460.02	Q8CJ11	G-protein coupled receptor 64 (Rat epididymis-specific protein 6) (Re6)	gonads_contig_311886_N	518.793	na	na
gonads_contig_16927_P	458.883	O43704	Sulfotransferase family cytosolic 1B member 1 (ST1B1) (Sulfotransferase 1B1) (EC 2.8.2.-) (Sulfotransferase 1B2) (ST1B2) (Thyroid hormone sulfotransferase)	gonads_contig_21271_AS	518.748	na	na
gonads_contig_363191_N	458.22	P30307	M-phase inducer phosphatase 3 (EC 3.1.3.48) (Dual specificity phosphatase Cdc25C)	gonads_contig_67457_N	518.163	Q9NPY3	Complement component C1q receptor (C1q/MBL/SPA receptor) (C1qR) (C1qR(p)) (C1qRp) (CDw93) (Complement component 1 q subcomponent receptor 1) (Matrix-remodeling-associated protein 4) (CD antigen CD93)
gonads_contig_266116_P	458.15	P20483	M-phase inducer phosphatase (EC 3.1.3.48) (Cdc25-like protein) (Protein string)	gonads_contig_104587_S	514.239	na	na
gonads_contig_76364_P	457.928	Q8R5F7	Interferon-induced helicase C domain-containing protein 1 (EC 3.6.4.13) (Helicase with 2 CARD domains) (Helicard) (Interferon induced with helicase C domain protein 1) (Melanoma differentiation-associated protein 5) (MDA-5) (RIG-I-like receptor 2) (RLR-2)	gonads_contig_464211_N	510.178	Q9D3S3	Sorting nexin-29
gonads_contig_59497_P	457.621	Q9CYL5	Golgi-associated plant pathogenesis-related protein 1 (GAPR-1) (Golgi-associated PR-1 protein) (Glioma pathogenesis-related protein 2) (GliPR 2)	gonads_contig_49891_P	509.671	Q5R405	Transcription elongation factor SPT5 (DRB sensitivity-inducing factor large subunit) (DSIF large subunit)
gonads_contig_11250_AS	457.294	na	na	gonads_contig_243322_P	508.866	A2AAJ9	Obscurin (EC 2.7.11.1) (Obscurin-RhoGEF) (Obscurin-myosin light chain kinase) (Obscurin-MLCK)
gonads_contig_307590_P	456.762	O31776	L-threonine 3-dehydrogenase (EC 1.1.1.103)	gonads_contig_405216_P	508.599	P12036	Neurofilament heavy polypeptide (NF-H) (200 kDa neurofilament protein) (Neurofilament triplet H protein)
gonads_contig_258712_N	455.693	P20483	M-phase inducer phosphatase (EC 3.1.3.48) (Cdc25-like protein) (Protein string)	gonads_contig_331892_P	506.883	Q9I9D5	Retinal homeobox protein Rx1
gonads_contig_160754_N	455.196	O94552	Fumarate hydratase, mitochondrial (Fumarase) (EC 4.2.1.2)	gonads_contig_68264_P	506.715	Q8JHV9	Baculoviral IAP repeat-containing protein 7-A (EC 6.3.2.-) (E3 ubiquitin-protein ligase EIAP-A) (Embryonic/Egg IAP) (xEIAP/XLX) (Inhibitor of apoptosis-like protein) (IAP-like protein) (XIAP homolog XLX) (XLX)
gonads_contig_259558_P	454.943	P48967	M-phase inducer phosphatase 3 (EC 3.1.3.48) (Dual specificity phosphatase Cdc25C)	gonads_contig_46560_N	506.401	P21783	Neurogenic locus notch homolog protein 1 (Notch 1) (xOTCH) [Cleaved into: Notch 1 extracellular truncation (NEXT); Notch 1 intracellular domain (NICD)]
gonads_contig_29758_S	454.808	na	na	gonads_contig_439809_P	506.307	Q9U943	Apolipophorins [Cleaved into: Apolipophorin-2 (Apolipophorin II) (apoLp-2); Apolipophorin-1 (Apolipophorin I) (apoLp-1)]
gonads_contig_15464_S	453.898	na	na	gonads_contig_63729_N	505.63	Q9BSU1	UPF0183 protein C16orf70
gonads_contig_193368_S	453.109	na	na	gonads_contig_62401_P	501.524	P79398	Eukaryotic translation initiation factor 4 gamma 2 (eIF-4-gamma 2) (eIF-4G 2) (eIF4G 2) (Novel APOBEC-1 target 1) (Translation repressor NAT1) (p97)
gonads_contig_165963_AS	449.944	na	na	gonads_contig_174011_N	500.862	na	na
gonads_contig_65915_AS	448.607	Q7LFX5	Carbohydrate sulfotransferase 15 (EC 2.8.2.33) (B-cell RAG-associated gene protein) (hBRAG) (N-acetylgalactosamine 4-sulfate 6-O-sulfotransferase) (GalNAc4S-6ST)	gonads_contig_64899_P	500.377	Q2NL68	Proline and serine-rich protein 3
gonads_contig_54192_N	448.2	Q2EMV9	Poly [ADP-ribose] polymerase 14 (PARP-14) (EC 2.4.2.30) (ADP-ribosyltransferase diphtheria toxin-like 8) (ARTD8) (Collaborator of STAT6) (CoaSt6)	gonads_contig_62766_N	499.105	Q571K4	TGF-beta-activated kinase 1 and MAP3K7-binding protein 3 (Mitogen-activated protein kinase kinase kinase 7-interacting protein 3) (TAK1-binding protein 3) (TAB-3) (TGF-beta-activated kinase 1-binding protein 3)
gonads_contig_64688_N	446.866	Q6PR54	Telomere-associated protein RIF1 (Rap1-interacting factor 1 homolog) (mRif1)	gonads_contig_70523_P	497.381	Q9SEH4	Putrescine N-methyltransferase 4 (PMT 4) (EC 2.1.1.53)
gonads_contig_393974_N	445.744	A9UMQ3	LYR motif-containing protein 1	gonads_contig_58836_N	497.311	Q9U943	Apolipophorins [Cleaved into: Apolipophorin-2 (Apolipophorin II) (apoLp-2); Apolipophorin-1 (Apolipophorin I) (apoLp-1)]
gonads_contig_392686_P	444.303	Q460N5	Poly [ADP-ribose] polymerase 14 (PARP-14) (EC 2.4.2.30) (ADP-ribosyltransferase diphtheria toxin-like 8) (ARTD8) (B aggressive lymphoma protein 2)	gonads_contig_102927_AS	496.488	na	na
gonads_contig_479013_N	444.047	Q70Z53	Protein FRA10AC1	gonads_contig_64148_P	496.378	na	na
gonads_contig_80109_AS	443.561	na	na	gonads_contig_348964_P	496.084	Q9Y4E8	Ubiquitin carboxyl-terminal hydrolase 15 (EC 3.4.19.12) (Deubiquitinating enzyme 15) (Ubiquitin thioesterase 15) (Ubiquitin-specific-processing protease 15) (Unph-2) (Unph4)
gonads_contig_478925_S	442.518	na	na	gonads_contig_460817_P	495.543	Q99K85	Phosphoserine aminotransferase (PSAT) (EC 2.6.1.52) (Endometrial progesterone-induced protein) (EPIP) (Phosphohydroxythreonine aminotransferase)
gonads_contig_502559_P	441.877	P49753	Acyl-coenzyme A thioesterase 2, mitochondrial (Acyl-CoA thioesterase 2) (EC 3.1.2.2) (Acyl-coenzyme A thioester hydrolase 2a) (CTE-Ia) (Long-chain acyl-CoA thioesterase 2) (ZAP128)	gonads_contig_288677_S	494.52	na	na
gonads_contig_102707_S	441.723	na	na	gonads_contig_349719_AS	492.875	na	na
gonads_contig_476621_P	441.618	na	na	gonads_contig_39592_S	491.367	na	na
gonads_contig_16236_N	439.963	na	na	gonads_contig_340576_AS	489.986	na	na
gonads_contig_144843_S	438.649	na	na	gonads_contig_467103_N	489.76	Q8BV42	Zinc finger protein 786
gonads_contig_103430_S	438.444	na	na	gonads_contig_46772_S	488.999	na	na
gonads_contig_70514_AS	438.44	na	na	gonads_contig_25212_AS	488.784	na	na
gonads_contig_17105_AS	438.424	na	na	gonads_contig_70964_S	486.213	na	na
gonads_contig_354709_AS	438.225	Q7LFX5	Carbohydrate sulfotransferase 15 (EC 2.8.2.33) (B-cell RAG-associated gene protein) (hBRAG) (N-acetylgalactosamine 4-sulfate 6-O-sulfotransferase) (GalNAc4S-6ST)	gonads_contig_20418_P	485.876	Q3ZBY7	Sphingolipid delta(4)-desaturase DES1 (EC 1.14.-.-) (Degenerative spermatocyte homolog 1)
gonads_contig_20925_P	436.941	na	na	gonads_contig_74752_AS	484.933	na	na
gonads_contig_97537_P	436.797	na	na	gonads_contig_47695_N	484.318	Q8IXQ6	Poly [ADP-ribose] polymerase 9 (PARP-9) (EC 2.4.2.30) (ADP-ribosyltransferase diphtheria toxin-like 9) (ARTD9) (B aggressive lymphoma protein)
gonads_contig_99444_AS	436.027	na	na	gonads_contig_486325_AS	483.404	na	na
gonads_contig_76326_N	433.609	Q5TGI0	Failed axon connections homolog	gonads_contig_32326_N	483.235	P50430	Arylsulfatase B (ASB) (EC 3.1.6.12) (N-acetylgalactosamine-4-sulfatase) (G4S)
gonads_contig_24215_P	433.47	Q9Y345	Sodium- and chloride-dependent glycine transporter 2 (GlyT-2) (GlyT2) (Solute carrier family 6 member 5)	gonads_contig_43271_P	482.968	na	na
gonads_contig_380871_N	433.373	P56705	Protein Wnt-4	gonads_contig_17559_S	481.918	na	na
gonads_contig_77288_P	432.915	Q2YDI5	39S ribosomal protein L48, mitochondrial (L48mt) (MRP-L48)	gonads_contig_33828_P	480.52	P50238	Cysteine-rich protein 1 (CRP-1) (Cysteine-rich heart protein) (CRHP) (hCRHP) (Cysteine-rich intestinal protein) (CRIP)
gonads_contig_465275_N	432.853	Q967D7	Protein turtle	gonads_contig_66745_P	480.171	na	na
gonads_contig_22858_P	431.268	Q6AXV9	Glutathione S-transferase omega-2 (GSTO-2) (EC 2.5.1.18) (Glutathione S-transferase omega 2-2) (GSTO 2-2) (Glutathione-dependent dehydroascorbate reductase) (EC 1.8.5.1) (Monomethylarsonic acid reductase) (MMA(V) reductase) (EC 1.20.4.2)	gonads_contig_70921_N	479.24	na	na
gonads_contig_76253_N	431.223	Q2VIQ3	Chromosome-associated kinesin KIF4B (Chromokinesin-B)	gonads_contig_185726_N	478.217	P20483	M-phase inducer phosphatase (EC 3.1.3.48) (Cdc25-like protein) (Protein string)
gonads_contig_365773_N	430.059	A2VDL9	Transmembrane protein 184B	gonads_contig_77103_N	477.402	P23403	40S ribosomal protein S20 (S22)
gonads_contig_77214_P	429.269	Q5VWG9	Transcription initiation factor TFIID subunit 3 (140 kDa TATA box-binding protein-associated factor) (TBP-associated factor 3) (Transcription initiation factor TFIID 140 kDa subunit) (TAF(II)140) (TAF140) (TAFII-140) (TAFII140)	gonads_contig_76273_S	476.993	na	na
gonads_contig_468277_N	428.201	P28828	Receptor-type tyrosine-protein phosphatase mu (Protein-tyrosine phosphatase mu) (R-PTP-mu) (EC 3.1.3.48)	gonads_contig_397398_N	476.242	Q4QY64	ATPase family AAA domain-containing protein 5 (Chromosome fragility-associated gene 1 protein)
gonads_contig_389244_S	427.409	na	na	gonads_contig_101779_AS	473.725	na	na
gonads_contig_102717_AS	425.898	na	na	gonads_contig_14397_P	473.373	P31319	cAMP-dependent protein kinase regulatory subunit (N4 subunit of protein kinase A)
gonads_contig_290602_S	425.634	na	na	gonads_contig_69690_N	472.438	Q8JFN7	Neuronal acetylcholine receptor subunit alpha-9-I (Nicotinic acetylcholine receptor subunit alpha-9-I) (NACHR alpha-9-I)
gonads_contig_106675_P	425.549	na	na	gonads_contig_254320_AS	472.255	na	na
gonads_contig_166452_N	423.05	P48180	Acetylcholine receptor subunit alpha-type acr-16	gonads_contig_56468_P	470.936	na	na
gonads_contig_63103_P	422.677	Q9UIG0	Tyrosine-protein kinase BAZ1B (EC 2.7.10.2) (Bromodomain adjacent to zinc finger domain protein 1B) (Williams syndrome transcription factor) (Williams-Beuren syndrome chromosomal region 10 protein) (Williams-Beuren syndrome chromosomal region 9 protein) (hWALp2)	gonads_contig_17105_AS	469.552	na	na
gonads_contig_17776_S	422.65	na	na	gonads_contig_31888_P	468.087	Q54CX4	Uncharacterized protein DDB_G0292642
gonads_contig_383825_N	422.146	P23935	NADH dehydrogenase [ubiquinone] 1 alpha subcomplex subunit 5 (Complex I subunit B13) (Complex I-13kD-B) (CI-13kD-B) (NADH-ubiquinone oxidoreductase 13 kDa-B subunit)	gonads_contig_16779_P	467.815	Q503M4	Monocarboxylate transporter 12-B (MCT 12-B) (Solute carrier family 16 member 12-B)
gonads_contig_53958_P	421.342	Q9YHZ6	Cell division control protein 45 homolog	gonads_contig_104546_S	466.761	na	na
gonads_contig_11663_N	421.264	Q9Z2U1	Proteasome subunit alpha type-5 (EC 3.4.25.1) (Macropain zeta chain) (Multicatalytic endopeptidase complex zeta chain) (Proteasome zeta chain)	gonads_contig_99514_S	466.494	na	na
gonads_contig_81156_N	421.21	na	na	gonads_contig_411273_AS	466.222	na	na
gonads_contig_260905_S	418.743	na	na	gonads_contig_258712_N	465.246	P20483	M-phase inducer phosphatase (EC 3.1.3.48) (Cdc25-like protein) (Protein string)
gonads_contig_460584_P	415.347	B5DF89	Cullin-3	gonads_contig_75173_P	464.569	Q96EL3	39S ribosomal protein L53, mitochondrial (L53mt) (MRP-L53)
gonads_contig_32928_S	415.261	na	na	gonads_contig_59860_P	464.155	Q9QZ73	DCN1-like protein 1 (DCUN1 domain-containing protein 1) (Defective in cullin neddylation protein 1-like protein 1) (Testis-specific protein 3)
gonads_contig_98106_N	415.002	P53475	Actin, muscle	gonads_contig_437924_N	461.259	na	na
gonads_contig_461064_S	414.815	na	na	gonads_contig_35374_P	460.131	Q0IH24	Sperm flagellar protein 1
gonads_contig_66327_N	414.705	Q12901	Zinc finger protein 155	gonads_contig_365773_N	458.147	A2VDL9	Transmembrane protein 184B
gonads_contig_13584_P	414.289	O55035	Peptidyl-prolyl cis-trans isomerase G (PPIase G) (Peptidyl-prolyl isomerase G) (EC 5.2.1.8) (Cyclophilin G) (Matrin cyclophilin) (Matrin-cyp) (Rotamase G)	gonads_contig_29758_S	457.595	na	na
gonads_contig_240814_S	414.012	na	na	gonads_contig_69197_N	456.159	Q8JFQ4	RAD52 motif-containing protein 1
gonads_contig_385201_N	413.007	Q460N5	Poly [ADP-ribose] polymerase 14 (PARP-14) (EC 2.4.2.30) (ADP-ribosyltransferase diphtheria toxin-like 8) (ARTD8) (B aggressive lymphoma protein 2)	gonads_contig_272758_AS	456.109	na	na
gonads_contig_12693_P	411.995	na	na	gonads_contig_65379_P	455.694	na	na
gonads_contig_55250_S	411.53	na	na	gonads_contig_96977_S	454.631	na	na
gonads_contig_21012_P	411.119	Q83F39	L-threonine 3-dehydrogenase (EC 1.1.1.103)	gonads_contig_66654_P	454.223	Q5SUR0	Phosphoribosylformylglycinamidine synthase (FGAM synthase) (FGAMS) (EC 6.3.5.3) (Formylglycinamide ribonucleotide amidotransferase) (FGAR amidotransferase) (FGAR-AT) (Formylglycinamide ribotide amidotransferase)
gonads_contig_81232_N	410.971	na	na	gonads_contig_322854_AS	454.203	na	na
gonads_contig_69690_N	410.595	Q8JFN7	Neuronal acetylcholine receptor subunit alpha-9-I (Nicotinic acetylcholine receptor subunit alpha-9-I) (NACHR alpha-9-I)	gonads_contig_349308_N	453.514	Q02874	Core histone macro-H2A.1 (Histone macroH2A1) (mH2A1) (H2A.y) (H2A/y)
gonads_contig_128616_P	409.166	Q6NU60	N-alpha-acetyltransferase 38-B, NatC auxiliary subunit (LSM domain-containing protein 1-B)	gonads_contig_77228_P	453.239	na	na
gonads_contig_277405_N	408.762	Q9V4A7	Plexin-B	gonads_contig_8844_P	452.838	Q8C2P3	tRNA-dihydrouridine(16/17) synthase [NAD(P)(+)]-like (EC 1.3.1.-) (tRNA-dihydrouridine synthase 1-like)
gonads_contig_25256_P	408.756	Q8ZXT3	Uncharacterized protein PAE1111	gonads_contig_55049_N	451.976	Q9MYM7	Beta-1,3-galactosyltransferase 1 (Beta-1,3-GalTase 1) (Beta3Gal-T1) (Beta3GalT1) (EC 2.4.1.-) (UDP-galactose:beta-N-acetyl-glucosamine-beta-1,3-galactosyltransferase 1)
gonads_contig_41823_P	408.022	na	na	gonads_contig_258874_N	450.935	Q53G44	Interferon-induced protein 44-like
gonads_contig_12397_P	407.606	Q6P4S8	Integrator complex subunit 1 (Int1)	gonads_contig_21850_P	450.549	Q8EVW5	50S ribosomal protein L27
gonads_contig_18920_P	407.342	na	na	gonads_contig_415120_S	450.194	na	na
gonads_contig_254320_AS	405.859	na	na	gonads_contig_76364_P	449.243	Q8R5F7	Interferon-induced helicase C domain-containing protein 1 (EC 3.6.4.13) (Helicase with 2 CARD domains) (Helicard) (Interferon induced with helicase C domain protein 1) (Melanoma differentiation-associated protein 5) (MDA-5) (RIG-I-like receptor 2) (RLR-2)
gonads_contig_478802_N	404.758	Q80TN7	Neuron navigator 3 (Pore membrane and/or filament-interacting-like protein 1)	gonads_contig_18009_P	447.862	Q6IR37	Probable palmitoyltransferase ZDHHC24 (EC 2.3.1.225) (Zinc finger DHHC domain-containing protein 24) (DHHC-24)
gonads_contig_165338_N	404.387	O93274	Frizzled-8 (Fz-8) (Xfz8)	gonads_contig_256175_AS	447.683	na	na
gonads_contig_300369_N	404.152	Q4TU93	C-type mannose receptor 2 (Endocytic receptor 180) (Macrophage mannose receptor 2) (CD antigen CD280)	gonads_contig_41893_P	446.561	P18583	Protein SON (Bax antagonist selected in saccharomyces 1) (BASS1) (Negative regulatory element-binding protein) (NRE-binding protein) (Protein DBP-5) (SON3)
gonads_contig_267311_S	403.853	na	na	gonads_contig_461064_S	446.067	na	na
gonads_contig_234719_P	403.827	na	na	gonads_contig_483689_P	443.24	na	na
gonads_contig_111734_P	403.503	P51638	Caveolin-3	gonads_contig_52053_P	442.186	Q8IWJ2	GRIP and coiled-coil domain-containing protein 2 (185 kDa Golgi coiled-coil protein) (GCC185) (CLL-associated antigen KW-11) (CTCL tumor antigen se1-1) (Ran-binding protein 2-like 4) (RanBP2L4) (Renal carcinoma antigen NY-REN-53)
gonads_contig_108832_P	403.466	P10621	Isopenicillin N synthase (IPNS) (EC 1.21.3.1)	gonads_contig_39787_AS	442.018	na	na
gonads_contig_67601_P	402.783	Q9UHJ9	Post-GPI attachment to proteins factor 2 (FGF receptor-activating protein 1)	gonads_contig_74349_N	440.621	Q9BXW4	Microtubule-associated proteins 1A/1B light chain 3C (Autophagy-related protein LC3 C) (Autophagy-related ubiquitin-like modifier LC3 C) (MAP1 light chain 3-like protein 3) (MAP1A/MAP1B light chain 3 C) (MAP1A/MAP1B LC3 C) (Microtubule-associated protein 1 light chain 3 gamma)
gonads_contig_53109_N	402.572	P49793	Nuclear pore complex protein Nup98-Nup96 [Cleaved into: Nuclear pore complex protein Nup98 (98 kDa nucleoporin) (Nucleoporin Nup98) (Nup98); Nuclear pore complex protein Nup96 (96 kDa nucleoporin) (Nucleoporin Nup96) (Nup96)]	gonads_contig_70121_P	440.208	na	na
gonads_contig_19831_AS	402.518	na	na	gonads_contig_36584_P	440.07	na	na
gonads_contig_38755_P	402.274	A4IGL7	Peroxidasin (EC 1.11.1.7)	gonads_contig_18684_AS	439.507	na	na
gonads_contig_20575_S	402.248	na	na	gonads_contig_440745_N	438.991	Q7ZW63	Kinetochore protein Nuf2 (Cell division cycle-associated protein 1)
gonads_contig_62998_N	401.27	Q9Y305	Acyl-coenzyme A thioesterase 9, mitochondrial (Acyl-CoA thioesterase 9) (EC 3.1.2.-) (Acyl-CoA thioester hydrolase 9)	gonads_contig_41123_S	437.884	na	na
gonads_contig_32916_S	401.148	na	na	gonads_contig_424423_N	437.262	Q8TE57	A disintegrin and metalloproteinase with thrombospondin motifs 16 (ADAM-TS 16) (ADAM-TS16) (ADAMTS-16) (EC 3.4.24.-)
gonads_contig_101779_AS	400.509	na	na	gonads_contig_66697_P	436.996	B8JJV5	Small integral membrane protein 13
gonads_contig_23698_N	400.484	Q9DE46	DNA polymerase alpha catalytic subunit (EC 2.7.7.7) (DNA polymerase alpha catalytic subunit p180)	gonads_contig_63849_AS	436.865	na	na
gonads_contig_266709_P	399.057	Q5T197	DC-STAMP domain-containing protein 1	gonads_contig_22832_N	436.605	P70549	Sodium/calcium exchanger 3 (Na(+)/Ca(2+)-exchange protein 3) (Solute carrier family 8 member 3)
gonads_contig_13281_S	398.803	na	na	gonads_contig_97565_S	436.348	na	na
gonads_contig_59860_P	398.627	Q9QZ73	DCN1-like protein 1 (DCUN1 domain-containing protein 1) (Defective in cullin neddylation protein 1-like protein 1) (Testis-specific protein 3)	gonads_contig_34466_P	435.123	Q8VI56	Low-density lipoprotein receptor-related protein 4 (LRP-4) (LDLR dan)
gonads_contig_40124_N	398.562	Q96F81	Protein dispatched homolog 1	gonads_contig_13117_N	434.798	Q99741	Cell division control protein 6 homolog (CDC6-related protein) (Cdc18-related protein) (HsCdc18) (p62(cdc6)) (HsCDC6)
gonads_contig_8411_P	398.258	Q5D1D6	Interferon-induced guanylate-binding protein 1 (GTP-binding protein 1) (GBP-1) (Guanine nucleotide-binding protein 1)	gonads_contig_63821_P	434.224	Q54WE5	Serine/threonine-protein kinase prpf4B (EC 2.7.11.1) (PRP4 kinase) (PRP4 pre-mRNA-processing factor 4 homolog B)
gonads_contig_410119_N	397.472	Q6AXP4	Uncharacterized protein C2orf81 homolog	gonads_contig_38474_N	434.223	Q7ZVP1	Protein Jade-3 (Jade family PHD finger protein 3) (PHD finger protein 16)
gonads_contig_349719_AS	396.997	na	na	gonads_contig_64103_S	433.832	na	na
gonads_contig_207278_AS	396.361	na	na	gonads_contig_448126_P	433.506	Q20681	BTB and MATH domain-containing protein 38
gonads_contig_28932_P	396.192	Q9PTW9	Proteasome subunit alpha type-7 (EC 3.4.25.1) (Proteasome subunit alpha 4)	gonads_contig_62604_P	433.402	Q5SPL2	PHD finger protein 12 (PHD factor 1) (Pf1)
gonads_contig_457906_P	395.117	na	na	gonads_contig_31723_P	433.07	B0UZC8	von Willebrand factor C domain-containing protein 2-like
gonads_contig_518_N	395.116	Q06056	ATP synthase F(0) complex subunit C2, mitochondrial (ATP synthase lipid-binding protein) (ATP synthase proteolipid P2) (ATPase protein 9) (ATPase subunit c)	gonads_contig_427014_P	430.241	na	na
gonads_contig_42590_P	394.93	P70549	Sodium/calcium exchanger 3 (Na(+)/Ca(2+)-exchange protein 3) (Solute carrier family 8 member 3)	gonads_contig_479163_N	429.268	Q90640	Chromosome-associated kinesin KIF4 (Chromokinesin)
gonads_contig_43400_P	394.799	O08590	Membrane primary amine oxidase (EC 1.4.3.21) (Copper amine oxidase) (Semicarbazide-sensitive amine oxidase) (SSAO) (VP97) (Vascular adhesion protein 1) (VAP-1)	gonads_contig_13073_S	428.009	na	na
gonads_contig_49510_P	394.348	Q92747	Actin-related protein 2/3 complex subunit 1A (SOP2-like protein)	gonads_contig_288812_N	426.167	na	na
gonads_contig_70597_N	394.077	Q92113	Steroid 17-alpha-hydroxylase/17,20 lyase (EC 1.14.99.9) (EC 4.1.2.30) (17-alpha-hydroxyprogesterone aldolase) (CYPXVII) (Cytochrome P450 17A1) (Cytochrome P450-C17) (Cytochrome P450c17)	gonads_contig_67068_S	425.786	Q9NQT5	Exosome complex component RRP40 (Exosome component 3) (Ribosomal RNA-processing protein 40) (p10)
gonads_contig_93841_P	393.279	Q04212	D-arabinose 1-dehydrogenase (EC 1.1.1.116) (NAD(+)-specific D-arabinose dehydrogenase)	gonads_contig_318500_AS	425.692	na	na
gonads_contig_42351_P	392.648	Q8C190	VPS9 domain-containing protein 1 (5-day ovary-specific transcript 1 protein)	gonads_contig_7933_P	425.362	Q8SQ01	Nuclear receptor subfamily 1 group I member 2 (Orphan nuclear receptor PXR) (Pregnane X receptor)
gonads_contig_33402_N	392.463	na	na	gonads_contig_268520_S	425.316	na	na
gonads_contig_31888_P	392.122	Q54CX4	Uncharacterized protein DDB_G0292642	gonads_contig_8805_S	423.938	na	na
gonads_contig_470102_N	390.195	Q80WP8	Acidic amino acid decarboxylase GADL1 (Aspartate 1-decarboxylase) (ADC) (EC 4.1.1.11) (Cysteine sulfinic acid decarboxylase) (CSADC) (EC 4.1.1.29) (Glutamate decarboxylase-like protein 1)	gonads_contig_443381_N	423.4	na	na
gonads_contig_98260_P	390.194	Q6WN34	Chordin-like protein 2 (Breast tumor novel factor 1) (BNF-1) (Chordin-related protein 2)	gonads_contig_192232_AS	423.348	na	na
gonads_contig_431373_P	390.167	Q98919	Limbic system-associated membrane protein (CHLAMP G19-isoform) (E19S)	gonads_contig_390505_N	423.218	Q9D6J3	Coiled-coil domain-containing protein 94
gonads_contig_354785_P	390.116	Q96XY5	Uncharacterized protein STK_23830	gonads_contig_352238_P	422.906	na	na
gonads_contig_300031_S	389.769	na	na	gonads_contig_23057_P	422.826	O02654	Enolase (EC 4.2.1.11) (2-phospho-D-glycerate hydro-lyase) (2-phosphoglycerate dehydratase)
gonads_contig_15404_S	389.698	na	na	gonads_contig_462576_N	421.657	Q99PP7	E3 ubiquitin-protein ligase TRIM33 (EC 6.3.2.-) (Ectodermin homolog) (Transcription intermediary factor 1-gamma) (TIF1-gamma) (Tripartite motif-containing protein 33)
gonads_contig_427026_P	388.983	P28024	Proteasome subunit beta type-4 (EC 3.4.25.1) (Macropain beta chain) (Multicatalytic endopeptidase complex beta chain) (Proteasome beta chain) (Proteasome chain 3) (Fragment)	gonads_contig_63238_P	421.187	Q5PQV5	Trophoblast glycoprotein (5T4 oncofetal trophoblast glycoprotein) (5T4 oncotrophoblast glycoprotein) (Wnt-activated inhibitory factor 1) (WAIF1)
gonads_contig_53648_S	388.897	Q9BU70	Nef-associated protein 1 (EC 3.1.2.-) (Thioesterase NAP1)	gonads_contig_289180_N	419.496	Q80WP8	Acidic amino acid decarboxylase GADL1 (Aspartate 1-decarboxylase) (ADC) (EC 4.1.1.11) (Cysteine sulfinic acid decarboxylase) (CSADC) (EC 4.1.1.29) (Glutamate decarboxylase-like protein 1)
gonads_contig_43028_S	388.286	Q7ZWE6	Dysbindin-A (Biogenesis of lysosome-related organelles complex 1 subunit 8-A) (BLOC-1 subunit 8-A) (Dystrobrevin-binding protein 1-A)	gonads_contig_43400_P	419.25	O08590	Membrane primary amine oxidase (EC 1.4.3.21) (Copper amine oxidase) (Semicarbazide-sensitive amine oxidase) (SSAO) (VP97) (Vascular adhesion protein 1) (VAP-1)
gonads_contig_96977_S	387.682	na	na	gonads_contig_9872_N	418.868	Q9ERA6	Tuftelin-interacting protein 11 (Septin and tuftelin-interacting protein 1) (STIP-1) (Tuftelin-interacting protein 39)
gonads_contig_307719_AS	386.902	na	na	gonads_contig_193368_S	418.726	na	na
gonads_contig_76520_P	386.495	Q9W6V5	Receptor-type tyrosine-protein phosphatase eta (Protein-tyrosine phosphatase eta) (R-PTP-eta) (EC 3.1.3.48) (HPTP eta) (Protein-tyrosine phosphatase receptor type J) (R-PTP-J) (Supporting-cell antigen)	gonads_contig_175495_N	418.539	Q92058	Alkaline phosphatase, tissue-nonspecific isozyme (AP-TNAP) (TNSALP) (EC 3.1.3.1)
gonads_contig_74701_P	385.687	P29995	Inositol 1,4,5-trisphosphate receptor type 2 (IP3 receptor isoform 2) (IP3R 2) (InsP3R2) (Type 2 inositol 1,4,5-trisphosphate receptor) (Type 2 InsP3 receptor)	gonads_contig_64740_N	417.398	Q9BVG8	Kinesin-like protein KIFC3
gonads_contig_484662_N	385.621	Q08BN9	NXPE family member 3 (Protein FAM55C)	gonads_contig_29262_P	416.217	P41828	Nuclear hormone receptor family member nhr-23 (Steroid hormone receptor family member chr-3)
gonads_contig_287084_N	385.36	Q9R1A9	Three prime repair exonuclease 2 (EC 3.1.11.2) (3'-5' exonuclease TREX2)	gonads_contig_272611_P	416.038	O00463	TNF receptor-associated factor 5 (RING finger protein 84)
gonads_contig_64103_S	384.837	na	na	gonads_contig_71231_P	415.884	O17583	Protein lin-10 (Abnormal cell lineage protein 10)
gonads_contig_69105_P	384.714	Q18416	UPF0392 protein C33H5.2	gonads_contig_22471_P	415.87	D2HBV9	Polyprenol reductase (EC 1.3.1.94) (3-oxo-5-alpha-steroid 4-dehydrogenase 3) (EC 1.3.1.22) (Steroid 5-alpha-reductase 3) (S5AR 3) (SR type 3)
gonads_contig_357088_N	383.045	P18052	Receptor-type tyrosine-protein phosphatase alpha (Protein-tyrosine phosphatase alpha) (R-PTP-alpha) (EC 3.1.3.48) (LCA-related phosphatase) (PTPTY-28)	gonads_contig_256788_AS	414.889	na	na
gonads_contig_10587_N	382.699	Q9CQ46	EF-hand calcium-binding domain-containing protein 2	gonads_contig_33133_AS	414.436	Q69566	Uncharacterized protein U88
gonads_contig_479989_P	382.685	Q9CPU4	Microsomal glutathione S-transferase 3 (Microsomal GST-3) (EC 2.5.1.18) (Microsomal GST-III)	gonads_contig_13395_N	414.223	Q7ZTZ2	Probable ribosome biogenesis protein RLP24 (Ribosomal L24 domain-containing protein 1)
gonads_contig_54145_N	380.179	Q9DE46	DNA polymerase alpha catalytic subunit (EC 2.7.7.7) (DNA polymerase alpha catalytic subunit p180)	gonads_contig_110424_P	413.678	O02654	Enolase (EC 4.2.1.11) (2-phospho-D-glycerate hydro-lyase) (2-phosphoglycerate dehydratase)
gonads_contig_60860_P	379.926	Q9JMH6	Thioredoxin reductase 1, cytoplasmic (TR) (EC 1.8.1.9) (Thioredoxin reductase TR1)	gonads_contig_22280_N	413.514	Q6GM59	Monocarboxylate transporter 12 (MCT 12) (Solute carrier family 16 member 12)
gonads_contig_22471_P	379.84	D2HBV9	Polyprenol reductase (EC 1.3.1.94) (3-oxo-5-alpha-steroid 4-dehydrogenase 3) (EC 1.3.1.22) (Steroid 5-alpha-reductase 3) (S5AR 3) (SR type 3)	gonads_contig_17624_AS	413.178	na	na
gonads_contig_170161_N	379.227	P06734	Low affinity immunoglobulin epsilon Fc receptor (BLAST-2) (C-type lectin domain family 4 member J) (Fc-epsilon-RII) (Immunoglobulin E-binding factor) (Lymphocyte IgE receptor) (CD antigen CD23) [Cleaved into: Low affinity immunoglobulin epsilon Fc receptor membrane-bound form; Low affinity immunoglobulin epsilon Fc receptor soluble form]	gonads_contig_503136_P	412.742	Q01528	Hemagglutinin/amebocyte aggregation factor (18K-LAF)
gonads_contig_32604_N	378.999	Q9I9A7	DNA replication factor Cdt1 (XCDT1)	gonads_contig_55146_P	412.026	Q6DF87	Transmembrane protein 170A
gonads_contig_27426_P	378.094	na	na	gonads_contig_32928_S	411.908	na	na
gonads_contig_17768_P	377.741	Q569D5	Selenium-binding protein 1	gonads_contig_47933_N	410.906	na	na
gonads_contig_310513_P	377.43	P20483	M-phase inducer phosphatase (EC 3.1.3.48) (Cdc25-like protein) (Protein string)	gonads_contig_361179_N	410.66	na	na
gonads_contig_8385_N	376.503	P58545	BTB/POZ domain-containing protein 3	gonads_contig_11374_N	410.066	P62313	U6 snRNA-associated Sm-like protein LSm6
gonads_contig_59183_N	376.039	C0JAR8	Phospholipase D LhSicTox-alphaIA2aviii (PLD) (EC 3.1.4.4) (Dermonecrotic toxin) (Sphingomyelin phosphodiesterase D) (SMD) (SMase D) (Sphingomyelinase D) (Fragment)	gonads_contig_23521_P	409.32	P14913	4-coumarate--CoA ligase 1 (4CL 1) (EC 6.2.1.12) (4-coumaroyl-CoA synthase 1)
gonads_contig_40794_P	375.87	Q80TN7	Neuron navigator 3 (Pore membrane and/or filament-interacting-like protein 1)	gonads_contig_8232_AS	408.602	na	na
gonads_contig_62753_P	375.323	na	na	gonads_contig_384117_AS	408.329	na	na
gonads_contig_480735_S	375.21	na	na	gonads_contig_59551_AS	406.848	na	na
gonads_contig_64310_S	374.537	na	na	gonads_contig_464927_N	405.746	na	na
gonads_contig_17786_N	374.337	P20742	Pregnancy zone protein (C3 and PZP-like alpha-2-macroglobulin domain-containing protein 6)	gonads_contig_21956_N	405.535	na	na
gonads_contig_41893_P	374.086	P18583	Protein SON (Bax antagonist selected in saccharomyces 1) (BASS1) (Negative regulatory element-binding protein) (NRE-binding protein) (Protein DBP-5) (SON3)	gonads_contig_453788_S	405.441	na	na
gonads_contig_73438_P	373.939	B4R4T6	Sodium-dependent nutrient amino acid transporter 1	gonads_contig_29770_N	405.44	Q56R14	E3 ubiquitin-protein ligase TRIM33 (EC 6.3.2.-) (Ectodermin) (Transcription intermediary factor 1-gamma) (TIF1-gamma) (Tripartite motif-containing protein 33)
gonads_contig_426899_N	373.775	na	na	gonads_contig_16236_N	404.992	na	na
gonads_contig_20840_P	373.512	Q92621	Nuclear pore complex protein Nup205 (205 kDa nucleoporin) (Nucleoporin Nup205)	gonads_contig_11601_N	404.637	Q5PQT2	Myotubularin-related protein 3 (EC 3.1.3.48)
gonads_contig_202220_S	373.41	Q26005	Ring-infected erythrocyte surface antigen (Fragment)	gonads_contig_36349_P	404.481	na	na
gonads_contig_9009_P	373.223	Q99PE2	Ankyrin repeat family A protein 2 (RFXANK-like protein 2)	gonads_contig_410533_P	404.157	Q9H251	Cadherin-23 (Otocadherin)
gonads_contig_361916_P	373.052	P57678	Gem-associated protein 4 (Gemin-4) (Component of gems 4) (p97)	gonads_contig_49556_P	403.904	Q6ZMG9	Ceramide synthase 6 (CerS6) (LAG1 longevity assurance homolog 6)
gonads_contig_70921_N	372.75	na	na	gonads_contig_8412_P	403.641	Q4R3E0	Histone-lysine N-methyltransferase SUV39H2 (EC 2.1.1.43) (Suppressor of variegation 3-9 homolog 2) (Su(var)3-9 homolog 2)
gonads_contig_387735_N	372.141	Q80V70	Multiple epidermal growth factor-like domains protein 6 (Multiple EGF-like domains protein 6) (Epidermal growth factor-like protein 3) (EGF-like protein 3)	gonads_contig_42480_P	401.468	na	na
gonads_contig_63662_S	371.983	na	na	gonads_contig_32336_S	400.838	na	na
gonads_contig_321276_N	371.85	P48965	M-phase inducer phosphatase 1 (EC 3.1.3.48) (Dual specificity phosphatase Cdc25A)	gonads_contig_20562_P	400.755	Q0VAA2	Leucine-rich repeat-containing protein 74
gonads_contig_88969_S	371.756	na	na	gonads_contig_238774_P	400.663	na	na
gonads_contig_347206_P	371.749	Q7T6Y2	Putative serine/threonine-protein kinase/receptor R831 (EC 2.7.11.1)	gonads_contig_42630_N	400.017	P53611	Geranylgeranyl transferase type-2 subunit beta (EC 2.5.1.60) (Geranylgeranyl transferase type II subunit beta) (GGTase-II-beta) (Rab geranyl-geranyltransferase subunit beta) (Rab GG transferase beta) (Rab GGTase beta) (Rab geranylgeranyltransferase subunit beta) (Type II protein geranyl-geranyltransferase subunit beta)
gonads_contig_49090_N	371.307	Q9EQT3	Rho-related GTP-binding protein RhoU (Rho GTPase-like protein ARHU) (Wnt-1 responsive Cdc42 homolog 1) (WRCH-1)	gonads_contig_95721_S	399.948	na	na
gonads_contig_346882_N	371.15	O89116	Vesicle transport through interaction with t-SNAREs homolog 1A (Vesicle transport v-SNARE protein Vti1-like 2) (Vti1-rp2)	gonads_contig_69355_N	399.885	Q95LI3	Zinc finger Y-chromosomal protein
gonads_contig_418991_P	370.926	P12271	Retinaldehyde-binding protein 1 (Cellular retinaldehyde-binding protein)	gonads_contig_68353_P	399.651	O35115	Four and a half LIM domains protein 2 (FHL-2) (LIM domain protein DRAL) (Skeletal muscle LIM-protein 3) (SLIM-3)
gonads_contig_80377_N	370.771	Q62824	Exocyst complex component 4 (Exocyst complex component Sec8) (rSec8)	gonads_contig_53109_N	399.565	P49793	Nuclear pore complex protein Nup98-Nup96 [Cleaved into: Nuclear pore complex protein Nup98 (98 kDa nucleoporin) (Nucleoporin Nup98) (Nup98); Nuclear pore complex protein Nup96 (96 kDa nucleoporin) (Nucleoporin Nup96) (Nup96)]
gonads_contig_25165_P	370.726	A0Q7I7	Anhydro-N-acetylmuramic acid kinase (EC 2.7.1.170) (AnhMurNAc kinase)	gonads_contig_64688_N	399.408	Q6PR54	Telomere-associated protein RIF1 (Rap1-interacting factor 1 homolog) (mRif1)
gonads_contig_388093_P	370.463	Q6P2Y2	Dynein assembly factor with WDR repeat domains 1 (Outer row dynein assembly protein 16 homolog) (WD repeat-containing protein 69)	gonads_contig_461152_N	399.338	P10751	Zinc finger protein 11 (Zfp-11) (Zinc finger protein Krox-6.1A/6.1B+/6.1B-)
gonads_contig_75253_P	370.191	na	na	gonads_contig_21693_P	399.017	na	na
gonads_contig_356718_N	369.89	Q6P4S8	Integrator complex subunit 1 (Int1)	gonads_contig_443450_N	397.847	Q6PT52	Calcium-activated chloride channel regulator 1 (Calcium-activated chloride channel family member 1)
gonads_contig_194506_AS	369.579	na	na	gonads_contig_28956_N	397.205	Q8CDI7	Coiled-coil domain-containing protein 150
gonads_contig_297439_N	368.851	A1L2K1	Meteorin-like protein	gonads_contig_403272_N	397.072	P26221	Endoglucanase E-4 (EC 3.2.1.4) (Cellulase E-4) (Cellulase E4) (Endo-1,4-beta-glucanase E-4)
gonads_contig_8633_P	368.633	Q0VAA2	Leucine-rich repeat-containing protein 74	gonads_contig_347629_N	396.386	O60911	Cathepsin L2 (EC 3.4.22.43) (Cathepsin U) (Cathepsin V)
gonads_contig_76273_S	368.27	na	na	gonads_contig_23479_N	396.309	Q8R0K9	Transcription factor E2F4 (E2F-4)
gonads_contig_463890_P	368.247	O35382	Exocyst complex component 4 (Exocyst complex component Sec8)	gonads_contig_65569_S	396.287	na	na
gonads_contig_381134_N	367.863	Q9NA13	Inositol 1,4,5-trisphosphate receptor-like protein A	gonads_contig_470372_N	395.844	Q9Y2G0	Protein EFR3 homolog B
gonads_contig_386233_P	367.171	Q4KLM5	Activator of basal transcription 1	gonads_contig_65530_S	395.4	na	na
gonads_contig_56812_P	367.115	Q02763	Angiopoietin-1 receptor (EC 2.7.10.1) (Endothelial tyrosine kinase) (Tunica interna endothelial cell kinase) (Tyrosine kinase with Ig and EGF homology domains-2) (Tyrosine-protein kinase receptor TEK) (Tyrosine-protein kinase receptor TIE-2) (hTIE2) (p140 TEK) (CD antigen CD202b)	gonads_contig_235304_AS	395.348	na	na
gonads_contig_40297_P	366.608	Q68F72	Solute carrier family 15 member 4 (Peptide transporter 4)	gonads_contig_420115_N	395.273	Q9Y600	Cysteine sulfinic acid decarboxylase (EC 4.1.1.29) (Cysteine-sulfinate decarboxylase) (Sulfinoalanine decarboxylase)
gonads_contig_97982_AS	366.381	na	na	gonads_contig_118581_S	394.944	na	na
gonads_contig_59460_P	366.175	Q9P2I0	Cleavage and polyadenylation specificity factor subunit 2 (Cleavage and polyadenylation specificity factor 100 kDa subunit) (CPSF 100 kDa subunit)	gonads_contig_40181_S	394.32	na	na
gonads_contig_371386_N	366.156	Q9BYD3	39S ribosomal protein L4, mitochondrial (L4mt) (MRP-L4)	gonads_contig_312766_S	391.974	na	na
gonads_contig_205599_N	365.549	na	na	gonads_contig_411997_P	391.421	Q7SXM0	Histone deacetylase 8 (HD8) (EC 3.5.1.98)
gonads_contig_21956_N	365.138	na	na	gonads_contig_27882_N	391.404	Q7ZVP1	Protein Jade-3 (Jade family PHD finger protein 3) (PHD finger protein 16)
gonads_contig_77103_N	364.854	P23403	40S ribosomal protein S20 (S22)	gonads_contig_8633_P	391.294	Q0VAA2	Leucine-rich repeat-containing protein 74
gonads_contig_22750_P	364.625	Q2L969	Metaxin-2 (Mitochondrial outer membrane import complex protein 2)	gonads_contig_65896_S	390.85	na	na
gonads_contig_17174_AS	362.272	na	na	gonads_contig_62811_N	390.677	Q8WWK9	Cytoskeleton-associated protein 2 (CTCL tumor antigen se20-10) (Tumor- and microtubule-associated protein)
gonads_contig_347746_P	361.613	Q9Z0E6	Interferon-induced guanylate-binding protein 2 (GTP-binding protein 2) (GBP-2) (mGBP-2) (mGBP2) (Guanine nucleotide-binding protein 2)	gonads_contig_416985_N	390.437	Q8NCX0	Coiled-coil domain-containing protein 150
gonads_contig_87385_N	361.081	Q6DD52	Charged multivesicular body protein 5 (Chromatin-modifying protein 5)	gonads_contig_386801_AS	389.926	na	na
gonads_contig_468888_P	361.006	P17988	Sulfotransferase 1A1 (ST1A1) (EC 2.8.2.1) (Aryl sulfotransferase) (Aryl sulfotransferase IV) (ASTIV) (Minoxidil sulfotransferase) (Mx-ST) (PST-1) (Phenol sulfotransferase) (Sulfokinase) (Tyrosine-ester sulfotransferase)	gonads_contig_346377_P	389.516	Q5ZI23	Hydroxyacylglutathione hydrolase, mitochondrial (EC 3.1.2.6) (Glyoxalase II) (Glx II)
gonads_contig_37760_N	360.98	P29995	Inositol 1,4,5-trisphosphate receptor type 2 (IP3 receptor isoform 2) (IP3R 2) (InsP3R2) (Type 2 inositol 1,4,5-trisphosphate receptor) (Type 2 InsP3 receptor)	gonads_contig_23253_P	388.914	Q9DBM1	G patch domain-containing protein 1
gonads_contig_193122_S	360.85	na	na	gonads_contig_10073_N	388.472	Q20681	BTB and MATH domain-containing protein 38
gonads_contig_72063_P	360.543	Q6DIB5	Multiple epidermal growth factor-like domains protein 10 (Multiple EGF-like domains protein 10)	gonads_contig_502368_S	388.024	na	na
gonads_contig_52823_P	360.195	Q9BVJ6	U3 small nucleolar RNA-associated protein 14 homolog A (Antigen NY-CO-16) (Serologically defined colon cancer antigen 16)	gonads_contig_66058_S	387.667	na	na
gonads_contig_222355_S	360.023	na	na	gonads_contig_179472_P	387.664	Q96QF7	Acidic repeat-containing protein
gonads_contig_40707_P	359.802	Q6ZR37	Pleckstrin homology domain-containing family G member 7 (PH domain-containing family G member 7)	gonads_contig_65065_N	387.331	A2VDL9	Transmembrane protein 184B
gonads_contig_18648_P	359.459	na	na	gonads_contig_47304_P	387.313	P16292	Coagulation factor IX (EC 3.4.21.22) (Christmas factor) (Fragment)
gonads_contig_196848_P	359.342	P20483	M-phase inducer phosphatase (EC 3.1.3.48) (Cdc25-like protein) (Protein string)	gonads_contig_311039_N	387.216	Q04861	Nuclear factor NF-kappa-B p105 subunit (Nuclear factor of kappa light polypeptide gene enhancer in B-cells 1) [Cleaved into: Nuclear factor NF-kappa-B p50 subunit]
gonads_contig_350491_N	359.287	O60140	Uncharacterized protein C18H10.09	gonads_contig_42590_P	387.202	P70549	Sodium/calcium exchanger 3 (Na(+)/Ca(2+)-exchange protein 3) (Solute carrier family 8 member 3)
gonads_contig_478856_P	359.234	na	na	gonads_contig_354128_N	386.506	Q8NBF2	NHL repeat-containing protein 2
gonads_contig_57229_N	359.128	Q9D687	Sodium-dependent neutral amino acid transporter B(0)AT1 (Solute carrier family 6 member 19) (System B(0) neutral amino acid transporter AT1)	gonads_contig_52946_AS	386.424	na	na
gonads_contig_335264_N	359.083	na	na	gonads_contig_305827_N	386.384	Q13153	Serine/threonine-protein kinase PAK 1 (EC 2.7.11.1) (Alpha-PAK) (p21-activated kinase 1) (PAK-1) (p65-PAK)
gonads_contig_11794_N	358.506	O75954	Tetraspanin-9 (Tspan-9) (Tetraspan NET-5)	gonads_contig_389206_N	385.203	Q9I931	Fucolectin-1
gonads_contig_44822_S	358.254	na	na	gonads_contig_110813_S	385.098	na	na
gonads_contig_382408_P	357.856	na	na	gonads_contig_409785_N	384.401	P48768	Sodium/calcium exchanger 2 (Na(+)/Ca(2+)-exchange protein 2) (Solute carrier family 8 member 2)
gonads_contig_22235_AS	357.59	na	na	gonads_contig_478923_N	384.124	Q7QB13	Cyclin-C
gonads_contig_415120_S	357.523	na	na	gonads_contig_301345_N	383.854	na	na
gonads_contig_174011_N	357.511	na	na	gonads_contig_59805_AS	383.585	na	na
gonads_contig_36584_P	357.153	na	na	gonads_contig_348683_P	383.389	Q969Z3	Mitochondrial amidoxime reducing component 2 (mARC2) (EC 1.-.-.-) (Molybdenum cofactor sulfurase C-terminal domain-containing protein 2) (MOSC domain-containing protein 2) (Moco sulfurase C-terminal domain-containing protein 2)
gonads_contig_46972_P	356.213	Q5ZKB8	Cysteine-rich DPF motif domain-containing protein 1	gonads_contig_371386_N	383.28	Q9BYD3	39S ribosomal protein L4, mitochondrial (L4mt) (MRP-L4)
gonads_contig_132865_S	356.098	na	na	gonads_contig_67608_S	382.959	na	na
gonads_contig_207142_N	355.702	O54750	Cytochrome P450 2J6 (EC 1.14.14.1) (Arachidonic acid epoxygenase) (CYPIIJ6)	gonads_contig_37778_P	382.814	Q8BMJ2	Leucine--tRNA ligase, cytoplasmic (EC 6.1.1.4) (Leucyl-tRNA synthetase) (LeuRS)
gonads_contig_116933_AS	355.603	na	na	gonads_contig_11764_P	381.652	P12812	Major egg antigen (p40)
gonads_contig_502977_P	355.549	Q7ZWY2	PIH1 domain-containing protein 1	gonads_contig_461538_P	381.583	Q9NRZ9	Lymphoid-specific helicase (EC 3.6.4.-) (Proliferation-associated SNF2-like protein) (SWI/SNF2-related matrix-associated actin-dependent regulator of chromatin subfamily A member 6)
gonads_contig_13928_N	354.963	na	na	gonads_contig_42351_P	381.388	Q8C190	VPS9 domain-containing protein 1 (5-day ovary-specific transcript 1 protein)
gonads_contig_43569_P	354.864	Q3SWT6	Serine/threonine-protein phosphatase with EF-hands 1 (PPEF-1) (EC 3.1.3.16)	gonads_contig_355432_S	381.368	na	na
gonads_contig_63994_P	354.83	P13706	Glycerol-3-phosphate dehydrogenase [NAD(+)], cytoplasmic (GPD-C) (GPDH-C) (EC 1.1.1.8)	gonads_contig_29886_N	380.904	O62742	Non-specific lipid-transfer protein (NSL-TP) (EC 2.3.1.176) (Propanoyl-CoA C-acyltransferase) (SCP-chi) (SCPX) (Sterol carrier protein 2) (SCP-2) (Sterol carrier protein X) (SCP-X)
gonads_contig_389499_N	354.775	Q2PFX5	Regucalcin (RC) (Gluconolactonase) (GNL) (EC 3.1.1.17) (Senescence marker protein 30) (SMP-30)	gonads_contig_75498_AS	380.053	na	na
gonads_contig_202175_P	354.43	Q498S8	Frizzled-8 (Fz-8)	gonads_contig_479014_P	379.542	Q68DN1	Uncharacterized protein C2orf16
gonads_contig_76277_AS	353.485	O43447	Peptidyl-prolyl cis-trans isomerase H (PPIase H) (EC 5.2.1.8) (Rotamase H) (Small nuclear ribonucleoprotein particle-specific cyclophilin H) (CypH) (U-snRNP-associated cyclophilin SnuCyp-20) (USA-CYP)	gonads_contig_74820_S	379.313	na	na
gonads_contig_461216_N	353.364	Q9Z329	Inositol 1,4,5-trisphosphate receptor type 2 (IP3 receptor isoform 2) (IP3R 2) (InsP3R2) (Inositol 1,4,5-trisphosphate type V receptor) (Type 2 inositol 1,4,5-trisphosphate receptor) (Type 2 InsP3 receptor)	gonads_contig_40735_P	377.712	Q15477	Helicase SKI2W (Ski2) (EC 3.6.4.-) (Helicase-like protein) (HLP)
gonads_contig_13073_S	352.967	na	na	gonads_contig_13070_AS	377.681	na	na
gonads_contig_256175_AS	352.958	na	na	gonads_contig_414626_N	377.512	Q8TCT0	Ceramide kinase (hCERK) (EC 2.7.1.138) (Acylsphingosine kinase) (Lipid kinase 4) (LK4)
gonads_contig_9805_N	352.87	Q15393	Splicing factor 3B subunit 3 (Pre-mRNA-splicing factor SF3b 130 kDa subunit) (SF3b130) (STAF130) (Spliceosome-associated protein 130) (SAP 130)	gonads_contig_159843_AS	375.564	na	na
gonads_contig_122997_S	352.797	na	na	gonads_contig_484221_P	375.306	na	na
gonads_contig_72713_S	352.489	Q6CQE5	Protein TAR1	gonads_contig_195925_AS	375.174	na	na
gonads_contig_107300_P	352.363	Q91738	Focal adhesion kinase 1 (FADK 1) (EC 2.7.10.2) (Protein-tyrosine kinase 2) (pp125FAK)	gonads_contig_463295_S	373.377	na	na
gonads_contig_131857_N	352.264	na	na	gonads_contig_13565_P	372.684	Q96MH2	Protein HEXIM2 (Hexamethylene bis-acetamide-inducible protein 2)
gonads_contig_104587_S	352.115	na	na	gonads_contig_226109_S	372.51	na	na
gonads_contig_75545_P	351.995	Q96EY4	Translation machinery-associated protein 16	gonads_contig_21558_P	372.131	Q6RUV5	Ras-related C3 botulinum toxin substrate 1 (p21-Rac1)
gonads_contig_49891_P	351.139	Q5R405	Transcription elongation factor SPT5 (DRB sensitivity-inducing factor large subunit) (DSIF large subunit)	gonads_contig_95315_P	371.141	P14866	Heterogeneous nuclear ribonucleoprotein L (hnRNP L)
gonads_contig_56096_P	350.689	A4QNP7	Doublesex- and mab-3-related transcription factor A2 (Doublesex- and mab-3-related transcription factor 5)	gonads_contig_81232_N	371.14	na	na
gonads_contig_34713_P	350.57	O60884	DnaJ homolog subfamily A member 2 (Cell cycle progression restoration gene 3 protein) (Dnj3) (Dj3) (HIRA-interacting protein 4) (Renal carcinoma antigen NY-REN-14)	gonads_contig_178705_P	371.021	Q4ZJM9	Complement C1q-like protein 4 (C1q and tumor necrosis factor-related protein 11) (C1q/TNF-related protein 11) (C1qTNF11) (CTRP11)
gonads_contig_359738_P	350.55	Q8TDW5	Synaptotagmin-like protein 5	gonads_contig_485394_S	371.021	na	na
gonads_contig_48600_N	350.482	Q4KLT3	Probable tRNA (uracil-O(2)-)-methyltransferase (EC 2.1.1.211) (Methyltransferase-like protein 19)	gonads_contig_71408_P	369.612	Q8R151	NFX1-type zinc finger-containing protein 1
gonads_contig_383526_P	350.414	O14495	Lipid phosphate phosphohydrolase 3 (EC 3.1.3.4) (PAP2-beta) (Phosphatidate phosphohydrolase type 2b) (Phosphatidic acid phosphatase 2b) (PAP-2b) (PAP2b) (Vascular endothelial growth factor and type I collagen-inducible protein) (VCIP)	gonads_contig_33917_AS	369.465	na	na
gonads_contig_36061_P	350.133	Q09927	L-azetidine-2-carboxylic acid acetyltransferase (EC 2.3.1.-)	gonads_contig_138075_N	369.359	na	na
gonads_contig_29262_P	349.352	P41828	Nuclear hormone receptor family member nhr-23 (Steroid hormone receptor family member chr-3)	gonads_contig_52552_N	369.16	C7G0B5	Protein PIF [Cleaved into: Protein Pif97; Protein Pif80 (Aragonite-binding protein)]
gonads_contig_34975_N	349.199	A3KP37	NADH dehydrogenase [ubiquinone] 1 alpha subcomplex assembly factor 5 (Probable methyltransferase C20orf7 homolog, mitochondrial) (EC 2.1.1.-)	gonads_contig_64597_N	368.605	O08738	Caspase-6 (CASP-6) (EC 3.4.22.59) (Apoptotic protease Mch-2) [Cleaved into: Caspase-6 subunit p18; Caspase-6 subunit p11]
gonads_contig_63142_N	348.988	A8DZE7	Short-chain dehydrogenase/reductase family 42E member 1 (EC 1.1.1.-)	gonads_contig_68442_P	368.524	Q94887	Neurexin-4 (Neurexin IV)
gonads_contig_66312_P	348.949	na	na	gonads_contig_32916_S	367.631	na	na
gonads_contig_39661_S	348.203	na	na	gonads_contig_439172_P	367.145	Q8VI47	Canalicular multispecific organic anion transporter 1 (ATP-binding cassette sub-family C member 2)
gonads_contig_24156_P	347.609	P21158	C-factor (C signal)	gonads_contig_42287_N	366.885	Q6AZD1	Transmembrane protein 179
gonads_contig_345538_P	347.553	P17405	Sphingomyelin phosphodiesterase (EC 3.1.4.12) (Acid sphingomyelinase) (aSMase)	gonads_contig_45348_N	366.543	P47843	Solute carrier family 2, facilitated glucose transporter member 3 (Glucose transporter type 3, brain) (GLUT-3)
gonads_contig_74937_AS	347.529	na	na	gonads_contig_346573_N	366.449	Q8K2I4	Beta-mannosidase (EC 3.2.1.25) (Lysosomal beta A mannosidase) (Mannanase) (Mannase)
gonads_contig_161433_AS	347.306	na	na	gonads_contig_49022_N	366.225	P48055	Sodium- and chloride-dependent betaine transporter (Na(+)/Cl(-) betaine/GABA transporter) (Solute carrier family 6 member 12)
gonads_contig_386929_N	346.978	Q8BIA4	F-box/WD repeat-containing protein 8 (F-box and WD-40 domain-containing protein 8)	gonads_contig_39654_P	366.17	Q6PFJ9	E3 ubiquitin-protein ligase arih1 (EC 6.3.2.-) (Protein ariadne-1 homolog) (ARI-1)
gonads_contig_408508_P	346.787	A6QM00	Acidic amino acid decarboxylase GADL1 (Aspartate 1-decarboxylase) (ADC) (EC 4.1.1.11) (Cysteine sulfinic acid decarboxylase) (CSADC) (EC 4.1.1.29) (Glutamate decarboxylase-like protein 1)	gonads_contig_352104_N	366.12	Q9NRA2	Sialin (H(+)/nitrate cotransporter) (H(+)/sialic acid cotransporter) (AST) (Membrane glycoprotein HP59) (Solute carrier family 17 member 5) (Vesicular H(+)/Aspartate-glutamate cotransporter)
gonads_contig_40006_P	346.634	Q4R630	Kinetochore protein NDC80 homolog (Kinetochore protein Hec1) (Kinetochore-associated protein 2)	gonads_contig_61866_P	365.868	A6YLM6	Fatty acid-binding protein, adipocyte (Adipocyte-type fatty acid-binding protein) (A-FABP) (AFABP) (Fatty acid-binding protein 4)
gonads_contig_41502_N	345.012	Q92113	Steroid 17-alpha-hydroxylase/17,20 lyase (EC 1.14.99.9) (EC 4.1.2.30) (17-alpha-hydroxyprogesterone aldolase) (CYPXVII) (Cytochrome P450 17A1) (Cytochrome P450-C17) (Cytochrome P450c17)	gonads_contig_25304_P	365.633	Q8VI56	Low-density lipoprotein receptor-related protein 4 (LRP-4) (LDLR dan)
gonads_contig_76781_P	344.577	P17405	Sphingomyelin phosphodiesterase (EC 3.1.4.12) (Acid sphingomyelinase) (aSMase)	gonads_contig_497534_S	365.442	na	na
gonads_contig_348964_P	344.422	Q9Y4E8	Ubiquitin carboxyl-terminal hydrolase 15 (EC 3.4.19.12) (Deubiquitinating enzyme 15) (Ubiquitin thioesterase 15) (Ubiquitin-specific-processing protease 15) (Unph-2) (Unph4)	gonads_contig_93927_P	365.123	A7RHL5	Costars family protein v1g158749
gonads_contig_42480_P	344.026	na	na	gonads_contig_354707_N	365	P63329	Serine/threonine-protein phosphatase 2B catalytic subunit alpha isoform (EC 3.1.3.16) (CAM-PRP catalytic subunit) (Calmodulin-dependent calcineurin A subunit alpha isoform)
gonads_contig_69697_N	343.941	B2RTY4	Unconventional myosin-IXa (Unconventional myosin-9a)	gonads_contig_502223_S	364.974	na	na
gonads_contig_386801_AS	343.88	na	na	gonads_contig_28017_AS	364.82	na	na
gonads_contig_88897_P	343.198	Q9CX98	Cytochrome P450 2U1 (EC 1.14.14.1)	gonads_contig_64985_P	364.683	Q6DHG8	Spindle and kinetochore-associated protein 1
gonads_contig_11876_AS	342.846	na	na	gonads_contig_69095_N	364.675	Q6NWH0	UPF0696 protein C11orf68 homolog
gonads_contig_114228_S	342.572	na	na	gonads_contig_74916_AS	364.019	na	na
gonads_contig_159843_AS	341.898	na	na	gonads_contig_447909_P	363.52	O55057	Retinal rod rhodopsin-sensitive cGMP 3',5'-cyclic phosphodiesterase subunit delta (GMP-PDE delta)
gonads_contig_87435_S	341.709	na	na	gonads_contig_33068_N	362.514	A4IGL7	Peroxidasin (EC 1.11.1.7)
gonads_contig_312017_N	341.659	Q66GV0	Protein Mpv17	gonads_contig_266458_AS	361.625	na	na
gonads_contig_42277_P	341.616	Q2EMV9	Poly [ADP-ribose] polymerase 14 (PARP-14) (EC 2.4.2.30) (ADP-ribosyltransferase diphtheria toxin-like 8) (ARTD8) (Collaborator of STAT6) (CoaSt6)	gonads_contig_23363_P	359.785	na	na
gonads_contig_479658_P	341.44	O94868	FCH and double SH3 domains protein 2 (Carom) (SH3 multiple domains protein 3)	gonads_contig_35212_N	359.479	Q99KN2	Probable cytosolic iron-sulfur protein assembly protein CIAO1 (WD repeat-containing protein 39)
gonads_contig_62811_N	340.326	Q8WWK9	Cytoskeleton-associated protein 2 (CTCL tumor antigen se20-10) (Tumor- and microtubule-associated protein)	gonads_contig_97055_S	359.448	na	na
gonads_contig_40402_P	340.257	A6QM00	Acidic amino acid decarboxylase GADL1 (Aspartate 1-decarboxylase) (ADC) (EC 4.1.1.11) (Cysteine sulfinic acid decarboxylase) (CSADC) (EC 4.1.1.29) (Glutamate decarboxylase-like protein 1)	gonads_contig_74933_S	358.643	na	na
gonads_contig_22833_P	340.228	P70549	Sodium/calcium exchanger 3 (Na(+)/Ca(2+)-exchange protein 3) (Solute carrier family 8 member 3)	gonads_contig_54668_N	358.563	Q9TTK6	Membrane primary amine oxidase (EC 1.4.3.21) (Copper amine oxidase) (Semicarbazide-sensitive amine oxidase) (SSAO) (Vascular adhesion protein 1) (VAP-1)
gonads_contig_63609_P	340.133	Q9BZJ0	Crooked neck-like protein 1 (Crooked neck homolog) (hCrn)	gonads_contig_289209_AS	358.162	na	na
gonads_contig_12071_AS	340.074	na	na	gonads_contig_45772_S	357.081	na	na
gonads_contig_102656_AS	339.97	na	na	gonads_contig_469468_N	357.063	Q5E9U9	Nitrogen permease regulator 2-like protein (NPR2-like protein) (Tumor suppressor candidate 4)
gonads_contig_347895_N	339.66	Q5S006	Leucine-rich repeat serine/threonine-protein kinase 2 (EC 2.7.11.1)	gonads_contig_32604_N	356.961	Q9I9A7	DNA replication factor Cdt1 (XCDT1)
gonads_contig_23329_N	339.564	C3XVM1	Glutamyl-tRNA(Gln) amidotransferase subunit C, mitochondrial (Glu-AdT subunit C) (EC 6.3.5.-)	gonads_contig_57244_S	355.521	na	na
gonads_contig_14581_P	339.483	Q99715	Collagen alpha-1(XII) chain	gonads_contig_30595_P	355.102	O60884	DnaJ homolog subfamily A member 2 (Cell cycle progression restoration gene 3 protein) (Dnj3) (Dj3) (HIRA-interacting protein 4) (Renal carcinoma antigen NY-REN-14)
gonads_contig_95995_AS	339.373	na	na	gonads_contig_159922_S	354.673	na	na
gonads_contig_161952_S	339.201	na	na	gonads_contig_7693_S	354.413	na	na
gonads_contig_420853_P	339.164	P48651	Phosphatidylserine synthase 1 (PSS-1) (PtdSer synthase 1) (EC 2.7.8.29) (Serine-exchange enzyme I)	gonads_contig_10432_AS	354.233	na	na
gonads_contig_75473_P	339.09	Q40082	Xylose isomerase (EC 5.3.1.5)	gonads_contig_46118_P	353.672	B1H2T2	Deleted in autism protein 1 homolog
gonads_contig_361999_P	338.907	Q6ZRR9	Doublecortin domain-containing protein 5	gonads_contig_410730_N	353.524	na	na
gonads_contig_416625_AS	338.473	na	na	gonads_contig_39661_S	353.128	na	na
gonads_contig_14599_P	338.437	Q460N5	Poly [ADP-ribose] polymerase 14 (PARP-14) (EC 2.4.2.30) (ADP-ribosyltransferase diphtheria toxin-like 8) (ARTD8) (B aggressive lymphoma protein 2)	gonads_contig_15128_S	352.532	na	na
gonads_contig_497968_AS	338.252	na	na	gonads_contig_29263_N	352.457	Q9D439	Coiled-coil domain-containing protein 11
gonads_contig_52290_N	338.229	A9JTP3	Baculoviral IAP repeat-containing protein 7 (EC 6.3.2.-) (E3 ubiquitin-protein ligase EIAP) (Embryonic/Egg IAP) (EIAP/XLX)	gonads_contig_462774_P	351.482	P10076	Zinc finger protein 26 (Zfp-26) (Protein mKR3)
gonads_contig_66675_P	337.502	Q5FWF4	DNA annealing helicase and endonuclease ZRANB3 (Annealing helicase 2) (AH2) (Zinc finger Ran-binding domain-containing protein 3) [Includes: DNA annealing helicase ZRANB3 (EC 3.6.4.-); Endonuclease ZRANB3 (EC 3.1.-.-)]	gonads_contig_115956_AS	351.466	na	na
gonads_contig_23363_P	337.092	na	na	gonads_contig_461452_P	351.151	Q92058	Alkaline phosphatase, tissue-nonspecific isozyme (AP-TNAP) (TNSALP) (EC 3.1.3.1)
gonads_contig_362993_N	337.016	na	na	gonads_contig_299836_N	351.075	P09487	Alkaline phosphatase, tissue-nonspecific isozyme (AP-TNAP) (TNSALP) (EC 3.1.3.1) (Alkaline phosphatase liver/bone/kidney isozyme)
gonads_contig_311886_N	336.218	na	na	gonads_contig_497996_P	350.325	P34923	Glyceraldehyde-3-phosphate dehydrogenase, cytosolic (EC 1.2.1.12)
gonads_contig_371338_P	336.17	na	na	gonads_contig_227601_P	350.193	Q8CI17	Protein mab-21-like 3
gonads_contig_34466_P	336.111	Q8VI56	Low-density lipoprotein receptor-related protein 4 (LRP-4) (LDLR dan)	gonads_contig_32644_P	350.008	Q9NSG2	Uncharacterized protein C1orf112
gonads_contig_411824_P	336.066	Q4UMH6	Putative ankyrin repeat protein RF_0381	gonads_contig_51051_S	350.002	na	na
gonads_contig_49003_N	336.061	Q9VGG5	Cadherin-87A	gonads_contig_8267_N	349.556	O00462	Beta-mannosidase (EC 3.2.1.25) (Lysosomal beta A mannosidase) (Mannanase) (Mannase)
gonads_contig_66271_N	335.861	Q9BQS2	Synaptotagmin-15 (Chr10Syt) (Synaptotagmin XV) (SytXV)	gonads_contig_440915_S	349.306	na	na
gonads_contig_480889_AS	334.995	na	na	gonads_contig_41000_N	348.83	Q13490	Baculoviral IAP repeat-containing protein 2 (EC 6.3.2.-) (C-IAP1) (IAP homolog B) (Inhibitor of apoptosis protein 2) (IAP-2) (hIAP-2) (hIAP2) (RING finger protein 48) (TNFR2-TRAF-signaling complex protein 2)
gonads_contig_22280_N	334.669	Q6GM59	Monocarboxylate transporter 12 (MCT 12) (Solute carrier family 16 member 12)	gonads_contig_41659_N	348.807	Q9VKM6	Vacuolar protein sorting-associated protein 72 homolog (Protein YL-1)
gonads_contig_502223_S	334.358	na	na	gonads_contig_44251_P	348.573	na	na
gonads_contig_144843_AS	334.168	na	na	gonads_contig_364919_P	348.325	Q6TCG8	Progestin and adipoQ receptor family member 3 (Progestin and adipoQ receptor family member III) (Raf kinase trapping to Golgi) (RKTG)
gonads_contig_13068_AS	333.088	na	na	gonads_contig_17776_S	348.151	na	na
gonads_contig_8538_S	332.98	na	na	gonads_contig_33154_AS	348.15	na	na
gonads_contig_13083_N	332.838	Q6NU60	N-alpha-acetyltransferase 38-B, NatC auxiliary subunit (LSM domain-containing protein 1-B)	gonads_contig_57006_P	347.964	Q9ULJ7	Ankyrin repeat domain-containing protein 50
gonads_contig_54623_P	332.529	Q8N2E2	von Willebrand factor D and EGF domain-containing protein	gonads_contig_297183_S	347.58	na	na
gonads_contig_66435_P	332.518	Q8K0U4	Heat shock 70 kDa protein 12A	gonads_contig_289209_S	347.42	na	na
gonads_contig_19988_P	332.319	Q4KKX4	Nuclear receptor corepressor 1 (N-CoR) (N-CoR1) (xN-CoR)	gonads_contig_40783_P	347.332	Q9H3S7	Tyrosine-protein phosphatase non-receptor type 23 (EC 3.1.3.48) (His domain-containing protein tyrosine phosphatase) (HD-PTP) (Protein tyrosine phosphatase TD14) (PTP-TD14)
gonads_contig_24233_S	332.27	na	na	gonads_contig_29682_S	347.321	na	na
gonads_contig_80877_S	331.814	na	na	gonads_contig_42239_N	347.058	Q8R349	Cell division cycle protein 16 homolog (Anaphase-promoting complex subunit 6) (APC6) (Cyclosome subunit 6)
gonads_contig_463072_N	331.216	O15344	E3 ubiquitin-protein ligase Midline-1 (EC 6.3.2.-) (Midin) (Putative transcription factor XPRF) (RING finger protein 59) (RING finger protein Midline-1) (Tripartite motif-containing protein 18)	gonads_contig_461203_P	346.918	Q5U3U0	Phytanoyl-CoA dioxygenase domain-containing protein 1 (EC 1.-.-.-)
gonads_contig_43177_P	330.295	Q71M42	Protocadherin-11 X-linked (Protocadherin-11) (Protocadherin on the X chromosome) (PCDH-X)	gonads_contig_111088_P	346.896	na	na
gonads_contig_400675_N	330.035	na	na	gonads_contig_32740_P	346.763	P49747	Cartilage oligomeric matrix protein (COMP) (Thrombospondin-5) (TSP5)
gonads_contig_97565_S	329.935	na	na	gonads_contig_17513_N	346.682	Q24JY7	Interferon alpha-inducible protein 27-like protein 2 (Interferon-stimulated gene 12b protein) (ISG12(b))
gonads_contig_15757_N	329.856	na	na	gonads_contig_16136_P	346.516	Q5ZM16	Pre-mRNA-splicing factor RBM22 (RNA-binding motif protein 22)
gonads_contig_414401_N	329.847	Q4A3R3	Deleted in malignant brain tumors 1 protein (Hensin)	gonads_contig_71765_P	346.43	na	na
gonads_contig_308754_N	329.744	Q9LDU6	7-dehydrocholesterol reductase (7-DHC reductase) (EC 1.3.1.21) (Protein DWARF 5) (Sterol Delta(7)-reductase)	gonads_contig_52135_P	346.353	Q8T5C6	Retinoic acid receptor RXR (RXR-like protein) (Retinoid X receptor) (BgRXR)
gonads_contig_9879_S	329.586	na	na	gonads_contig_161946_N	346.317	Q7RTX9	Monocarboxylate transporter 14 (MCT 14) (Solute carrier family 16 member 14)
gonads_contig_25952_P	329.513	na	na	gonads_contig_235146_AS	345.907	na	na
gonads_contig_143452_N	329.269	P21439	Multidrug resistance protein 3 (EC 3.6.3.44) (ATP-binding cassette sub-family B member 4) (P-glycoprotein 3)	gonads_contig_336178_N	345.534	Q812D3	Peptidyl-prolyl cis-trans isomerase-like 3 (PPIase) (EC 5.2.1.8) (CYP10L) (Cyclophilin-like protein PPIL3) (Rotamase PPIL3)
gonads_contig_353619_P	328.85	O46640	Amine sulfotransferase (EC 2.8.2.3) (AST-RB1) (Sulfotransferase 3A1) (ST3A1)	gonads_contig_25242_P	345.479	P58659	Protein eva-1 homolog C (Protein FAM176C)
gonads_contig_67252_S	328.837	P13830	Ring-infected erythrocyte surface antigen	gonads_contig_67420_P	344.8	Q9JK41	High affinity copper uptake protein 1 (Copper transporter 1) (rCTR1) (Liver regeneration-related protein LRRGT00200) (Solute carrier family 31 member 1)
gonads_contig_27068_N	328.228	Q3SWT6	Serine/threonine-protein phosphatase with EF-hands 1 (PPEF-1) (EC 3.1.3.16)	gonads_contig_31251_P	344.73	na	na
gonads_contig_70182_N	327.966	Q91WA3	Histone deacetylase 11 (HD11) (EC 3.5.1.98)	gonads_contig_65633_S	344.696	na	na
gonads_contig_207359_N	327.761	O16025	Allene oxide synthase-lipoxygenase protein [Includes: Allene oxide synthase (EC 4.2.1.92) (Hydroperoxidehydrase); Arachidonate 8-lipoxygenase (EC 1.13.11.40)]	gonads_contig_62961_AS	343.847	na	na
gonads_contig_234510_S	327.248	na	na	gonads_contig_38831_S	343.708	na	na
gonads_contig_70964_S	327.137	na	na	gonads_contig_346620_P	343.708	O01761	Muscle M-line assembly protein unc-89 (Uncoordinated protein 89)
gonads_contig_171220_P	326.93	Q8IIG7	Uncharacterized protein PF11_0207	gonads_contig_17432_P	343.689	Q9D883	Splicing factor U2AF 35 kDa subunit (U2 auxiliary factor 35 kDa subunit) (U2 snRNP auxiliary factor small subunit)
gonads_contig_55779_P	326.394	Q8N5T2	TBC1 domain family member 19	gonads_contig_35932_P	343.239	O43182	Rho GTPase-activating protein 6 (Rho-type GTPase-activating protein 6) (Rho-type GTPase-activating protein RhoGAPX-1)
gonads_contig_227791_S	326.149	na	na	gonads_contig_370130_P	343.185	P47990	Xanthine dehydrogenase/oxidase [Includes: Xanthine dehydrogenase (XD) (EC 1.17.1.4); Xanthine oxidase (XO) (EC 1.17.3.2) (Xanthine oxidoreductase) (XOR)]
gonads_contig_102927_AS	326.025	na	na	gonads_contig_42902_P	343.132	A6QP05	Dehydrogenase/reductase SDR family member 12 (EC 1.1.-.-)
gonads_contig_92309_P	325.942	P39939	40S ribosomal protein S26-B	gonads_contig_385775_N	343.056	Q3MHH4	Glutamine--tRNA ligase (EC 6.1.1.18) (Glutaminyl-tRNA synthetase) (GlnRS)
gonads_contig_74985_N	325.652	Q5E9Q3	Coiled-coil domain-containing protein 51	gonads_contig_29568_P	343.04	Q9BUN8	Derlin-1 (Degradation in endoplasmic reticulum protein 1) (DERtrin-1) (Der1-like protein 1)
gonads_contig_54668_N	325.389	Q9TTK6	Membrane primary amine oxidase (EC 1.4.3.21) (Copper amine oxidase) (Semicarbazide-sensitive amine oxidase) (SSAO) (Vascular adhesion protein 1) (VAP-1)	gonads_contig_70195_N	342.388	Q14588	Zinc finger protein 234 (Zinc finger protein 269) (Zinc finger protein HZF4)
gonads_contig_64635_P	325.364	P27085	40S ribosomal protein S26	gonads_contig_20383_P	342.348	P05708	Hexokinase-1 (EC 2.7.1.1) (Brain form hexokinase) (Hexokinase type I) (HK I)
gonads_contig_70020_N	325.287	na	na	gonads_contig_63618_P	341.941	Q9JK84	Partitioning defective 6 homolog gamma (PAR-6 gamma) (PAR6A)
gonads_contig_346843_N	325.214	Q4KLH3	Opioid growth factor receptor-like protein 1	gonads_contig_292613_AS	341.822	na	na
gonads_contig_346706_N	324.959	Q99550	M-phase phosphoprotein 9	gonads_contig_193368_AS	341.124	na	na
gonads_contig_62434_P	324.364	P48651	Phosphatidylserine synthase 1 (PSS-1) (PtdSer synthase 1) (EC 2.7.8.29) (Serine-exchange enzyme I)	gonads_contig_475204_N	340.494	Q54F25	Battenin (Protein CLN3 homolog)
gonads_contig_488756_P	324.208	Q4V8D1	Cytochrome P450 2U1 (EC 1.14.14.1)	gonads_contig_65945_N	340.427	Q503Y7	Peptidyl-prolyl cis-trans isomerase NIMA-interacting 4 (EC 5.2.1.8) (Parvulin-14) (Par14) (Peptidyl-prolyl cis-trans isomerase Pin4) (PPIase Pin4) (Rotamase Pin4)
gonads_contig_38261_P	324.143	Q9D8Z1	Activating signal cointegrator 1 complex subunit 1 (ASC-1 complex subunit p50) (Trip4 complex subunit p50)	gonads_contig_43298_P	340.381	Q6ZNC4	Zinc finger protein 704
gonads_contig_641_N	323.906	P06180	Histone-binding protein N1/N2	gonads_contig_346882_N	340.221	O89116	Vesicle transport through interaction with t-SNAREs homolog 1A (Vesicle transport v-SNARE protein Vti1-like 2) (Vti1-rp2)
gonads_contig_189015_N	323.875	Q9WUB9	Macrophage receptor MARCO (Macrophage receptor with collagenous structure)	gonads_contig_328426_N	340.096	na	na
gonads_contig_467572_P	323.852	A0JP75	EF-hand calcium-binding domain-containing protein 4A (Calcium release-activated channel regulator 2B)	gonads_contig_480889_AS	340.039	na	na
gonads_contig_49245_P	323.821	na	na	gonads_contig_52823_P	339.597	Q9BVJ6	U3 small nucleolar RNA-associated protein 14 homolog A (Antigen NY-CO-16) (Serologically defined colon cancer antigen 16)
gonads_contig_34802_N	323.442	P49191	Putative fatty acid elongation protein 3 (EC 2.3.1.199) (3-keto acyl-CoA synthase elo-3) (Very-long-chain 3-oxoacyl-CoA synthase 3)	gonads_contig_73115_N	339.473	Q16527	Cysteine and glycine-rich protein 2 (Cysteine-rich protein 2) (CRP2) (LIM domain only protein 5) (LMO-5) (Smooth muscle cell LIM protein) (SmLIM)
gonads_contig_441416_P	323.081	Q5R4V4	SAP domain-containing ribonucleoprotein (Nuclear protein Hcc-1)	gonads_contig_76253_N	339.174	Q2VIQ3	Chromosome-associated kinesin KIF4B (Chromokinesin-B)
gonads_contig_107923_S	323.001	na	na	gonads_contig_445766_N	339.079	P35445	Cartilage oligomeric matrix protein (COMP)
gonads_contig_63523_P	322.846	Q8BWQ5	Serine/threonine-protein kinase DCLK3 (EC 2.7.11.1) (CLICK-I and II-related) (CLr) (Doublecortin-like and CAM kinase-like 3) (Doublecortin-like kinase 3)	gonads_contig_29092_N	338.92	Q9U943	Apolipophorins [Cleaved into: Apolipophorin-2 (Apolipophorin II) (apoLp-2); Apolipophorin-1 (Apolipophorin I) (apoLp-1)]
gonads_contig_72595_P	322.84	P21837	Crystal protein	gonads_contig_39824_P	338.903	Q92038	Acyl-CoA desaturase (EC 1.14.19.1) (Delta(9)-desaturase) (Delta-9 desaturase) (Fatty acid desaturase) (Stearoyl-CoA desaturase)
gonads_contig_98196_P	322.334	Q54NE6	Probable phosphoglycerate mutase (EC 3.1.3.13) (EC 5.4.2.11) (EC 5.4.2.4) (BPG-dependent PGAM) (dPGM)	gonads_contig_66829_N	337.898	Q6P4S8	Integrator complex subunit 1 (Int1)
gonads_contig_292613_AS	322.22	na	na	gonads_contig_15397_N	337.857	Q9EP89	Serine beta-lactamase-like protein LACTB, mitochondrial (EC 3.4.-.-)
gonads_contig_104052_S	321.898	na	na	gonads_contig_11051_S	337.387	na	na
gonads_contig_292949_S	321.812	na	na	gonads_contig_381978_P	337.379	Q5R686	CAP-Gly domain-containing linker protein 3 (Cytoplasmic linker protein 170-related 59 kDa protein) (CLIP-170-related 59 kDa protein) (CLIPR-59)
gonads_contig_20769_N	321.767	P51522	Zinc finger protein 83 (Zinc finger protein 816B) (Zinc finger protein HPF1)	gonads_contig_403216_N	337.352	Q2R1Z5	Putative calmodulin-like protein 6
gonads_contig_39802_N	321.688	Q64620	Serine/threonine-protein phosphatase 6 catalytic subunit (PP6C) (EC 3.1.3.16) (Protein phosphatase V) (PP-V) [Cleaved into: Serine/threonine-protein phosphatase 6 catalytic subunit, N-terminally processed]	gonads_contig_464062_P	337.113	Q6NZT6	Interferon regulatory factor 2-binding protein 2-A (IRF-2-binding protein 2-A) (IRF-2BP2-A)
gonads_contig_17299_S	321.072	na	na	gonads_contig_62525_AS	336.44	O08836	Immunoglobulin-binding protein 1 (Alpha4 phosphoprotein) (CD79a-binding protein 1) (Protein phosphatase 2/4/6 regulatory subunit)
gonads_contig_75121_N	320.958	na	na	gonads_contig_76222_P	336.349	na	na
gonads_contig_41907_P	320.714	Q5ZEQ8	Four-jointed box protein 1 (Four-jointed protein homolog)	gonads_contig_22921_P	336.219	na	na
gonads_contig_460541_P	320.591	na	na	gonads_contig_193773_AS	336.026	na	na
gonads_contig_21359_P	320.309	Q12068	NADPH-dependent methylglyoxal reductase GRE2 (EC 1.1.1.283) (3-methylbutanal reductase) (EC 1.1.1.265) (Genes de respuesta a estres protein 2) (Isovaleraldehyde reductase)	gonads_contig_18487_S	335.996	na	na
gonads_contig_129147_P	320.234	P06180	Histone-binding protein N1/N2	gonads_contig_69746_P	335.873	Q8HYL8	Peroxisomal acyl-coenzyme A oxidase 1 (AOX) (EC 1.3.3.6) (Palmitoyl-CoA oxidase)
gonads_contig_68572_N	320.085	Q8C3X4	Translation factor Guf1, mitochondrial (EC 3.6.5.-) (Elongation factor 4 homolog) (EF-4) (GTPase Guf1) (Ribosomal back-translocase)	gonads_contig_249978_P	335.504	Q10473	Polypeptide N-acetylgalactosaminyltransferase 1 (EC 2.4.1.41) (Polypeptide GalNAc transferase 1) (GalNAc-T1) (pp-GaNTase 1) (Protein-UDP acetylgalactosaminyltransferase 1) (UDP-GalNAc:polypeptide N-acetylgalactosaminyltransferase 1) [Cleaved into: Polypeptide N-acetylgalactosaminyltransferase 1 soluble form]
gonads_contig_415767_P	319.95	P46436	Glutathione S-transferase 1 (EC 2.5.1.18) (GST class-sigma)	gonads_contig_78273_AS	335.145	na	na
gonads_contig_59551_AS	319.893	na	na	gonads_contig_8476_P	335.082	P58283	E3 ubiquitin-protein ligase RNF216 (EC 6.3.2.-) (RING finger protein 216) (Triad domain-containing protein 3) (UbcM4-interacting protein 83) (Ubiquitin-conjugating enzyme 7-interacting protein 1)
gonads_contig_484221_P	319.629	na	na	gonads_contig_51277_P	334.747	Q8K4Q7	Ceramide kinase (mCERK) (EC 2.7.1.138) (Acylsphingosine kinase)
gonads_contig_25570_N	319.474	Q90XC2	Serine/threonine-protein kinase Nek8 (EC 2.7.11.1) (Never in mitosis A-related kinase 8) (NimA-related protein kinase 8)	gonads_contig_363710_S	334.53	na	na
gonads_contig_352275_S	318.79	na	na	gonads_contig_369716_AS	334.371	na	na
gonads_contig_97231_P	318.696	Q9XTR8	Lipase ZK262.3 (EC 3.1.1.-)	gonads_contig_354785_P	333.774	Q96XY5	Uncharacterized protein STK_23830
gonads_contig_40554_N	318.451	Q498J7	Zygotic DNA replication licensing factor mcm6-A (EC 3.6.4.12) (Zygotic minichromosome maintenance protein 6-A) (zMCM6-A) (zMCM6a)	gonads_contig_471810_N	333.37	na	na
gonads_contig_14851_N	318.341	Q70Z53	Protein FRA10AC1	gonads_contig_72341_AS	333.28	na	na
gonads_contig_498776_AS	318.061	na	na	gonads_contig_66076_N	333.07	P17644	Acetylcholine receptor subunit alpha-like 2 (Nicotinic acetylcholine receptor alpha 2)
gonads_contig_63793_P	317.717	Q6GYQ0	Ral GTPase-activating protein subunit alpha-1 (GAP-related-interacting partner to E12) (GRIPE) (GTPase-activating Rap/Ran-GAP domain-like 1) (Tuberin-like protein 1) (p240)	gonads_contig_39850_P	333.023	Q7RTX9	Monocarboxylate transporter 14 (MCT 14) (Solute carrier family 16 member 14)
gonads_contig_21558_P	317.506	Q6RUV5	Ras-related C3 botulinum toxin substrate 1 (p21-Rac1)	gonads_contig_161107_S	332.418	na	na
gonads_contig_349308_N	317.457	Q02874	Core histone macro-H2A.1 (Histone macroH2A1) (mH2A1) (H2A.y) (H2A/y)	gonads_contig_63476_AS	332.32	na	na
gonads_contig_10432_AS	317.257	na	na	gonads_contig_261399_P	332.18	na	na
gonads_contig_95524_P	317.054	Q4QRB4	Tubulin beta-3 chain (Neuron-specific class III beta-tubulin)	gonads_contig_69167_P	331.639	Q640B4	Crossover junction endonuclease MUS81 (EC 3.1.22.-)
gonads_contig_462630_N	316.949	Q5ZIB9	Protein arginine N-methyltransferase 7 (EC 2.1.1.-) (Histone-arginine N-methyltransferase PRMT7) (EC 2.1.1.125) ([Myelin basic protein]-arginine N-methyltransferase PRMT7) (EC 2.1.1.126)	gonads_contig_463361_N	331.433	Q9SQK3	Ankyrin repeat domain-containing protein EMB506, chloroplastic (Protein EMBRYO DEFECTIVE 506)
gonads_contig_63662_AS	316.704	na	na	gonads_contig_479080_N	330.964	Q20930	ADAM family mig-17 (EC 3.4.24.-) (A disintegrin and metalloproteinase mig-17) (Abnormal cell migration protein 17)
gonads_contig_69167_P	316.211	Q640B4	Crossover junction endonuclease MUS81 (EC 3.1.22.-)	gonads_contig_93442_P	330.897	Q64420	Acyl-CoA desaturase (EC 1.14.19.1) (Delta(9)-desaturase) (Delta-9 desaturase) (Fatty acid desaturase) (Stearoyl-CoA desaturase)
gonads_contig_22578_P	316.174	P62744	AP-2 complex subunit sigma (Adaptor protein complex AP-2 subunit sigma) (Adaptor-related protein complex 2 subunit sigma) (Clathrin assembly protein 2 sigma small chain) (Clathrin coat assembly protein AP17) (Clathrin coat-associated protein AP17) (Plasma membrane adaptor AP-2 17 kDa protein) (Sigma-adaptin 3b) (Sigma2-adaptin)	gonads_contig_143610_P	330.859	P18747	Oocyte zinc finger protein XlCOF28 (Fragment)
gonads_contig_474305_N	316.167	na	na	gonads_contig_503467_P	330.565	P21568	Peptidyl-prolyl cis-trans isomerase (PPIase) (EC 5.2.1.8) (Cyclophilin) (Cyclosporin A-binding protein) (Rotamase)
gonads_contig_63738_N	316.001	Q63258	Integrin alpha-7 (H36-alpha7) [Cleaved into: Integrin alpha-7 heavy chain; Integrin alpha-7 light chain; Integrin alpha-7 70 kDa form]	gonads_contig_23368_N	330.404	Q7T6X2	Putative serine/threonine-protein kinase/receptor R826 (EC 2.7.11.1)
gonads_contig_257711_P	315.722	P46436	Glutathione S-transferase 1 (EC 2.5.1.18) (GST class-sigma)	gonads_contig_70498_N	330.363	Q4G056	Tyrosyl-DNA phosphodiesterase 1 (Tyr-DNA phosphodiesterase 1) (EC 3.1.4.-)
gonads_contig_417748_N	315.635	na	na	gonads_contig_47250_P	330.16	Q9MYP6	17-beta-hydroxysteroid dehydrogenase 14 (17-beta-HSD 14) (EC 1.1.1.-) (17-beta-hydroxysteroid dehydrogenase DHRS10) (Dehydrogenase/reductase SDR family member 10) (Retinal short-chain dehydrogenase/reductase retSDR3)
gonads_contig_381105_AS	315.592	na	na	gonads_contig_82828_AS	329.528	na	na
gonads_contig_40623_S	315.514	na	na	gonads_contig_47375_N	329.356	na	na
gonads_contig_42460_P	315.42	P06180	Histone-binding protein N1/N2	gonads_contig_317396_N	329.297	P41352	Tubulin beta chain (Beta-tubulin)
gonads_contig_58305_P	315.401	Q6NRM6	DNA helicase MCM9 (EC 3.6.4.12) (Minichromosome maintenance 9)	gonads_contig_465179_P	328.892	na	na
gonads_contig_114247_S	315.04	na	na	gonads_contig_479825_S	328.531	na	na
gonads_contig_489184_S	314.58	na	na	gonads_contig_57403_N	328.516	na	na
gonads_contig_499499_S	314.544	na	na	gonads_contig_23532_N	328.242	Q29M42	Coiled-coil and C2 domain-containing protein 1-like
gonads_contig_77162_P	314.519	P06180	Histone-binding protein N1/N2	gonads_contig_11579_N	328.237	Q8SRY4	Zinc finger C2H2 protein ECU05_0610
gonads_contig_12330_P	314.173	Q9Y600	Cysteine sulfinic acid decarboxylase (EC 4.1.1.29) (Cysteine-sulfinate decarboxylase) (Sulfinoalanine decarboxylase)	gonads_contig_378892_N	328.191	Q5R8D0	UDP-glucose 4-epimerase (EC 5.1.3.2) (Galactowaldenase) (UDP-galactose 4-epimerase)
gonads_contig_479371_AS	314.142	na	na	gonads_contig_103376_S	328.133	na	na
gonads_contig_30640_N	314.031	P52788	Spermine synthase (SPMSY) (EC 2.5.1.22) (Spermidine aminopropyltransferase)	gonads_contig_460701_P	328.074	A8MT65	Zinc finger protein 891
gonads_contig_192232_AS	313.982	na	na	gonads_contig_20992_P	328.038	P20397	Nucleolin (Protein C23)
gonads_contig_74933_S	313.549	na	na	gonads_contig_411471_S	327.905	na	na
gonads_contig_321292_N	313.348	A3KP37	NADH dehydrogenase [ubiquinone] 1 alpha subcomplex assembly factor 5 (Probable methyltransferase C20orf7 homolog, mitochondrial) (EC 2.1.1.-)	gonads_contig_227744_S	327.896	na	na
gonads_contig_360789_P	312.805	na	na	gonads_contig_354442_N	327.779	na	na
gonads_contig_52603_N	312.76	P0C5J2	B9 domain-containing protein 1 (Endothelial precursor cells protein B9)	gonads_contig_25455_N	327.536	na	na
gonads_contig_19084_P	312.546	Q5EAR5	tRNA 2'-phosphotransferase 1 (EC 2.7.1.160)	gonads_contig_42341_N	327.22	Q460N5	Poly [ADP-ribose] polymerase 14 (PARP-14) (EC 2.4.2.30) (ADP-ribosyltransferase diphtheria toxin-like 8) (ARTD8) (B aggressive lymphoma protein 2)
gonads_contig_71107_P	312.527	na	na	gonads_contig_339692_AS	327.206	na	na
gonads_contig_448836_N	312.232	P81069	GA-binding protein subunit beta-2 (GABP subunit beta-2) (GABPB-2) (GA-binding protein beta-2-1) (GABP subunit beta-2-1) (GABPB2-1)	gonads_contig_367971_P	326.92	na	na
gonads_contig_254619_N	311.993	Q8R1C6	Methyltransferase-like protein 22 (EC 2.1.1.-)	gonads_contig_363466_P	326.08	Q8HY81	Cathepsin S (EC 3.4.22.27)
gonads_contig_391846_P	311.295	na	na	gonads_contig_64055_P	325.778	Q9ES88	Solute carrier family 13 member 2 (Na(+)/dicarboxylate cotransporter 1) (NaDC-1) (Renal sodium/dicarboxylate cotransporter)
gonads_contig_46430_P	311.073	Q70KH2	Glucosylceramidase (EC 3.2.1.45) (Acid beta-glucosidase) (Beta-glucocerebrosidase) (D-glucosyl-N-acylsphingosine glucohydrolase)	gonads_contig_438147_P	325.386	P53619	Coatomer subunit delta (Archain) (Delta-coat protein) (Delta-COP)
gonads_contig_193773_AS	310.97	na	na	gonads_contig_383471_S	325.375	na	na
gonads_contig_234673_AS	310.863	na	na	gonads_contig_73164_P	324.957	na	na
gonads_contig_312409_S	310.709	na	na	gonads_contig_102866_P	324.593	na	na
gonads_contig_387639_S	310.588	na	na	gonads_contig_99568_S	324.51	na	na
gonads_contig_21693_P	309.8	na	na	gonads_contig_20479_P	324.446	P36917	Endo-1,4-beta-xylanase A (Xylanase A) (EC 3.2.1.8) (1,4-beta-D-xylan xylanohydrolase A)
gonads_contig_478730_S	309.749	na	na	gonads_contig_38212_N	324.446	Q03350	Thrombospondin-2
gonads_contig_207255_P	309.403	P25386	Intracellular protein transport protein USO1 (Int-1)	gonads_contig_21627_P	324.081	Q5RB79	Ribonuclease P protein subunit p14 (EC 3.1.26.5)
gonads_contig_41123_S	309.385	na	na	gonads_contig_501525_AS	323.699	na	na
gonads_contig_27371_P	309.329	P08473	Neprilysin (EC 3.4.24.11) (Atriopeptidase) (Common acute lymphocytic leukemia antigen) (CALLA) (Enkephalinase) (Neutral endopeptidase 24.11) (NEP) (Neutral endopeptidase) (Skin fibroblast elastase) (SFE) (CD antigen CD10)	gonads_contig_415375_P	323.655	Q1JPJ0	NADPH-dependent diflavin oxidoreductase 1 (EC 1.6.-.-) (NADPH-dependent FMN and FAD-containing oxidoreductase)
gonads_contig_40036_P	309.289	Q96WV0	Uncharacterized urease accessory protein ureG-like	gonads_contig_72469_N	323.39	O15374	Monocarboxylate transporter 5 (MCT 5) (Monocarboxylate transporter 4) (MCT 4) (Solute carrier family 16 member 4)
gonads_contig_115222_P	309.202	na	na	gonads_contig_68266_P	323.149	Q54J55	Myb-like protein X
gonads_contig_28017_AS	308.911	na	na	gonads_contig_21633_P	323.042	Q3MHH4	Glutamine--tRNA ligase (EC 6.1.1.18) (Glutaminyl-tRNA synthetase) (GlnRS)
gonads_contig_17095_AS	308.763	na	na	gonads_contig_469023_P	323.001	Q5RFR0	Alpha-tocopherol transfer protein-like
gonads_contig_391790_N	308.552	na	na	gonads_contig_56647_P	322.937	na	na
gonads_contig_387549_S	308.117	na	na	gonads_contig_237999_S	322.72	na	na
gonads_contig_69567_P	308.082	O08590	Membrane primary amine oxidase (EC 1.4.3.21) (Copper amine oxidase) (Semicarbazide-sensitive amine oxidase) (SSAO) (VP97) (Vascular adhesion protein 1) (VAP-1)	gonads_contig_499601_P	322.416	Q6MG82	Proline-rich transmembrane protein 1 (Dispanin subfamily D member 1) (DSPD1)
gonads_contig_34309_N	307.999	Q8WXG9	G-protein coupled receptor 98 (Monogenic audiogenic seizure susceptibility protein 1 homolog) (Usher syndrome type-2C protein) (Very large G-protein coupled receptor 1)	gonads_contig_393974_N	322.34	A9UMQ3	LYR motif-containing protein 1
gonads_contig_278736_S	307.465	na	na	gonads_contig_227791_S	322.169	na	na
gonads_contig_116583_P	307.332	na	na	gonads_contig_412634_P	321.757	Q6WRI0	Immunoglobulin superfamily member 10 (IgSF10) (Calvaria mechanical force protein 608) (CMF608)
gonads_contig_292818_AS	307.097	na	na	gonads_contig_373590_P	321.658	Q6DEW6	RNA exonuclease 4 (EC 3.1.-.-) (Exonuclease XPMC2) (Prevents mitotic catastrophe 2 protein)
gonads_contig_29922_P	306.482	Q28FE2	Mediator of RNA polymerase II transcription subunit 31 (Mediator complex subunit 31) (Mediator complex subunit soh1)	gonads_contig_128489_P	320.768	na	na
gonads_contig_315582_AS	306.46	na	na	gonads_contig_13083_N	320.496	Q6NU60	N-alpha-acetyltransferase 38-B, NatC auxiliary subunit (LSM domain-containing protein 1-B)
gonads_contig_14029_N	306.422	Q19958	Stomatin-2	gonads_contig_63103_P	320.316	Q9UIG0	Tyrosine-protein kinase BAZ1B (EC 2.7.10.2) (Bromodomain adjacent to zinc finger domain protein 1B) (Williams syndrome transcription factor) (Williams-Beuren syndrome chromosomal region 10 protein) (Williams-Beuren syndrome chromosomal region 9 protein) (hWALp2)
gonads_contig_498110_P	306.242	Q9WTM5	RuvB-like 2 (EC 3.6.4.12) (p47 protein)	gonads_contig_46189_N	319.548	Q04400	Adenylate cyclase type 5 (EC 4.6.1.1) (ATP pyrophosphate-lyase 5) (Adenylate cyclase type V) (Adenylyl cyclase 5)
gonads_contig_93334_S	306.119	na	na	gonads_contig_38538_S	319.542	na	na
gonads_contig_9428_P	305.873	na	na	gonads_contig_56724_N	319.328	Q5R8I2	UPF0568 protein C14orf166 homolog
gonads_contig_23368_N	305.796	Q7T6X2	Putative serine/threonine-protein kinase/receptor R826 (EC 2.7.11.1)	gonads_contig_221951_N	319.23	B8JJV5	Small integral membrane protein 13
gonads_contig_291229_N	305.157	Q64319	Neutral and basic amino acid transport protein rBAT (D2) (Solute carrier family 3 member 1) (b(0,+)-type amino acid transport protein) (NAA-TR)	gonads_contig_66135_N	318.912	Q54EQ9	Putative uncharacterized protein DDB_G0291608
gonads_contig_188663_P	304.961	Q62687	Sodium-dependent neutral amino acid transporter B(0)AT3 (Renal osmotic stress-induced Na-Cl organic solute cotransporter) (ROSIT) (Sodium- and chloride-dependent transporter XTRP2) (Solute carrier family 6 member 18) (System B(0) neutral amino acid transporter AT3)	gonads_contig_43361_P	318.72	O35593	26S proteasome non-ATPase regulatory subunit 14 (EC 3.4.19.-) (26S proteasome regulatory subunit RPN11) (MAD1)
gonads_contig_48150_N	304.93	Q9VZW5	FMRFamide receptor (DFR) (DrmFMRFa-R) (Larval opioid receptor)	gonads_contig_317802_AS	318.711	na	na
gonads_contig_419065_P	304.928	Q8BXA0	Leucine-rich repeat and fibronectin type-III domain-containing protein 5	gonads_contig_14921_P	318.697	Q9BYI3	Hyccin (Down-regulated by CTNNB1 protein A) (Protein FAM126A)
gonads_contig_65896_S	304.917	na	na	gonads_contig_62341_N	318.512	Q9U943	Apolipophorins [Cleaved into: Apolipophorin-2 (Apolipophorin II) (apoLp-2); Apolipophorin-1 (Apolipophorin I) (apoLp-1)]
gonads_contig_379246_P	304.911	Q27433	Mechanosensory protein 2	gonads_contig_21466_P	318.425	P43332	U1 small nuclear ribonucleoprotein A (U1 snRNP A) (U1-A) (U1A) (Sex determination protein snf)
gonads_contig_230768_AS	304.787	na	na	gonads_contig_159652_P	317.52	Q7M4I3	Venom protease (EC 3.4.21.-) (allergen Bom p 4)
gonads_contig_76704_N	304.697	Q8HYL8	Peroxisomal acyl-coenzyme A oxidase 1 (AOX) (EC 1.3.3.6) (Palmitoyl-CoA oxidase)	gonads_contig_191540_S	317.514	na	na
gonads_contig_20989_N	304.645	P21439	Multidrug resistance protein 3 (EC 3.6.3.44) (ATP-binding cassette sub-family B member 4) (P-glycoprotein 3)	gonads_contig_369457_P	317.456	P19079	Cytidine deaminase (CDA) (EC 3.5.4.5) (Cytidine aminohydrolase)
gonads_contig_55064_P	304.615	Q9LQ68	Indole-3-acetic acid-amido synthetase GH3.4 (EC 6.3.2.-) (Auxin-responsive GH3-like protein 4) (AtGH3-4) (CF4-like protein)	gonads_contig_412194_AS	317.376	na	na
gonads_contig_21141_P	304.595	P21158	C-factor (C signal)	gonads_contig_382036_P	317.363	Q32L00	Alpha-ketoglutarate-dependent dioxygenase alkB homolog 3 (EC 1.14.11.-) (Alkylated DNA repair protein alkB homolog 3)
gonads_contig_51026_N	304.401	Q8BV66	Interferon-induced protein 44 (Microtubule-associated protein 44)	gonads_contig_14851_N	317.032	Q70Z53	Protein FRA10AC1
gonads_contig_387892_P	303.591	Q6P5B0	RRP12-like protein	gonads_contig_18920_P	316.925	na	na
gonads_contig_121864_N	303.476	O70351	3-hydroxyacyl-CoA dehydrogenase type-2 (EC 1.1.1.35) (17-beta-hydroxysteroid dehydrogenase 10) (17-beta-HSD 10) (EC 1.1.1.51) (3-hydroxy-2-methylbutyryl-CoA dehydrogenase) (EC 1.1.1.178) (3-hydroxyacyl-CoA dehydrogenase type II) (Endoplasmic reticulum-associated amyloid beta-peptide-binding protein) (Mitochondrial ribonuclease P protein 2) (Mitochondrial RNase P protein 2) (Type II HADH)	gonads_contig_214524_AS	316.834	na	na
gonads_contig_65493_P	303.248	Q5XGI5	WD repeat domain-containing protein 83 (Mitogen-activated protein kinase organizer 1) (MAPK organizer 1)	gonads_contig_434459_P	316.758	na	na
gonads_contig_21319_S	302.937	na	na	gonads_contig_31620_P	316.176	Q9VUL9	Glycoprotein 3-alpha-L-fucosyltransferase A (EC 2.4.1.214) (Core alpha-(1,3)-fucosyltransferase)
gonads_contig_291280_S	302.832	na	na	gonads_contig_503103_S	315.975	na	na
gonads_contig_24564_N	302.764	Q0VCA1	Glutamate decarboxylase 1 (EC 4.1.1.15)	gonads_contig_304297_AS	315.444	na	na
gonads_contig_77326_N	302.632	Q8N7X2	Uncharacterized protein C9orf173	gonads_contig_359569_P	315.33	Q54F25	Battenin (Protein CLN3 homolog)
gonads_contig_39322_P	302.387	Q8ILR9	Protein PF14_0175	gonads_contig_30613_N	315.162	A6ZZR2	RNA polymerase II degradation factor 1 (RRM3-interacting protein 1)
gonads_contig_20459_N	302.257	Q2PZL6	Protocadherin Fat 4 (FAT tumor suppressor homolog 4) (Fat-like cadherin protein FAT-J)	gonads_contig_313183_P	315.14	Q6PT52	Calcium-activated chloride channel regulator 1 (Calcium-activated chloride channel family member 1)
gonads_contig_40783_P	302.196	Q9H3S7	Tyrosine-protein phosphatase non-receptor type 23 (EC 3.1.3.48) (His domain-containing protein tyrosine phosphatase) (HD-PTP) (Protein tyrosine phosphatase TD14) (PTP-TD14)	gonads_contig_382020_P	314.426	Q8VI63	MOB kinase activator 2 (Mob2 homolog) (Mps one binder kinase activator-like 2) (Ovary-specific MOB-like protein)
gonads_contig_17583_S	302.058	na	na	gonads_contig_52114_N	314.274	Q9BMQ6	Paramyosin (Fragment)
gonads_contig_74349_N	301.991	Q9BXW4	Microtubule-associated proteins 1A/1B light chain 3C (Autophagy-related protein LC3 C) (Autophagy-related ubiquitin-like modifier LC3 C) (MAP1 light chain 3-like protein 3) (MAP1A/MAP1B light chain 3 C) (MAP1A/MAP1B LC3 C) (Microtubule-associated protein 1 light chain 3 gamma)	gonads_contig_381387_AS	313.944	na	na
gonads_contig_258140_N	301.842	P08183	Multidrug resistance protein 1 (EC 3.6.3.44) (ATP-binding cassette sub-family B member 1) (P-glycoprotein 1) (CD antigen CD243)	gonads_contig_450223_N	313.935	Q6ZSM3	Monocarboxylate transporter 12 (MCT 12) (Solute carrier family 16 member 12)
gonads_contig_445766_N	301.63	P35445	Cartilage oligomeric matrix protein (COMP)	gonads_contig_22277_N	313.741	Q5R652	Cell cycle checkpoint protein RAD17
gonads_contig_319231_AS	301.584	na	na	gonads_contig_393154_P	313.59	Q9U4H5	TM2 domain-containing protein almondex
gonads_contig_37829_P	301.535	Q80X72	Leucine-rich repeat-containing protein 15	gonads_contig_153215_N	313.385	Q9V496	Apolipophorins (Retinoid- and fatty acid-binding glycoprotein) [Cleaved into: Apolipophorin-2 (ApoL2) (Apolipophorin II); Apolipophorin-1 (ApoL1) (Apolipophorin I)]
gonads_contig_479294_P	301.377	Q20681	BTB and MATH domain-containing protein 38	gonads_contig_292152_AS	313.346	na	na
gonads_contig_227744_S	301.337	na	na	gonads_contig_384909_N	313.155	P97499	Telomerase protein component 1 (Telomerase-associated protein 1) (Telomerase protein 1) (p240) (p80 telomerase homolog)
gonads_contig_35150_AS	301.172	na	na	gonads_contig_437236_N	313.135	P28187	Ras-related protein RABA5c (AtRABA5c) (Ras-related protein Ara-4) (Ras-related protein Rab11F) (AtRab11F)
gonads_contig_54983_P	300.863	Q64433	10 kDa heat shock protein, mitochondrial (Hsp10) (10 kDa chaperonin) (Chaperonin 10) (CPN10)	gonads_contig_32211_N	312.358	Q54NP8	Kinesin-related protein 4 (Kinesin family member 4) (Kinesin-7)
gonads_contig_38715_P	300.624	Q08CD5	Transmembrane protein 5	gonads_contig_378283_P	311.942	na	na
gonads_contig_484467_AS	300.304	na	na	gonads_contig_411824_P	311.916	Q4UMH6	Putative ankyrin repeat protein RF_0381
gonads_contig_346377_P	299.849	Q5ZI23	Hydroxyacylglutathione hydrolase, mitochondrial (EC 3.1.2.6) (Glyoxalase II) (Glx II)	gonads_contig_213099_N	311.89	Q7TN37	Transient receptor potential cation channel subfamily M member 4 (Calcium-activated non-selective cation channel 1) (Long transient receptor potential channel 4) (LTrpC-4) (LTrpC4)
gonads_contig_36349_P	299.733	na	na	gonads_contig_478833_P	311.37	na	na
gonads_contig_104546_S	299.728	na	na	gonads_contig_52884_N	310.926	Q5SRE7	Phytanoyl-CoA dioxygenase domain-containing protein 1 (EC 1.-.-.-)
gonads_contig_67725_N	299.381	P22437	Prostaglandin G/H synthase 1 (EC 1.14.99.1) (Cyclooxygenase-1) (COX-1) (Prostaglandin H2 synthase 1) (PGH synthase 1) (PGHS-1) (PHS 1) (Prostaglandin-endoperoxide synthase 1)	gonads_contig_63122_P	310.561	Q17NH9	Mediator of RNA polymerase II transcription subunit 11 (Mediator complex subunit 11)
gonads_contig_23479_N	299.333	Q8R0K9	Transcription factor E2F4 (E2F-4)	gonads_contig_54150_P	310.513	Q5RCG9	Prefoldin subunit 3 (Von Hippel-Lindau-binding protein 1) (VBP-1) (VHL-binding protein 1)
gonads_contig_23417_S	299.212	na	na	gonads_contig_367655_N	310.459	Q9CRA5	Golgi phosphoprotein 3 (Coat protein GPP34)
gonads_contig_32740_P	299.062	P49747	Cartilage oligomeric matrix protein (COMP) (Thrombospondin-5) (TSP5)	gonads_contig_441416_P	309.885	Q5R4V4	SAP domain-containing ribonucleoprotein (Nuclear protein Hcc-1)
gonads_contig_9650_AS	298.882	na	na	gonads_contig_322854_S	309.656	na	na
gonads_contig_88570_P	298.761	Q9VSF4	Probable deoxyhypusine synthase (DHS) (EC 2.5.1.46)	gonads_contig_140472_AS	309.499	P58151	Uncharacterized 51.9 kDa protein in rps4-rps11 intergenic region (ORF426)
gonads_contig_139672_P	298.695	na	na	gonads_contig_20666_AS	309.476	na	na
gonads_contig_101757_P	298.513	P18425	S-crystallin SL20-1 (Major lens polypeptide)	gonads_contig_419610_P	309.098	Q18297	Transient receptor potential cation channel subfamily A member 1 homolog
gonads_contig_34982_P	298.504	Q5U3Y0	Kelch domain-containing protein 10	gonads_contig_415165_P	309.083	P30260	Cell division cycle protein 27 homolog (Anaphase-promoting complex subunit 3) (APC3) (CDC27 homolog) (CDC27Hs) (H-NUC)
gonads_contig_44822_AS	298.474	na	na	gonads_contig_12695_P	308.732	P13697	NADP-dependent malic enzyme (NADP-ME) (EC 1.1.1.40) (Malic enzyme 1)
gonads_contig_497043_P	298.379	Q8CHK7	NAD(P)H dehydrogenase [quinone] 1 (EC 1.6.5.2) (Azoreductase) (DT-diaphorase) (DTD) (Menadione reductase) (NAD(P)H:quinone oxidoreductase 1) (Phylloquinone reductase) (Quinone reductase 1) (QR1)	gonads_contig_437772_N	308.452	A6P7L8	Piwi-like protein 2
gonads_contig_35965_P	298.163	Q17LW0	Myosin-VIIa (Protein crinkled)	gonads_contig_63142_N	308.317	A8DZE7	Short-chain dehydrogenase/reductase family 42E member 1 (EC 1.1.1.-)
gonads_contig_59161_AS	297.717	na	na	gonads_contig_63788_P	308.25	Q9QXG4	Acetyl-coenzyme A synthetase, cytoplasmic (EC 6.2.1.1) (Acetate--CoA ligase) (Acetyl-CoA synthetase) (ACS) (AceCS) (Acyl-CoA synthetase short-chain family member 2) (Acyl-activating enzyme)
gonads_contig_17513_N	297.666	Q24JY7	Interferon alpha-inducible protein 27-like protein 2 (Interferon-stimulated gene 12b protein) (ISG12(b))	gonads_contig_348467_P	308.231	Q9NXG6	Transmembrane prolyl 4-hydroxylase (P4H-TM) (EC 1.14.11.-) (Hypoxia-inducible factor prolyl hydroxylase 4) (HIF-PH4) (HIF-prolyl hydroxylase 4) (HPH-4)
gonads_contig_453788_S	297.511	na	na	gonads_contig_207255_P	308.104	P25386	Intracellular protein transport protein USO1 (Int-1)
gonads_contig_226986_N	297.361	na	na	gonads_contig_448661_P	307.94	P30823	High affinity cationic amino acid transporter 1 (CAT-1) (CAT1) (Ecotropic retroviral leukemia receptor) (Ecotropic retrovirus receptor) (ERR) (Solute carrier family 7 member 1) (System Y+ basic amino acid transporter)
gonads_contig_455111_P	296.932	P34488	Putative G-protein coupled receptor F59B2.13	gonads_contig_8411_P	307.886	Q5D1D6	Interferon-induced guanylate-binding protein 1 (GTP-binding protein 1) (GBP-1) (Guanine nucleotide-binding protein 1)
gonads_contig_502276_P	296.909	P53504	Actin-1	gonads_contig_411270_P	307.772	Q04073	DNA-binding protein P3A2
gonads_contig_226591_P	296.794	P47712	Cytosolic phospholipase A2 (cPLA2) (Phospholipase A2 group IVA) [Includes: Phospholipase A2 (EC 3.1.1.4) (Phosphatidylcholine 2-acylhydrolase); Lysophospholipase (EC 3.1.1.5)]	gonads_contig_3110_N	307.714	Q5RKI1	Eukaryotic initiation factor 4A-II (eIF-4A-II) (eIF4A-II) (EC 3.6.4.13) (ATP-dependent RNA helicase eIF4A-2)
gonads_contig_448455_N	296.575	Q9Y600	Cysteine sulfinic acid decarboxylase (EC 4.1.1.29) (Cysteine-sulfinate decarboxylase) (Sulfinoalanine decarboxylase)	gonads_contig_477693_N	307.656	na	na
gonads_contig_65419_P	296.396	Q6VUC1	DPH3 homolog (CSL-type zinc finger-containing protein 2) (Diphtheria toxin and Pseudomonas exotoxin A sensitivity-required protein 1)	gonads_contig_290069_N	307.57	Q99996	A-kinase anchor protein 9 (AKAP-9) (A-kinase anchor protein 350 kDa) (AKAP 350) (hgAKAP 350) (A-kinase anchor protein 450 kDa) (AKAP 450) (AKAP 120-like protein) (Centrosome- and Golgi-localized PKN-associated protein) (CG-NAP) (Protein hyperion) (Protein kinase A-anchoring protein 9) (PRKA9) (Protein yotiao)
gonads_contig_469200_P	296.197	Q99MV7	RING finger protein 17 (Mad member-interacting protein 2) (Mmip-2)	gonads_contig_8697_P	307.531	Q53G44	Interferon-induced protein 44-like
gonads_contig_12674_S	296.127	na	na	gonads_contig_78917_P	307.103	Q5ZK21	von Willebrand factor A domain-containing protein 9
gonads_contig_495946_S	295.904	na	na	gonads_contig_172430_P	306.737	Q66HE2	Monocarboxylate transporter 13 (MCT 13) (Solute carrier family 16 member 13)
gonads_contig_29568_P	295.856	Q9BUN8	Derlin-1 (Degradation in endoplasmic reticulum protein 1) (DERtrin-1) (Der1-like protein 1)	gonads_contig_93106_S	306.569	na	na
gonads_contig_64888_P	295.763	Q9CR35	Chymotrypsinogen B (EC 3.4.21.1) [Cleaved into: Chymotrypsin B chain A; Chymotrypsin B chain B; Chymotrypsin B chain C]	gonads_contig_63593_S	306.463	na	na
gonads_contig_459137_P	295.743	Q6P423	Mediator of RNA polymerase II transcription subunit 23 (Mediator complex subunit 23)	gonads_contig_388536_AS	305.929	na	na
gonads_contig_63092_S	295.656	na	na	gonads_contig_67973_N	305.822	na	na
gonads_contig_225757_P	295.607	O16116	Glutathione S-transferase 3 (EC 2.5.1.18) (CeGST3) (GST class-sigma)	gonads_contig_293097_S	305.741	na	na
gonads_contig_459624_N	295.453	Q09596	Probable glutathione S-transferase 5 (EC 2.5.1.18) (GST class-sigma)	gonads_contig_74804_S	305.396	na	na
gonads_contig_32253_P	295.421	Q66T02	Pleckstrin homology domain-containing family G member 5 (PH domain-containing family G member 5) (Synectin-binding RhoA exchange factor) (SYX)	gonads_contig_27426_P	305.181	na	na
gonads_contig_449330_AS	295.41	na	na	gonads_contig_25237_N	305.011	D3ZBE5	Serine/threonine-protein kinase Nek7 (EC 2.7.11.1) (Never in mitosis A-related kinase 7) (NimA-related protein kinase 7)
gonads_contig_102808_S	295.067	na	na	gonads_contig_25041_P	304.671	Q3V6T2	Girdin (Akt phosphorylation enhancer) (APE) (Coiled-coil domain-containing protein 88A) (G alpha-interacting vesicle-associated protein) (GIV) (Girders of actin filament) (Hook-related protein 1) (HkRP1)
gonads_contig_20251_P	294.975	Q32LN0	ETS homologous factor (ETS domain-containing transcription factor)	gonads_contig_76688_P	304.32	Q5XGG2	Probable tRNA pseudouridine synthase 2 (EC 5.4.99.-)
gonads_contig_30499_P	294.75	Q9NP64	Nucleolar protein of 40 kDa (pNO40) (Pnn-interacting nucleolar protein) (Putative S1 RNA-binding domain protein) (PS1D protein) (Zinc finger CCHC domain-containing protein 17)	gonads_contig_42127_P	303.591	P92179	Actin, cytoplasmic
gonads_contig_29624_N	294.726	na	na	gonads_contig_18181_N	303.585	Q9H269	Vacuolar protein sorting-associated protein 16 homolog (hVPS16)
gonads_contig_136903_S	294.688	na	na	gonads_contig_368440_N	303.454	Q8BU04	Putative E3 ubiquitin-protein ligase UBR7 (EC 6.3.2.-) (N-recognin-7)
gonads_contig_236833_P	294.623	Q96M20	Cyclic nucleotide-binding domain-containing protein 2	gonads_contig_479216_AS	302.963	na	na
gonads_contig_167021_P	294.588	P47245	Nardilysin (EC 3.4.24.61) (N-arginine dibasic convertase) (NRD convertase) (NRD-C)	gonads_contig_162288_S	302.715	na	na
gonads_contig_469023_P	294.547	Q5RFR0	Alpha-tocopherol transfer protein-like	gonads_contig_17906_N	302.422	Q0IHI4	TIMELESS-interacting protein (XTipin)
gonads_contig_67068_S	294.082	Q9NQT5	Exosome complex component RRP40 (Exosome component 3) (Ribosomal RNA-processing protein 40) (p10)	gonads_contig_12674_S	302.189	na	na
gonads_contig_48361_N	293.995	Q9H9E1	Ankyrin repeat family A protein 2 (RFXANK-like protein 2)	gonads_contig_439270_S	301.821	na	na
gonads_contig_66745_P	293.783	na	na	gonads_contig_349897_P	301.681	Q08890	Iduronate 2-sulfatase (EC 3.1.6.13) (Alpha-L-iduronate sulfate sulfatase)
gonads_contig_27492_N	293.753	Q80V03	Uncharacterized aarF domain-containing protein kinase 5 (EC 2.7.11.-)	gonads_contig_79685_S	301.619	na	na
gonads_contig_74753_S	293.537	na	na	gonads_contig_110788_P	301.275	P21447	Multidrug resistance protein 1A (EC 3.6.3.44) (ATP-binding cassette sub-family B member 1A) (MDR1A) (Multidrug resistance protein 3) (P-glycoprotein 3)
gonads_contig_397467_AS	293.48	na	na	gonads_contig_9825_N	301.268	na	na
gonads_contig_60062_S	293.298	na	na	gonads_contig_411644_AS	300.921	na	na
gonads_contig_353229_P	293.221	Q9BQS2	Synaptotagmin-15 (Chr10Syt) (Synaptotagmin XV) (SytXV)	gonads_contig_439274_N	300.894	P36404	ADP-ribosylation factor-like protein 2
gonads_contig_9702_N	293.118	Q4R642	T-complex-associated testis-expressed protein 1 (Tcte-1)	gonads_contig_15431_AS	300.745	na	na
gonads_contig_64691_P	293.095	Q8K1X1	WD repeat-containing protein 11 (Bromodomain and WD repeat-containing protein 2)	gonads_contig_482501_P	300.502	Q6PBE2	Pre-mRNA-splicing factor SPF27 (Protein BCAS2 homolog)
gonads_contig_135466_S	293.092	na	na	gonads_contig_49732_P	300.209	P78318	Immunoglobulin-binding protein 1 (B-cell signal transduction molecule alpha 4) (Protein alpha-4) (CD79a-binding protein 1) (Protein phosphatase 2/4/6 regulatory subunit) (Renal carcinoma antigen NY-REN-16)
gonads_contig_464652_P	292.715	O13134	Electrogenic sodium bicarbonate cotransporter 1 (Sodium bicarbonate cotransporter) (Na(+)/HCO3(-) cotransporter) (Solute carrier family 4 member 4)	gonads_contig_347746_P	300.089	Q9Z0E6	Interferon-induced guanylate-binding protein 2 (GTP-binding protein 2) (GBP-2) (mGBP-2) (mGBP2) (Guanine nucleotide-binding protein 2)
gonads_contig_170611_P	292.235	B0W730	Protein SMG8 (Protein smg-8 homolog)	gonads_contig_65266_P	299.854	P97675	Ectonucleotide pyrophosphatase/phosphodiesterase family member 3 (E-NPP 3) (B10) (Phosphodiesterase I beta) (PD-Ibeta) (Phosphodiesterase I/nucleotide pyrophosphatase 3) (RB13-6 antigen) (CD antigen CD203c) [Includes: Alkaline phosphodiesterase I (EC 3.1.4.1); Nucleotide pyrophosphatase (NPPase) (EC 3.6.1.9)]
gonads_contig_48896_P	292.137	Q3TXU5	Deoxyhypusine synthase (DHS) (EC 2.5.1.46)	gonads_contig_261158_S	299.797	na	na
gonads_contig_397719_S	291.993	na	na	gonads_contig_232998_P	299.778	P40392	Ras-related protein RIC1
gonads_contig_58898_P	291.768	Q5F4B8	Solute carrier family 46 member 3	gonads_contig_11983_N	299.644	Q96QE2	Proton myo-inositol cotransporter (H(+)-myo-inositol cotransporter) (Hmit) (H(+)-myo-inositol symporter) (Solute carrier family 2 member 13)
gonads_contig_40639_P	291.751	Q641Q3	Meteorin-like protein (Subfatin)	gonads_contig_15210_P	299.542	Q04931	FACT complex subunit SSRP1 (Facilitates chromatin transcription complex subunit SSRP1) (Recombination signal sequence recognition protein 1) (Structure-specific recognition protein 1) (T160)
gonads_contig_62531_S	291.746	P04927	S-antigen protein	gonads_contig_55400_P	299.386	Q8N6F8	Williams-Beuren syndrome chromosomal region 27 protein
gonads_contig_15628_P	291.688	Q9FWR4	Glutathione S-transferase DHAR1, mitochondrial (EC 2.5.1.18) (Chloride intracellular channel homolog 1) (CLIC homolog 1) (Glutathione-dependent dehydroascorbate reductase 1) (AtDHAR1) (GSH-dependent dehydroascorbate reductase 1) (mtDHAR)	gonads_contig_403697_P	299.295	A1A4K5	Ectonucleotide pyrophosphatase/phosphodiesterase family member 2 (E-NPP 2) (EC 3.1.4.39) (Autotaxin) (Extracellular lysophospholipase D) (LysoPLD)
gonads_contig_459552_N	291.104	O00203	AP-3 complex subunit beta-1 (Adaptor protein complex AP-3 subunit beta-1) (Adaptor-related protein complex 3 subunit beta-1) (Beta-3A-adaptin) (Clathrin assembly protein complex 3 beta-1 large chain)	gonads_contig_383903_P	298.9	Q80VY9	Putative ATP-dependent RNA helicase DHX33 (EC 3.6.4.13) (DEAH box protein 33)
gonads_contig_432462_P	290.887	P31651	Sodium- and chloride-dependent betaine transporter (Na(+)/Cl(-) betaine/GABA transporter) (Sodium- and chloride-dependent GABA transporter 2) (GAT-2) (Solute carrier family 6 member 12)	gonads_contig_77288_P	298.659	Q2YDI5	39S ribosomal protein L48, mitochondrial (L48mt) (MRP-L48)
gonads_contig_28900_P	290.673	Q2PZL6	Protocadherin Fat 4 (FAT tumor suppressor homolog 4) (Fat-like cadherin protein FAT-J)	gonads_contig_430757_N	298.65	A2RRD8	Zinc finger protein 320
gonads_contig_17515_P	290.637	P08183	Multidrug resistance protein 1 (EC 3.6.3.44) (ATP-binding cassette sub-family B member 1) (P-glycoprotein 1) (CD antigen CD243)	gonads_contig_461155_P	298.485	Q1JPD2	Abhydrolase domain-containing protein 16A (EC 3.-.-.-) (HLA-B-associated transcript 5)
gonads_contig_498090_S	290.45	na	na	gonads_contig_15619_S	298.476	na	na
gonads_contig_241576_P	289.743	na	na	gonads_contig_439531_P	298.383	Q05974	Ras-related protein Rab-1A
gonads_contig_11051_S	289.72	na	na	gonads_contig_461229_P	298.141	Q68EQ9	Vacuole membrane protein 1 (Transmembrane protein 49)
gonads_contig_470158_N	289.612	P14720	Dihydroflavonol-4-reductase (DFR) (EC 1.1.1.219) (Dihydrokaempferol 4-reductase)	gonads_contig_38137_P	297.753	na	na
gonads_contig_63965_P	289.458	P08045	Zinc finger protein Xfin (Xenopus fingers protein) (Xfin)	gonads_contig_363012_N	297.633	Q7TPV2	E3 ubiquitin-protein ligase DZIP3 (EC 6.3.2.-) (DAZ-interacting protein 3 homolog)
gonads_contig_419801_N	289.325	P98198	Phospholipid-transporting ATPase ID (EC 3.6.3.1) (ATPase class I type 8B member 2) (P4-ATPase flippase complex alpha subunit ATP8B2)	gonads_contig_352275_S	297.423	na	na
gonads_contig_118354_N	289.211	O16797	60S ribosomal protein L3	gonads_contig_352424_P	297.37	na	na
gonads_contig_89448_S	288.988	na	na	gonads_contig_96002_S	297.222	na	na
gonads_contig_160400_AS	288.799	na	na	gonads_contig_13054_S	296.977	na	na
gonads_contig_26312_P	288.735	P86734	Ependymin-related protein 1	gonads_contig_257177_S	296.851	na	na
gonads_contig_222655_AS	288.476	na	na	gonads_contig_52413_N	296.76	Q14997	Proteasome activator complex subunit 4 (Proteasome activator PA200)
gonads_contig_12803_S	288.421	na	na	gonads_contig_66104_P	296.568	na	na
gonads_contig_63542_AS	288.205	na	na	gonads_contig_40707_P	296.545	Q6ZR37	Pleckstrin homology domain-containing family G member 7 (PH domain-containing family G member 7)
gonads_contig_32652_S	288.19	na	na	gonads_contig_38483_AS	296.467	na	na
gonads_contig_66190_N	288.049	Q6P6Q6	Transcription termination factor 3, mitochondrial (Mitochondrial transcription termination factor 3) (mTERF3) (mTERF domain-containing protein 1, mitochondrial)	gonads_contig_110852_S	296.33	na	na
gonads_contig_32433_N	288.004	A7RNG8	Coiled-coil domain-containing protein 22 homolog	gonads_contig_12135_P	295.99	Q6PFL8	Thymocyte nuclear protein 1
gonads_contig_96334_P	287.944	Q27433	Mechanosensory protein 2	gonads_contig_65718_P	295.755	Q7RJG2	Calcium-dependent protein kinase 4 (EC 2.7.11.1)
gonads_contig_20296_P	287.875	Q9Z1K5	E3 ubiquitin-protein ligase ARIH1 (EC 6.3.2.-) (Protein ariadne-1 homolog) (ARI-1) (UbcH7-binding protein) (UbcM4-interacting protein 77) (Ubiquitin-conjugating enzyme E2-binding protein 1)	gonads_contig_56817_N	295.183	P43332	U1 small nuclear ribonucleoprotein A (U1 snRNP A) (U1-A) (U1A) (Sex determination protein snf)
gonads_contig_22832_N	287.505	P70549	Sodium/calcium exchanger 3 (Na(+)/Ca(2+)-exchange protein 3) (Solute carrier family 8 member 3)	gonads_contig_31003_P	295.169	Q5RF16	Beta,beta-carotene 9',10'-oxygenase (EC 1.13.11.71) (B-diox-II) (Beta-carotene dioxygenase 2)
gonads_contig_77228_P	287.422	na	na	gonads_contig_448836_N	295	P81069	GA-binding protein subunit beta-2 (GABP subunit beta-2) (GABPB-2) (GA-binding protein beta-2-1) (GABP subunit beta-2-1) (GABPB2-1)
gonads_contig_411270_P	287.264	Q04073	DNA-binding protein P3A2	gonads_contig_42328_P	294.929	na	na
gonads_contig_46829_AS	287.257	na	na	gonads_contig_196848_P	294.894	P20483	M-phase inducer phosphatase (EC 3.1.3.48) (Cdc25-like protein) (Protein string)
gonads_contig_33815_P	287.145	P17405	Sphingomyelin phosphodiesterase (EC 3.1.4.12) (Acid sphingomyelinase) (aSMase)	gonads_contig_165502_S	294.795	na	na
gonads_contig_438147_P	287.026	P53619	Coatomer subunit delta (Archain) (Delta-coat protein) (Delta-COP)	gonads_contig_226777_AS	294.748	na	na
gonads_contig_30960_N	286.682	P02554	Tubulin beta chain (Beta-tubulin)	gonads_contig_107405_AS	294.742	na	na
gonads_contig_412355_N	286.485	P08183	Multidrug resistance protein 1 (EC 3.6.3.44) (ATP-binding cassette sub-family B member 1) (P-glycoprotein 1) (CD antigen CD243)	gonads_contig_70036_N	294.655	Q8BJW7	Crossover junction endonuclease EME1 (EC 3.1.22.-)
gonads_contig_24396_S	286.117	Q6XQH0	Galactose-3-O-sulfotransferase 2 (Gal3ST-2) (EC 2.8.2.-) (Beta-galactose-3-O-sulfotransferase 2) (Gal-beta-1, 3-GalNAc 3'-sulfotransferase 2)	gonads_contig_21359_P	294.589	Q12068	NADPH-dependent methylglyoxal reductase GRE2 (EC 1.1.1.283) (3-methylbutanal reductase) (EC 1.1.1.265) (Genes de respuesta a estres protein 2) (Isovaleraldehyde reductase)
gonads_contig_349167_P	286.043	B5X5N3	Spindle and kinetochore-associated protein 2 (Protein FAM33A)	gonads_contig_41248_P	294.577	Q71R50	Dehydrogenase/reductase SDR family member 11 (EC 1.-.-.-)
gonads_contig_366993_P	285.969	na	na	gonads_contig_98235_S	294.56	na	na
gonads_contig_72527_P	285.94	Q9D3D0	Alpha-tocopherol transfer protein-like	gonads_contig_69697_N	294.466	B2RTY4	Unconventional myosin-IXa (Unconventional myosin-9a)
gonads_contig_43343_P	285.907	P04058	Acetylcholinesterase (AChE) (EC 3.1.1.7)	gonads_contig_26982_P	294.332	Q460N5	Poly [ADP-ribose] polymerase 14 (PARP-14) (EC 2.4.2.30) (ADP-ribosyltransferase diphtheria toxin-like 8) (ARTD8) (B aggressive lymphoma protein 2)
gonads_contig_238332_P	285.681	P08183	Multidrug resistance protein 1 (EC 3.6.3.44) (ATP-binding cassette sub-family B member 1) (P-glycoprotein 1) (CD antigen CD243)	gonads_contig_453730_N	294.187	Q63772	Growth arrest-specific protein 6 (GAS-6) (AXL receptor tyrosine kinase ligand) (Growth-potentiating factor) (GPF)
gonads_contig_29111_P	285.349	A6QP15	Hydroxyacid-oxoacid transhydrogenase, mitochondrial (HOT) (EC 1.1.99.24) (Alcohol dehydrogenase iron-containing protein 1) (ADHFe1)	gonads_contig_333418_N	293.874	Q640L5	Coiled-coil domain-containing protein 18
gonads_contig_20424_N	285.339	Q90751	Bone morphogenetic protein 2 (BMP-2) (Fragment)	gonads_contig_369730_P	293.661	na	na
gonads_contig_437236_N	285.312	P28187	Ras-related protein RABA5c (AtRABA5c) (Ras-related protein Ara-4) (Ras-related protein Rab11F) (AtRab11F)	gonads_contig_162963_S	293.48	na	na
gonads_contig_178705_P	285.276	Q4ZJM9	Complement C1q-like protein 4 (C1q and tumor necrosis factor-related protein 11) (C1q/TNF-related protein 11) (C1qTNF11) (CTRP11)	gonads_contig_41823_P	293.408	na	na
gonads_contig_37862_P	285.222	Q9NVH1	DnaJ homolog subfamily C member 11	gonads_contig_164501_AS	293.337	na	na
gonads_contig_74916_AS	285.114	na	na	gonads_contig_193123_P	293.159	O35382	Exocyst complex component 4 (Exocyst complex component Sec8)
gonads_contig_68006_P	284.919	Q6ITT3	Alpha-1,3-mannosyl-glycoprotein 4-beta-N-acetylglucosaminyltransferase C (EC 2.4.1.145) (N-glycosyl-oligosaccharide-glycoprotein N-acetylglucosaminyltransferase IVc) (GnT-IVc) (N-acetylglucosaminyltransferase IVc) (UDP-N-acetylglucosamine: alpha-1,3-D-mannoside beta-1,4-N-acetylglucosaminyltransferase IVc)	gonads_contig_65493_P	292.403	Q5XGI5	WD repeat domain-containing protein 83 (Mitogen-activated protein kinase organizer 1) (MAPK organizer 1)
gonads_contig_24992_P	284.582	O16116	Glutathione S-transferase 3 (EC 2.5.1.18) (CeGST3) (GST class-sigma)	gonads_contig_465415_N	292.296	P28740	Kinesin-like protein KIF2A (Kinesin-2)
gonads_contig_328426_N	284.477	na	na	gonads_contig_37862_P	292.174	Q9NVH1	DnaJ homolog subfamily C member 11
gonads_contig_35150_S	284.426	na	na	gonads_contig_62814_P	292.168	Q61555	Fibrillin-2
gonads_contig_421399_P	283.968	na	na	gonads_contig_410324_AS	292.16	na	na
gonads_contig_12135_P	283.845	Q6PFL8	Thymocyte nuclear protein 1	gonads_contig_266709_P	291.999	Q5T197	DC-STAMP domain-containing protein 1
gonads_contig_375435_N	283.818	na	na	gonads_contig_11012_S	291.997	na	na
gonads_contig_39442_N	282.772	B5E022	Protein quiver (Protein sleepless)	gonads_contig_381776_P	291.939	O69671	Iron(II)-dependent oxidoreductase EgtB (EC 1.8.-.-)
gonads_contig_112847_S	282.429	na	na	gonads_contig_261420_P	291.866	Q4V8C9	Leucine-rich repeat-containing protein 56
gonads_contig_9461_P	282.399	O01479	Tropomodulin (Tmod-like protein) (cTmd1) (Uncoordinated protein 94)	gonads_contig_66190_N	291.798	Q6P6Q6	Transcription termination factor 3, mitochondrial (Mitochondrial transcription termination factor 3) (mTERF3) (mTERF domain-containing protein 1, mitochondrial)
gonads_contig_472250_N	282.311	Q9NXZ2	Probable ATP-dependent RNA helicase DDX43 (EC 3.6.4.13) (Cancer/testis antigen 13) (CT13) (DEAD box protein 43) (DEAD box protein HAGE) (Helical antigen)	gonads_contig_13928_N	291.605	na	na
gonads_contig_388614_P	282.289	Q923M0	Protein phosphatase 1 regulatory subunit 16A (Myosin phosphatase targeting subunit 3)	gonads_contig_15628_P	291.57	Q9FWR4	Glutathione S-transferase DHAR1, mitochondrial (EC 2.5.1.18) (Chloride intracellular channel homolog 1) (CLIC homolog 1) (Glutathione-dependent dehydroascorbate reductase 1) (AtDHAR1) (GSH-dependent dehydroascorbate reductase 1) (mtDHAR)
gonads_contig_353768_N	282.228	Q01262	Hydantoin utilization protein A (ORF2)	gonads_contig_44950_P	291.373	O54941	SWI/SNF-related matrix-associated actin-dependent regulator of chromatin subfamily E member 1 (BRG1-associated factor 57) (BAF57)
gonads_contig_79084_N	281.795	Q3ZCB2	Placenta-specific gene 8 protein	gonads_contig_35965_P	291.37	Q17LW0	Myosin-VIIa (Protein crinkled)
gonads_contig_313859_AS	281.619	na	na	gonads_contig_416625_AS	291.275	na	na
gonads_contig_33119_S	281.472	A7SLC8	N-acetyltransferase 9-like protein (EC 2.3.1.-)	gonads_contig_100504_S	291.182	na	na
gonads_contig_103376_S	281.387	na	na	gonads_contig_21319_S	291.116	na	na
gonads_contig_19545_AS	281.357	na	na	gonads_contig_55785_AS	290.986	na	na
gonads_contig_347132_N	281.19	P49149	60S ribosomal protein L3	gonads_contig_245383_S	290.962	na	na
gonads_contig_23335_P	281.15	na	na	gonads_contig_25527_P	290.915	na	na
gonads_contig_227833_N	281.11	na	na	gonads_contig_15839_P	290.803	A8QMS7	Myeloid differentiation primary response protein MyD88
gonads_contig_289209_S	280.986	na	na	gonads_contig_263686_AS	290.388	na	na
gonads_contig_475882_P	280.793	Q96M60	Protein FAM227B	gonads_contig_310513_P	289.739	P20483	M-phase inducer phosphatase (EC 3.1.3.48) (Cdc25-like protein) (Protein string)
gonads_contig_130913_AS	280.765	na	na	gonads_contig_49855_P	289.737	Q96KG7	Multiple epidermal growth factor-like domains protein 10 (Multiple EGF-like domains protein 10)
gonads_contig_312936_S	280.714	na	na	gonads_contig_39625_N	289.587	na	na
gonads_contig_402223_N	280.521	Q80VY9	Putative ATP-dependent RNA helicase DHX33 (EC 3.6.4.13) (DEAH box protein 33)	gonads_contig_26021_P	289.007	Q0VAA2	Leucine-rich repeat-containing protein 74
gonads_contig_111766_P	280.282	O13065	Matrix metalloproteinase-18 (MMP-18) (EC 3.4.24.-) (Collagenase-4) (xCol4)	gonads_contig_73515_N	288.895	na	na
gonads_contig_33696_N	280.154	Q54HH2	Probable serine racemase (EC 4.3.1.17) (EC 4.3.1.18) (EC 5.1.1.18) (D-serine ammonia-lyase) (D-serine dehydratase) (L-serine ammonia-lyase) (L-serine dehydratase)	gonads_contig_382990_AS	288.454	na	na
gonads_contig_127414_P	280.003	Q6PBA8	Meiosis-specific nuclear structural protein 1	gonads_contig_73155_N	288.432	Q6P5E4	UDP-glucose:glycoprotein glucosyltransferase 1 (UGT1) (EC 2.4.1.-) (UDP--Glc:glycoprotein glucosyltransferase) (UDP-glucose ceramide glucosyltransferase-like 1)
gonads_contig_48503_P	279.998	A7YWP4	Histidine ammonia-lyase (Histidase) (EC 4.3.1.3)	gonads_contig_405789_P	288.345	P14282	Collagen alpha-1(VIII) chain (Endothelial collagen) [Cleaved into: Vastatin]
gonads_contig_461265_N	279.897	P52840	Sulfotransferase 1A1 (ST1A1) (EC 2.8.2.1) (Aryl sulfotransferase) (Phenol sulfotransferase) (Phenol/aryl sulfotransferase) (mSTp1) (ST1A4) (Sulfokinase)	gonads_contig_88511_P	288.29	na	na
gonads_contig_456341_N	279.875	Q53GQ0	Estradiol 17-beta-dehydrogenase 12 (EC 1.1.1.62) (17-beta-hydroxysteroid dehydrogenase 12) (17-beta-HSD 12) (3-ketoacyl-CoA reductase) (KAR) (EC 1.3.1.-)	gonads_contig_27546_P	288.189	na	na
gonads_contig_42637_P	279.799	Q66GV0	Protein Mpv17	gonads_contig_17399_N	287.856	O00567	Nucleolar protein 56 (Nucleolar protein 5A)
gonads_contig_410383_N	279.612	P33267	Cytochrome P450 2F2 (EC 1.14.14.-) (CYPIIF2) (Cytochrome P450-NAH-2) (Naphthalene dehydrogenase) (Naphthalene hydroxylase)	gonads_contig_274810_P	287.832	na	na
gonads_contig_38474_N	279.607	Q7ZVP1	Protein Jade-3 (Jade family PHD finger protein 3) (PHD finger protein 16)	gonads_contig_22578_P	287.691	P62744	AP-2 complex subunit sigma (Adaptor protein complex AP-2 subunit sigma) (Adaptor-related protein complex 2 subunit sigma) (Clathrin assembly protein 2 sigma small chain) (Clathrin coat assembly protein AP17) (Clathrin coat-associated protein AP17) (Plasma membrane adaptor AP-2 17 kDa protein) (Sigma-adaptin 3b) (Sigma2-adaptin)
gonads_contig_64148_P	279.362	na	na	gonads_contig_76555_S	287.533	na	na
gonads_contig_240399_N	278.917	na	na	gonads_contig_35791_AS	287.476	na	na
gonads_contig_37083_S	278.631	na	na	gonads_contig_205295_P	287.261	na	na
gonads_contig_466745_N	278.561	Q86V40	Metalloprotease TIKI1 (EC 3.4.-.-) (TRAB domain-containing protein 2A)	gonads_contig_30356_N	287.161	na	na
gonads_contig_64762_P	278.436	P06276	Cholinesterase (EC 3.1.1.8) (Acylcholine acylhydrolase) (Butyrylcholine esterase) (Choline esterase II) (Pseudocholinesterase)	gonads_contig_60860_P	287.151	Q9JMH6	Thioredoxin reductase 1, cytoplasmic (TR) (EC 1.8.1.9) (Thioredoxin reductase TR1)
gonads_contig_62523_P	278.355	Q6PG95	Protein cramped-like (Hematological and neurological expressed 1-like protein)	gonads_contig_48925_N	287.114	na	na
gonads_contig_65454_P	278.081	Q03017	NF-kappa-B inhibitor cactus	gonads_contig_259558_P	287.034	P48967	M-phase inducer phosphatase 3 (EC 3.1.3.48) (Dual specificity phosphatase Cdc25C)
gonads_contig_44724_P	278.046	P32018	Collagen alpha-1(XIV) chain (Undulin)	gonads_contig_195899_P	286.894	Q6J6I9	Breast cancer type 1 susceptibility protein homolog (EC 6.3.2.-)
gonads_contig_126542_N	278	P41900	General transcription factor IIF subunit 2 (EC 3.6.4.12) (ATP-dependent helicase TfIIF-beta) (Transcription initiation factor IIF subunit beta) (TFIIF-beta)	gonads_contig_384787_P	286.761	na	na
gonads_contig_110791_S	277.952	na	na	gonads_contig_65419_P	286.733	Q6VUC1	DPH3 homolog (CSL-type zinc finger-containing protein 2) (Diphtheria toxin and Pseudomonas exotoxin A sensitivity-required protein 1)
gonads_contig_413786_N	277.898	P54278	Mismatch repair endonuclease PMS2 (EC 3.1.-.-) (DNA mismatch repair protein PMS2) (PMS1 protein homolog 2)	gonads_contig_312409_S	286.714	na	na
gonads_contig_20222_S	277.885	na	na	gonads_contig_369220_AS	286.657	na	na
gonads_contig_475440_N	277.71	Q9TVU5	Ras-related protein Rab-1 (Small GTP-binding protein rab1) (TpRab1)	gonads_contig_53269_S	286.504	na	na
gonads_contig_42522_P	277.666	A9ULC7	Organic solute transporter subunit alpha (OST-alpha) (Solute carrier family 51 subunit alpha)	gonads_contig_207278_AS	286.358	na	na
gonads_contig_398048_S	277.554	na	na	gonads_contig_129180_S	286.358	na	na
gonads_contig_396685_P	277.401	O57525	Steroid 17-alpha-hydroxylase/17,20 lyase (EC 1.14.99.9) (EC 4.1.2.30) (17-alpha-hydroxyprogesterone aldolase) (CYPXVII) (Cytochrome P450 17A1) (Cytochrome P450-C17) (Cytochrome P450c17)	gonads_contig_72572_N	286.314	Q7TSH9	Zinc finger protein 184
gonads_contig_63711_N	277.272	Q8TDW5	Synaptotagmin-like protein 5	gonads_contig_491491_P	285.986	na	na
gonads_contig_7801_N	277.131	Q9V359	Vacuolar protein sorting-associated protein 28 homolog (ESCRT-I complex subunit VPS28)	gonads_contig_469477_P	285.399	P85171	MAM domain-containing glycosylphosphatidylinositol anchor protein 1 (Ig6M)
gonads_contig_71231_P	276.956	O17583	Protein lin-10 (Abnormal cell lineage protein 10)	gonads_contig_20108_N	285.105	Q27245	Putative aminopeptidase W07G4.4 (EC 3.4.11.-)
gonads_contig_20143_AS	276.854	na	na	gonads_contig_51209_N	285.085	na	na
gonads_contig_273614_N	276.847	Q9P2N4	A disintegrin and metalloproteinase with thrombospondin motifs 9 (ADAM-TS 9) (ADAM-TS9) (ADAMTS-9) (EC 3.4.24.-)	gonads_contig_16361_P	284.949	na	na
gonads_contig_25360_N	276.642	P52948	Nuclear pore complex protein Nup98-Nup96 [Cleaved into: Nuclear pore complex protein Nup98 (98 kDa nucleoporin) (Nucleoporin Nup98) (Nup98); Nuclear pore complex protein Nup96 (96 kDa nucleoporin) (Nucleoporin Nup96) (Nup96)]	gonads_contig_289595_P	284.714	na	na
gonads_contig_298972_S	276.591	na	na	gonads_contig_12943_S	284.515	na	na
gonads_contig_97901_P	276.571	Q9H239	Matrix metalloproteinase-28 (MMP-28) (EC 3.4.24.-) (Epilysin)	gonads_contig_24214_P	284.363	Q07968	Coagulation factor XIII B chain (Protein-glutamine gamma-glutamyltransferase B chain) (Transglutaminase B chain)
gonads_contig_23066_P	276.461	Q6P4F7	Rho GTPase-activating protein 11A (Rho-type GTPase-activating protein 11A)	gonads_contig_459906_S	284.216	na	na
gonads_contig_369730_P	276.413	na	na	gonads_contig_382230_S	283.951	na	na
gonads_contig_214524_AS	276.411	na	na	gonads_contig_361608_N	283.758	na	na
gonads_contig_133268_P	276.376	na	na	gonads_contig_353768_N	283.17	Q01262	Hydantoin utilization protein A (ORF2)
gonads_contig_31041_N	276.373	Q7SY23	Delta-1-pyrroline-5-carboxylate dehydrogenase, mitochondrial (P5C dehydrogenase) (EC 1.2.1.88) (Aldehyde dehydrogenase family 4 member A1) (L-glutamate gamma-semialdehyde dehydrogenase)	gonads_contig_38386_N	283.059	Q8WWZ7	ATP-binding cassette sub-family A member 5
gonads_contig_31225_S	276.325	na	na	gonads_contig_135807_S	282.031	Q01033	Uncharacterized gene 48 protein
gonads_contig_109580_S	276.253	na	na	gonads_contig_15452_AS	281.92	na	na
gonads_contig_381120_P	276.14	na	na	gonads_contig_116933_AS	281.885	na	na
gonads_contig_165042_S	275.965	na	na	gonads_contig_44716_P	281.869	P10246	Troponin C, skeletal muscle
gonads_contig_17405_P	275.741	Q9HBH5	Retinol dehydrogenase 14 (EC 1.1.1.-) (Alcohol dehydrogenase PAN2)	gonads_contig_22096_P	281.749	A7S7F2	Bystin
gonads_contig_62004_N	275.74	Q32KU6	Tetraspanin-6 (Tspan-6)	gonads_contig_329416_P	281.718	na	na
gonads_contig_73183_P	275.571	Q20930	ADAM family mig-17 (EC 3.4.24.-) (A disintegrin and metalloproteinase mig-17) (Abnormal cell migration protein 17)	gonads_contig_25888_P	281.499	na	na
gonads_contig_411924_P	275.027	Q52I78	Nicotinamide phosphoribosyltransferase (NAmPRTase) (Nampt) (EC 2.4.2.12) (Pre-B-cell colony-enhancing factor 1 homolog) (PBEF) (Visfatin)	gonads_contig_380534_N	281.463	Q8JHV9	Baculoviral IAP repeat-containing protein 7-A (EC 6.3.2.-) (E3 ubiquitin-protein ligase EIAP-A) (Embryonic/Egg IAP) (xEIAP/XLX) (Inhibitor of apoptosis-like protein) (IAP-like protein) (XIAP homolog XLX) (XLX)
gonads_contig_76873_P	275.001	O70597	Peroxisomal membrane protein 11A (28 kDa peroxisomal integral membrane protein) (PMP28) (Peroxin-11A) (Peroxisomal biogenesis factor 11A) (Peroxisomal coatomer receptor) (Peroxisomal membrane protein 26) (Pmp26p) (Protein PEX11 homolog alpha) (PEX11-alpha) (RnPEX11p)	gonads_contig_55212_S	281.397	na	na
gonads_contig_206914_P	274.996	Q9EPH8	Polyadenylate-binding protein 1 (PABP-1) (Poly(A)-binding protein 1)	gonads_contig_32336_AS	281.076	na	na
gonads_contig_68266_P	274.928	Q54J55	Myb-like protein X	gonads_contig_261158_AS	280.841	na	na
gonads_contig_255905_AS	274.604	na	na	gonads_contig_170917_P	280.827	Q9QZP2	PR domain zinc finger protein 4 (EC 2.1.1.-) (PR domain-containing protein 4)
gonads_contig_480215_S	274.427	na	na	gonads_contig_394420_P	280.791	Q28BR5	Presequence protease, mitochondrial (EC 3.4.24.-) (Pitrilysin metalloproteinase 1)
gonads_contig_65075_S	274.308	na	na	gonads_contig_30372_N	280.72	Q91WN4	Kynurenine 3-monooxygenase (EC 1.14.13.9) (Kynurenine 3-hydroxylase)
gonads_contig_437897_P	274.299	O01812	Fatty acid-binding protein homolog 6	gonads_contig_367258_N	279.853	Q5ZHV5	JmjC domain-containing protein 4 (Jumonji domain-containing protein 4)
gonads_contig_25251_P	273.944	P67963	Casein kinase I isoform alpha (CKI-alpha) (EC 2.7.11.1) (CK1)	gonads_contig_462844_P	279.738	Q90XB6	Extracellular sulfatase Sulf-1 (qSulf1) (EC 3.1.6.-)
gonads_contig_392591_P	273.818	Q8RH03	Chaperone protein DnaJ	gonads_contig_36601_N	279.479	Q9VCA2	Organic cation transporter protein
gonads_contig_111825_S	273.619	na	na	gonads_contig_168655_S	279.47	P41437	E3 ubiquitin-protein ligase IAP-3 (EC 6.3.2.-) (IAP-3)
gonads_contig_265961_N	273.257	Q925P2	Carcinoembryonic antigen-related cell adhesion molecule 2 (CEA-related cell adhesion molecule 2) (Biliary glycoprotein 2) (BGP-2)	gonads_contig_195023_AS	279.308	na	na
gonads_contig_17667_S	273.009	na	na	gonads_contig_130913_AS	279.23	na	na
gonads_contig_74880_P	272.841	A6X942	SH2 domain-containing protein 4B	gonads_contig_75150_S	278.375	na	na
gonads_contig_312975_S	272.786	na	na	gonads_contig_479713_P	278.212	Q149N8	E3 ubiquitin-protein ligase SHPRH (EC 3.6.4.-) (EC 6.3.2.-) (SNF2, histone-linker, PHD and RING finger domain-containing helicase)
gonads_contig_68353_P	272.773	O35115	Four and a half LIM domains protein 2 (FHL-2) (LIM domain protein DRAL) (Skeletal muscle LIM-protein 3) (SLIM-3)	gonads_contig_18739_N	278.21	Q3KNS1	Patched domain-containing protein 3 (Patched-related protein)
gonads_contig_192975_S	272.473	na	na	gonads_contig_160222_P	278.079	na	na
gonads_contig_164425_AS	272.428	na	na	gonads_contig_39342_N	278.03	P70704	Phospholipid-transporting ATPase IA (EC 3.6.3.1) (ATPase class I type 8A member 1) (Chromaffin granule ATPase II) (P4-ATPase flippase complex alpha subunit ATP8A1)
gonads_contig_174529_S	272.337	na	na	gonads_contig_356626_P	277.988	B5XB27	Kynurenine formamidase (KFA) (KFase) (EC 3.5.1.9) (Arylformamidase) (N-formylkynurenine formamidase) (FKF)
gonads_contig_12943_S	272.224	na	na	gonads_contig_66675_P	277.93	Q5FWF4	DNA annealing helicase and endonuclease ZRANB3 (Annealing helicase 2) (AH2) (Zinc finger Ran-binding domain-containing protein 3) [Includes: DNA annealing helicase ZRANB3 (EC 3.6.4.-); Endonuclease ZRANB3 (EC 3.1.-.-)]
gonads_contig_478781_N	272.118	O35242	Protein FAN (Factor associated with neutral sphingomyelinase activation) (Factor associated with N-SMase activation)	gonads_contig_429723_P	277.591	P32320	Cytidine deaminase (EC 3.5.4.5) (Cytidine aminohydrolase)
gonads_contig_66686_N	271.973	na	na	gonads_contig_17470_P	277.208	Q9VUL9	Glycoprotein 3-alpha-L-fucosyltransferase A (EC 2.4.1.214) (Core alpha-(1,3)-fucosyltransferase)
gonads_contig_69994_N	271.933	Q4AEH7	Glutathione peroxidase 2 (GPx-2) (GSHPx-2) (EC 1.11.1.9) (Glutathione peroxidase-gastrointestinal) (GPx-GI) (GSHPx-GI)	gonads_contig_40942_S	277.167	na	na
gonads_contig_170917_P	271.866	Q9QZP2	PR domain zinc finger protein 4 (EC 2.1.1.-) (PR domain-containing protein 4)	gonads_contig_194506_AS	277.116	na	na
gonads_contig_470427_N	271.855	Q12955	Ankyrin-3 (ANK-3) (Ankyrin-G)	gonads_contig_382131_P	276.999	Q6T269	Kunitz-type serine protease inhibitor bitisilin-3 (Two-Kunitz protease inhibitor) (Fragment)
gonads_contig_455995_P	271.691	P15128	Cytochrome P450 4B1 (EC 1.14.14.1) (CYPIVB1) (Cytochrome P450 isozyme 5)	gonads_contig_195803_P	276.702	Q96JB1	Dynein heavy chain 8, axonemal (Axonemal beta dynein heavy chain 8) (Ciliary dynein heavy chain 8)
gonads_contig_232998_P	271.656	P40392	Ras-related protein RIC1	gonads_contig_36879_N	276.318	Q3U0S6	Ras-interacting protein 1 (Rain)
gonads_contig_25888_P	271.53	na	na	gonads_contig_48532_P	276.175	Q68FS3	F-box only protein 7
gonads_contig_51065_P	271.465	Q92546	Retrograde Golgi transport protein RGP1 homolog	gonads_contig_100751_P	275.889	Q66J74	Tuftelin-interacting protein 11 (Septin and tuftelin-interacting protein 1) (STIP-1)
gonads_contig_319758_N	271.278	P57722	Poly(rC)-binding protein 3 (Alpha-CP3)	gonads_contig_391846_P	275.5	na	na
gonads_contig_391910_N	271.088	Q4KLH3	Opioid growth factor receptor-like protein 1	gonads_contig_13197_AS	275.116	na	na
gonads_contig_429723_P	271.041	P32320	Cytidine deaminase (EC 3.5.4.5) (Cytidine aminohydrolase)	gonads_contig_419227_AS	275.057	na	na
gonads_contig_386270_S	271.012	na	na	gonads_contig_207359_N	275.03	O16025	Allene oxide synthase-lipoxygenase protein [Includes: Allene oxide synthase (EC 4.2.1.92) (Hydroperoxidehydrase); Arachidonate 8-lipoxygenase (EC 1.13.11.40)]
gonads_contig_162702_AS	270.861	na	na	gonads_contig_68152_P	274.967	P27446	Tyrosine-protein kinase Fyn (EC 2.7.10.2) (Proto-oncogene c-Fyn) (p59-Fyn)
gonads_contig_422555_S	270.843	na	na	gonads_contig_88570_P	274.714	Q9VSF4	Probable deoxyhypusine synthase (DHS) (EC 2.5.1.46)
gonads_contig_45479_P	270.803	na	na	gonads_contig_75666_N	274.598	Q8IYF3	Testis-expressed sequence 11 protein
gonads_contig_339692_AS	270.687	na	na	gonads_contig_56988_P	274.565	Q567G2	WD repeat-containing protein 73
gonads_contig_24962_P	270.606	Q6DBY9	Carbohydrate sulfotransferase 1 (EC 2.8.2.21) (Keratan sulfate Gal-6 sulfotransferase) (KS6ST) (KSGal6ST) (KSST)	gonads_contig_23329_N	274.401	C3XVM1	Glutamyl-tRNA(Gln) amidotransferase subunit C, mitochondrial (Glu-AdT subunit C) (EC 6.3.5.-)
gonads_contig_67820_P	270.563	na	na	gonads_contig_475440_N	274.29	Q9TVU5	Ras-related protein Rab-1 (Small GTP-binding protein rab1) (TpRab1)
gonads_contig_33154_AS	270.526	na	na	gonads_contig_49214_P	273.94	na	na
gonads_contig_382230_S	270.359	na	na	gonads_contig_102695_N	273.815	A1R083	2,3-bisphosphoglycerate-dependent phosphoglycerate mutase (BPG-dependent PGAM) (PGAM) (Phosphoglyceromutase) (dPGM) (EC 5.4.2.11)
gonads_contig_11989_S	270.083	na	na	gonads_contig_25152_N	273.803	na	na
gonads_contig_39079_S	269.964	Q9NL82	Orcokinin peptides type B [Cleaved into: Orcomyotropin-like peptide; Orcokinin-like peptide 1; Orcokinin; Orcokinin-like peptide 2; Orcokinin-like peptide 3; Orcokinin-like peptide 4]	gonads_contig_23417_S	273.67	na	na
gonads_contig_28903_P	269.903	O61463	60S acidic ribosomal protein P2	gonads_contig_427026_P	273.662	P28024	Proteasome subunit beta type-4 (EC 3.4.25.1) (Macropain beta chain) (Multicatalytic endopeptidase complex beta chain) (Proteasome beta chain) (Proteasome chain 3) (Fragment)
gonads_contig_347408_P	269.748	Q499S9	Inactive rhomboid protein 1 (iRhom1) (Rhomboid family member 1)	gonads_contig_396010_P	273.443	Q9NQA5	Transient receptor potential cation channel subfamily V member 5 (TrpV5) (Calcium transport protein 2) (CaT2) (Epithelial calcium channel 1) (ECaC) (ECaC1) (Osm-9-like TRP channel 3) (OTRPC3)
gonads_contig_10294_P	269.591	Q55E58	Probable serine/threonine-protein kinase pats1 (EC 2.7.11.1) (Protein associated with the transduction of signal 1)	gonads_contig_111082_P	273.361	O62770	Sperm surface protein Sp17 (Sperm autoantigenic protein 17)
gonads_contig_61310_AS	269.564	na	na	gonads_contig_376672_P	273.259	O75925	E3 SUMO-protein ligase PIAS1 (EC 6.3.2.-) (DEAD/H box-binding protein 1) (Gu-binding protein) (GBP) (Protein inhibitor of activated STAT protein 1) (RNA helicase II-binding protein)
gonads_contig_72124_N	269.458	Q99835	Smoothened homolog (SMO) (Protein Gx)	gonads_contig_40006_P	273.219	Q4R630	Kinetochore protein NDC80 homolog (Kinetochore protein Hec1) (Kinetochore-associated protein 2)
gonads_contig_67513_AS	269.428	na	na	gonads_contig_45304_S	273.069	na	na
gonads_contig_31779_P	269.303	na	na	gonads_contig_357884_P	273.025	Q6ZNA5	Ferric-chelate reductase 1 (EC 1.-.-.-) (Stromal cell-derived receptor 2) (SDR-2)
gonads_contig_24320_N	269.224	Q99PP7	E3 ubiquitin-protein ligase TRIM33 (EC 6.3.2.-) (Ectodermin homolog) (Transcription intermediary factor 1-gamma) (TIF1-gamma) (Tripartite motif-containing protein 33)	gonads_contig_37004_N	272.772	na	na
gonads_contig_235146_AS	268.959	na	na	gonads_contig_144843_S	272.65	na	na
gonads_contig_37248_P	268.94	Q8IWY8	Zinc finger and SCAN domain-containing protein 29 (Zinc finger protein 690)	gonads_contig_17234_S	272.611	na	na
gonads_contig_38565_AS	268.886	Q95K40	Coiled-coil domain-containing protein 83	gonads_contig_38649_P	272.584	Q6DFQ5	Transmembrane protein 97
gonads_contig_55785_AS	268.865	na	na	gonads_contig_9908_AS	272.571	na	na
gonads_contig_118581_S	268.509	na	na	gonads_contig_469521_P	272.34	P17786	Elongation factor 1-alpha (EF-1-alpha)
gonads_contig_69621_N	268.487	na	na	gonads_contig_16507_S	271.73	na	na
gonads_contig_8697_P	268.436	Q53G44	Interferon-induced protein 44-like	gonads_contig_461265_N	271.707	P52840	Sulfotransferase 1A1 (ST1A1) (EC 2.8.2.1) (Aryl sulfotransferase) (Phenol sulfotransferase) (Phenol/aryl sulfotransferase) (mSTp1) (ST1A4) (Sulfokinase)
gonads_contig_74234_P	268.358	Q80WY3	Nanos homolog 1 (NOS-1)	gonads_contig_44943_P	271.632	na	na
gonads_contig_236979_S	268.294	na	na	gonads_contig_162182_N	271.113	P22811	Xanthine dehydrogenase (XD) (EC 1.17.1.4) (Protein rosy locus)
gonads_contig_64134_P	268.189	Q2M1K9	Zinc finger protein 423 (Olf1/EBF-associated zinc finger protein) (hOAZ) (Smad- and Olf-interacting zinc finger protein)	gonads_contig_117650_P	270.984	Q8BTY8	Sec1 family domain-containing protein 2 (Neuronal Sec1) (Syntaxin-binding protein 1-like 1)
gonads_contig_437100_N	268.153	Q7RTX9	Monocarboxylate transporter 14 (MCT 14) (Solute carrier family 16 member 14)	gonads_contig_357782_P	270.831	P19111	Intestinal-type alkaline phosphatase (IAP) (Intestinal alkaline phosphatase) (EC 3.1.3.1)
gonads_contig_363466_P	268.134	Q8HY81	Cathepsin S (EC 3.4.22.27)	gonads_contig_346496_N	270.352	O01761	Muscle M-line assembly protein unc-89 (Uncoordinated protein 89)
gonads_contig_62341_N	268.053	Q9U943	Apolipophorins [Cleaved into: Apolipophorin-2 (Apolipophorin II) (apoLp-2); Apolipophorin-1 (Apolipophorin I) (apoLp-1)]	gonads_contig_237133_N	270.101	na	na
gonads_contig_72060_P	268.018	Q8WU66	Thrombospondin-type laminin G domain and EAR repeat-containing protein (TSP-EAR)	gonads_contig_439534_N	269.826	Q8R151	NFX1-type zinc finger-containing protein 1
gonads_contig_29040_N	267.922	Q9NQ79	Cartilage acidic protein 1 (68 kDa chondrocyte-expressed protein) (CEP-68) (ASPIC)	gonads_contig_412015_N	269.821	Q90339	Myosin heavy chain, fast skeletal muscle
gonads_contig_105405_AS	267.718	na	na	gonads_contig_43113_P	269.818	Q503M4	Monocarboxylate transporter 12-B (MCT 12-B) (Solute carrier family 16 member 12-B)
gonads_contig_357021_N	267.702	Q54J55	Myb-like protein X	gonads_contig_31118_AS	269.51	na	na
gonads_contig_53827_N	267.692	Q8R2K1	Fucose mutarotase (EC 5.1.3.29)	gonads_contig_27371_P	269.308	P08473	Neprilysin (EC 3.4.24.11) (Atriopeptidase) (Common acute lymphocytic leukemia antigen) (CALLA) (Enkephalinase) (Neutral endopeptidase 24.11) (NEP) (Neutral endopeptidase) (Skin fibroblast elastase) (SFE) (CD antigen CD10)
gonads_contig_162193_AS	267.661	na	na	gonads_contig_55294_S	269.251	na	na
gonads_contig_18544_S	267.485	na	na	gonads_contig_12016_N	268.992	O35817	A-kinase anchor protein 14 (AKAP-14) (TAKAP-1.2) (Testis-specific A-kinase-anchoring protein TAKAP-80)
gonads_contig_164501_AS	267.439	na	na	gonads_contig_269509_N	268.69	P08631	Tyrosine-protein kinase HCK (EC 2.7.10.2) (Hematopoietic cell kinase) (Hemopoietic cell kinase) (p59-HCK/p60-HCK) (p59Hck) (p61Hck)
gonads_contig_501453_S	267.338	na	na	gonads_contig_12853_P	268.63	na	na
gonads_contig_288904_P	266.946	Q8QZW3	Protein FAM151A	gonads_contig_48397_N	268.477	Q4PLW0	Perilipin-2 (Adipophilin) (Adipose differentiation-related protein) (ADRP)
gonads_contig_411273_AS	266.872	na	na	gonads_contig_363191_N	268.465	P30307	M-phase inducer phosphatase 3 (EC 3.1.3.48) (Dual specificity phosphatase Cdc25C)
gonads_contig_11761_N	266.403	na	na	gonads_contig_73681_P	268.454	P58681	Toll-like receptor 7
gonads_contig_51923_N	266.231	na	na	gonads_contig_24623_P	268.275	P11833	Tubulin beta chain (Beta-tubulin)
gonads_contig_502791_P	266.019	O16797	60S ribosomal protein L3	gonads_contig_40297_P	268.26	Q68F72	Solute carrier family 15 member 4 (Peptide transporter 4)
gonads_contig_67750_P	265.964	Q99PP7	E3 ubiquitin-protein ligase TRIM33 (EC 6.3.2.-) (Ectodermin homolog) (Transcription intermediary factor 1-gamma) (TIF1-gamma) (Tripartite motif-containing protein 33)	gonads_contig_412378_S	267.792	na	na
gonads_contig_354707_N	265.944	P63329	Serine/threonine-protein phosphatase 2B catalytic subunit alpha isoform (EC 3.1.3.16) (CAM-PRP catalytic subunit) (Calmodulin-dependent calcineurin A subunit alpha isoform)	gonads_contig_17624_S	267.739	na	na
gonads_contig_56817_N	265.911	P43332	U1 small nuclear ribonucleoprotein A (U1 snRNP A) (U1-A) (U1A) (Sex determination protein snf)	gonads_contig_22021_P	267.704	na	na
gonads_contig_19992_S	265.778	A0JM59	Ubiquitin carboxyl-terminal hydrolase 20 (EC 3.4.19.12) (Deubiquitinating enzyme 20) (Ubiquitin thioesterase 20) (Ubiquitin-specific-processing protease 20)	gonads_contig_77186_P	267.66	Q6DGF4	AN1-type zinc finger protein 6 (Zinc finger A20 domain-containing protein 3)
gonads_contig_344803_S	265.734	na	na	gonads_contig_359738_P	267.307	Q8TDW5	Synaptotagmin-like protein 5
gonads_contig_78273_AS	265.725	na	na	gonads_contig_226117_S	267.17	na	na
gonads_contig_46107_P	265.695	Q02989	Alpha-latroinsectotoxin-Lt1a (Alpha-LIT-Lt1a) (Alpha-latroinsectotoxin) (Alpha-LIT) (Fragment)	gonads_contig_74539_P	267.153	na	na
gonads_contig_24145_P	265.547	Q99PW6	Matrix metalloproteinase-24 (MMP-24) (EC 3.4.24.-) (Membrane-type matrix metalloproteinase 5) (MT-MMP 5) (MTMMP5) (Membrane-type-5 matrix metalloproteinase) (MT5-MMP) (MT5MMP) [Cleaved into: Processed matrix metalloproteinase-24]	gonads_contig_34309_N	267.109	Q8WXG9	G-protein coupled receptor 98 (Monogenic audiogenic seizure susceptibility protein 1 homolog) (Usher syndrome type-2C protein) (Very large G-protein coupled receptor 1)
gonads_contig_253707_AS	265.513	na	na	gonads_contig_355544_P	267.007	A6QPE1	RNA-binding protein 48
gonads_contig_16309_S	265.289	na	na	gonads_contig_29842_P	266.98	P07483	Fatty acid-binding protein, heart (Fatty acid-binding protein 3) (Heart-type fatty acid-binding protein) (H-FABP)
gonads_contig_30032_N	265.069	Q8WU66	Thrombospondin-type laminin G domain and EAR repeat-containing protein (TSP-EAR)	gonads_contig_156713_S	266.806	na	na
gonads_contig_29682_S	264.924	na	na	gonads_contig_31269_AS	266.748	na	na
gonads_contig_410785_N	264.909	P91953	50 kDa hatching enzyme (HE) (HEZ) (EC 3.4.24.12) (Envelysin) (Sea-urchin-hatching proteinase) [Cleaved into: 38 kDa hatching enzyme; 32 kDa hatching enzyme non-specific; 15 kDa peptide]	gonads_contig_59497_P	266.732	Q9CYL5	Golgi-associated plant pathogenesis-related protein 1 (GAPR-1) (Golgi-associated PR-1 protein) (Glioma pathogenesis-related protein 2) (GliPR 2)
gonads_contig_32336_S	264.783	na	na	gonads_contig_17746_P	266.605	Q7T6Y2	Putative serine/threonine-protein kinase/receptor R831 (EC 2.7.11.1)
gonads_contig_460223_P	264.559	P08183	Multidrug resistance protein 1 (EC 3.6.3.44) (ATP-binding cassette sub-family B member 1) (P-glycoprotein 1) (CD antigen CD243)	gonads_contig_129983_AS	266.58	na	na
gonads_contig_177974_S	264.424	na	na	gonads_contig_32652_S	266.164	na	na
gonads_contig_10704_N	264.376	Q53GQ0	Estradiol 17-beta-dehydrogenase 12 (EC 1.1.1.62) (17-beta-hydroxysteroid dehydrogenase 12) (17-beta-HSD 12) (3-ketoacyl-CoA reductase) (KAR) (EC 1.3.1.-)	gonads_contig_115222_P	266.053	na	na
gonads_contig_313183_P	264.365	Q6PT52	Calcium-activated chloride channel regulator 1 (Calcium-activated chloride channel family member 1)	gonads_contig_53484_P	265.984	Q7ZUX6	Deoxyhypusine hydroxylase (DOHH) (EC 1.14.99.29) (Deoxyhypusine dioxygenase) (Deoxyhypusine monooxygenase)
gonads_contig_33133_AS	264.093	Q69566	Uncharacterized protein U88	gonads_contig_328562_N	265.974	P85120	Daple-like protein (Coiled-coil domain-containing protein 88C-like) (Dvl-associating protein with a high frequency of leucine residues-like) (xDal)
gonads_contig_409480_P	264.053	P33450	Cadherin-related tumor suppressor (Protein fat)	gonads_contig_78597_AS	265.863	na	na
gonads_contig_383413_P	263.807	Q6N021	Methylcytosine dioxygenase TET2 (EC 1.14.11.n2)	gonads_contig_55250_S	265.627	na	na
gonads_contig_464712_P	263.653	Q78IQ7	Zinc transporter ZIP4 (Activated in W/Wv mouse stomach 2) (mAWMS2) (Solute carrier family 39 member 4) (Zrt- and Irt-like protein 4) (ZIP-4)	gonads_contig_64310_S	265.396	na	na
gonads_contig_468284_N	263.609	Q9EPS3	D-glucuronyl C5-epimerase (EC 5.1.3.17) (Heparan sulfate C5-epimerase) (Hsepi) (Heparin sulfate C5-epimerase) (Heparin/heparan sulfate:glucuronic acid C5-epimerase) (Heparosan-N-sulfate-glucuronate 5-epimerase)	gonads_contig_437188_N	265.314	Q920Q4	Vacuolar protein sorting-associated protein 16 homolog (mVPS16)
gonads_contig_26213_N	263.278	Q8CFD5	DNA excision repair protein ERCC-8 (Cockayne syndrome WD repeat protein CSA homolog)	gonads_contig_42954_N	265.133	na	na
gonads_contig_10105_N	263.149	Q69YN4	Protein virilizer homolog	gonads_contig_21229_N	265.055	Q6ZVK8	8-oxo-dGDP phosphatase NUDT18 (EC 3.6.1.58) (2-hydroxy-dADP phosphatase) (7,8-dihydro-8-oxoguanine phosphatase) (MutT homolog 3) (Nucleoside diphosphate-linked moiety X motif 18) (Nudix motif 18)
gonads_contig_441523_S	262.846	na	na	gonads_contig_417323_S	264.936	na	na
gonads_contig_411780_P	262.763	Q7XPJ0	Kinesin-like calmodulin-binding protein homolog	gonads_contig_15151_P	264.744	na	na
gonads_contig_34360_N	262.638	P49744	Thrombospondin-4	gonads_contig_472250_N	264.662	Q9NXZ2	Probable ATP-dependent RNA helicase DDX43 (EC 3.6.4.13) (Cancer/testis antigen 13) (CT13) (DEAD box protein 43) (DEAD box protein HAGE) (Helical antigen)
gonads_contig_36472_P	262.612	Q9HD33	39S ribosomal protein L47, mitochondrial (L47mt) (MRP-L47) (Nasopharyngeal carcinoma metastasis-related protein 1)	gonads_contig_318971_P	264.638	Q5ZIM6	Protein AATF (Apoptosis-antagonizing transcription factor)
gonads_contig_64599_S	262.568	Q54I71	Protein aardvark (Suppressor of amiB protein 16)	gonads_contig_44080_N	264.564	Q6PGC1	ATP-dependent RNA helicase Dhx29 (EC 3.6.4.13) (DEAH box protein 29)
gonads_contig_29092_N	262.542	Q9U943	Apolipophorins [Cleaved into: Apolipophorin-2 (Apolipophorin II) (apoLp-2); Apolipophorin-1 (Apolipophorin I) (apoLp-1)]	gonads_contig_317802_S	264.416	na	na
gonads_contig_145833_S	262.368	na	na	gonads_contig_15464_S	264.404	na	na
gonads_contig_63621_S	262.244	na	na	gonads_contig_267895_AS	264.332	na	na
gonads_contig_373541_N	262.171	Q7Z442	Polycystic kidney disease protein 1-like 2 (PC1-like 2 protein) (Polycystin-1L2)	gonads_contig_43275_P	264.296	Q20681	BTB and MATH domain-containing protein 38
gonads_contig_25845_P	261.906	Q54UA9	Probable serine/threonine-protein kinase clkA (EC 2.7.11.1) (CDC2-like kinase A)	gonads_contig_56579_P	264.11	Q9CPV0	Transmembrane protein 107
gonads_contig_290069_N	261.768	Q99996	A-kinase anchor protein 9 (AKAP-9) (A-kinase anchor protein 350 kDa) (AKAP 350) (hgAKAP 350) (A-kinase anchor protein 450 kDa) (AKAP 450) (AKAP 120-like protein) (Centrosome- and Golgi-localized PKN-associated protein) (CG-NAP) (Protein hyperion) (Protein kinase A-anchoring protein 9) (PRKA9) (Protein yotiao)	gonads_contig_35752_N	264.009	Q9HC10	Otoferlin (Fer-1-like protein 2)
gonads_contig_368177_N	261.594	Q9JK41	High affinity copper uptake protein 1 (Copper transporter 1) (rCTR1) (Liver regeneration-related protein LRRGT00200) (Solute carrier family 31 member 1)	gonads_contig_205423_S	263.971	na	na
gonads_contig_55928_P	261.388	Q5PQR3	BTB/POZ domain-containing protein 9	gonads_contig_418463_P	263.802	Q86WI1	Fibrocystin-L (Polycystic kidney and hepatic disease 1-like protein 1) (PKHD1-like protein 1)
gonads_contig_15476_S	261.345	na	na	gonads_contig_70182_N	263.709	Q91WA3	Histone deacetylase 11 (HD11) (EC 3.5.1.98)
gonads_contig_44222_N	261.304	P0C6B8	Sushi, von Willebrand factor type A, EGF and pentraxin domain-containing protein 1	gonads_contig_21098_N	263.689	Q5EA43	Sideroflexin-2
gonads_contig_67593_N	261.191	Q6WV88	Histone H2A	gonads_contig_188703_P	263.609	na	na
gonads_contig_355878_N	261.099	A2AVA0	Sushi, von Willebrand factor type A, EGF and pentraxin domain-containing protein 1 (Polydom)	gonads_contig_8923_N	263.608	na	na
gonads_contig_80668_N	260.889	Q9DG68	60S acidic ribosomal protein P0 (60S ribosomal protein L10E)	gonads_contig_30032_N	263.599	Q8WU66	Thrombospondin-type laminin G domain and EAR repeat-containing protein (TSP-EAR)
gonads_contig_311039_N	260.839	Q04861	Nuclear factor NF-kappa-B p105 subunit (Nuclear factor of kappa light polypeptide gene enhancer in B-cells 1) [Cleaved into: Nuclear factor NF-kappa-B p50 subunit]	gonads_contig_344125_N	263.319	na	na
gonads_contig_26021_P	260.782	Q0VAA2	Leucine-rich repeat-containing protein 74	gonads_contig_20046_N	263.244	Q9CQ71	Replication protein A 14 kDa subunit (RP-A p14) (Replication factor A protein 3) (RF-A protein 3)
gonads_contig_46728_P	260.701	Q4ZJM9	Complement C1q-like protein 4 (C1q and tumor necrosis factor-related protein 11) (C1q/TNF-related protein 11) (C1qTNF11) (CTRP11)	gonads_contig_323999_S	263.195	na	na
gonads_contig_63095_P	260.604	Q64311	Protein N-terminal asparagine amidohydrolase (EC 3.5.1.-) (Protein NH2-terminal asparagine amidohydrolase) (PNAA) (Protein NH2-terminal asparagine deamidase) (PNAD) (Protein N-terminal Asn amidase) (Protein NTN-amidase)	gonads_contig_502995_AS	263.193	na	na
gonads_contig_159922_S	260.599	na	na	gonads_contig_25849_P	263.059	Q91766	Hepatocyte nuclear factor 4-alpha (HNF-4-alpha) (Nuclear receptor subfamily 2 group A member 1)
gonads_contig_303551_N	260.531	Q19958	Stomatin-2	gonads_contig_66899_AS	263.04	na	na
gonads_contig_189232_P	260.415	Q80ZA4	Fibrocystin-L (Polycystic kidney and hepatic disease 1-like protein 1) (PKHD1-like protein 1) (Protein D86)	gonads_contig_462253_N	262.932	Q7SYN4	Cytosolic 5'-nucleotidase 3 (EC 3.1.3.5) (Cytosolic 5'-nucleotidase III) (cN-III)
gonads_contig_69095_N	260.321	Q6NWH0	UPF0696 protein C11orf68 homolog	gonads_contig_10002_N	262.897	Q6P320	SUZ domain-containing protein 1
gonads_contig_345625_N	260.3	Q9PTD7	Cingulin	gonads_contig_29181_N	262.511	Q9NFT7	Hexokinase type 2 (EC 2.7.1.1)
gonads_contig_380669_N	259.994	Q9H0W8	Protein SMG9 (Protein smg-9 homolog)	gonads_contig_67820_P	262.496	na	na
gonads_contig_499410_P	259.855	Q28I29	DTW domain-containing protein 1	gonads_contig_352168_P	262.476	Q90632	Monocarboxylate transporter 3 (MCT 3) (Retinal epithelial membrane protein) (Solute carrier family 16 member 8)
gonads_contig_63110_N	259.725	Q28056	Aspartyl/asparaginyl beta-hydroxylase (EC 1.14.11.16) (Aspartate beta-hydroxylase) (ASP beta-hydroxylase) (Peptide-aspartate beta-dioxygenase)	gonads_contig_124362_P	262.182	Q91ZW3	SWI/SNF-related matrix-associated actin-dependent regulator of chromatin subfamily A member 5 (EC 3.6.4.-) (Sucrose nonfermenting protein 2 homolog) (mSnf2h)
gonads_contig_33068_N	259.698	A4IGL7	Peroxidasin (EC 1.11.1.7)	gonads_contig_9807_S	262.051	na	na
gonads_contig_329954_N	259.681	A4ZNR4	Protein naked cuticle homolog 2 (Naked-2) (Protein naked cuticle homolog 2-A) (Naked-2A)	gonads_contig_408087_N	261.87	Q9UPR5	Sodium/calcium exchanger 2 (Na(+)/Ca(2+)-exchange protein 2) (Solute carrier family 8 member 2)
gonads_contig_107405_AS	259.57	na	na	gonads_contig_20925_P	261.773	na	na
gonads_contig_45275_N	259.418	na	na	gonads_contig_159853_AS	261.633	na	na
gonads_contig_17542_S	259.41	na	na	gonads_contig_379063_P	261.624	Q8IWT0	Protein archease (Protein ZBTB8OS) (Zinc finger and BTB domain-containing opposite strand protein 8)
gonads_contig_169428_AS	259.344	na	na	gonads_contig_63167_S	261.596	na	na
gonads_contig_104762_P	259.312	Q4QQW3	Hydroxyacid-oxoacid transhydrogenase, mitochondrial (HOT) (EC 1.1.99.24) (Alcohol dehydrogenase iron-containing protein 1) (ADHFe1)	gonads_contig_22673_P	261.555	Q2R1Z5	Putative calmodulin-like protein 6
gonads_contig_12851_P	259.273	P12344	Aspartate aminotransferase, mitochondrial (mAspAT) (EC 2.6.1.1) (Fatty acid-binding protein) (FABP-1) (Glutamate oxaloacetate transaminase 2) (Kynurenine aminotransferase 4) (Kynurenine aminotransferase IV) (Kynurenine--oxoglutarate transaminase 4) (Kynurenine--oxoglutarate transaminase IV) (Plasma membrane-associated fatty acid-binding protein) (FABPpm) (Transaminase A)	gonads_contig_39675_N	261.535	na	na
gonads_contig_43666_P	258.863	P51590	Cytochrome P450 2J3 (EC 1.14.14.1) (CYPIIJ3)	gonads_contig_28940_P	261.371	na	na
gonads_contig_25152_N	258.64	na	na	gonads_contig_87385_N	260.929	Q6DD52	Charged multivesicular body protein 5 (Chromatin-modifying protein 5)
gonads_contig_451270_N	258.631	A2RUS2	DENN domain-containing protein 3	gonads_contig_357253_S	260.699	na	na
gonads_contig_161107_S	258.514	na	na	gonads_contig_356718_N	260.5	Q6P4S8	Integrator complex subunit 1 (Int1)
gonads_contig_456892_AS	258.387	na	na	gonads_contig_74858_AS	260.463	na	na
gonads_contig_473959_P	258.378	Q6IQU7	Integrator complex subunit 12 (Int12)	gonads_contig_66462_P	260.46	Q8K078	Solute carrier organic anion transporter family member 4A1 (Organic anion-transporting polypeptide E) (OATP-E) (Sodium-independent organic anion transporter E) (Solute carrier family 21 member 12)
gonads_contig_226284_S	258.288	na	na	gonads_contig_375384_P	260.449	Q7XPJ0	Kinesin-like calmodulin-binding protein homolog
gonads_contig_53220_N	258.215	na	na	gonads_contig_59483_N	260.195	na	na
gonads_contig_254413_AS	258.166	na	na	gonads_contig_57011_N	259.882	P91875	DNA-directed RNA polymerase I subunit RPA1 (RNA polymerase I subunit A1) (EC 2.7.7.6) (DNA-directed RNA polymerase I largest subunit) (DNA-directed RNA polymerase I subunit A)
gonads_contig_16505_P	258.102	Q9CWD8	Iron-sulfur protein NUBPL (Nucleotide-binding protein-like)	gonads_contig_39575_N	259.413	Q8LKW0	Telomerase reverse transcriptase (EC 2.7.7.49) (OsTERT)
gonads_contig_348971_N	258.065	Q8AW92	LIM domain transcription factor LMO4-A (LIM domain only protein 4-A) (LMO-4-A) (Xlmo4)	gonads_contig_44477_N	259.389	Q78JE5	F-box only protein 22
gonads_contig_21021_S	258.05	na	na	gonads_contig_267729_N	259.367	P09211	Glutathione S-transferase P (EC 2.5.1.18) (GST class-pi) (GSTP1-1)
gonads_contig_35361_S	257.88	na	na	gonads_contig_293116_S	259.269	na	na
gonads_contig_365730_N	257.686	Q5R6G2	Bifunctional arginine demethylase and lysyl-hydroxylase JMJD6 (EC 1.14.11.-) (Histone arginine demethylase JMJD6) (JmjC domain-containing protein 6) (Jumonji domain-containing protein 6) (Lysyl-hydroxylase JMJD6) (Peptide-lysine 5-dioxygenase JMJD6) (Phosphatidylserine receptor) (Protein PTDSR)	gonads_contig_25360_N	259.127	P52948	Nuclear pore complex protein Nup98-Nup96 [Cleaved into: Nuclear pore complex protein Nup98 (98 kDa nucleoporin) (Nucleoporin Nup98) (Nup98); Nuclear pore complex protein Nup96 (96 kDa nucleoporin) (Nucleoporin Nup96) (Nup96)]
gonads_contig_416323_N	257.66	A6QP15	Hydroxyacid-oxoacid transhydrogenase, mitochondrial (HOT) (EC 1.1.99.24) (Alcohol dehydrogenase iron-containing protein 1) (ADHFe1)	gonads_contig_372507_S	259.114	na	na
gonads_contig_163560_N	257.62	P13816	Glutamic acid-rich protein	gonads_contig_46728_P	258.796	Q4ZJM9	Complement C1q-like protein 4 (C1q and tumor necrosis factor-related protein 11) (C1q/TNF-related protein 11) (C1qTNF11) (CTRP11)
gonads_contig_42127_P	257.134	P92179	Actin, cytoplasmic	gonads_contig_76983_P	258.682	Q00719	O-methyltransferase MdmC (EC 2.1.1.-)
gonads_contig_230086_P	257.118	Q20681	BTB and MATH domain-containing protein 38	gonads_contig_48150_N	258.477	Q9VZW5	FMRFamide receptor (DFR) (DrmFMRFa-R) (Larval opioid receptor)
gonads_contig_63353_P	257.104	Q2TA24	V-type proton ATPase 21 kDa proteolipid subunit (V-ATPase 21 kDa proteolipid subunit) (Vacuolar proton pump 21 kDa proteolipid subunit)	gonads_contig_422315_N	258.306	Q9EPL4	Methyltransferase-like protein 9 (DORA reverse strand protein) (DREV)
gonads_contig_200386_AS	257.019	na	na	gonads_contig_33119_S	258.305	A7SLC8	N-acetyltransferase 9-like protein (EC 2.3.1.-)
gonads_contig_22649_N	256.919	Q9HD67	Unconventional myosin-X (Unconventional myosin-10)	gonads_contig_227903_S	258.294	na	na
gonads_contig_109722_S	256.846	na	na	gonads_contig_462781_P	258.272	Q96JM4	Leucine-rich repeat and IQ domain-containing protein 1
gonads_contig_31554_N	256.725	Q01105	Protein SET (HLA-DR-associated protein II) (Inhibitor of granzyme A-activated DNase) (IGAAD) (PHAPII) (Phosphatase 2A inhibitor I2PP2A) (I-2PP2A) (Template-activating factor I) (TAF-I)	gonads_contig_455111_P	258.143	P34488	Putative G-protein coupled receptor F59B2.13
gonads_contig_23327_P	256.596	Q0V9J0	Transmembrane protein 69	gonads_contig_67280_P	257.914	Q03001	Dystonin (230 kDa bullous pemphigoid antigen) (230/240 kDa bullous pemphigoid antigen) (Bullous pemphigoid antigen 1) (BPA) (Bullous pemphigoid antigen) (Dystonia musculorum protein) (Hemidesmosomal plaque protein)
gonads_contig_228746_S	256.528	na	na	gonads_contig_4050_P	257.783	Q86UC2	Radial spoke head protein 3 homolog (A-kinase anchor protein RSPH3) (Radial spoke head-like protein 2)
gonads_contig_57750_P	256.432	Q2L6K8	Protein canopy 4	gonads_contig_65075_S	257.77	na	na
gonads_contig_384787_P	256.391	na	na	gonads_contig_56812_P	257.657	Q02763	Angiopoietin-1 receptor (EC 2.7.10.1) (Endothelial tyrosine kinase) (Tunica interna endothelial cell kinase) (Tyrosine kinase with Ig and EGF homology domains-2) (Tyrosine-protein kinase receptor TEK) (Tyrosine-protein kinase receptor TIE-2) (hTIE2) (p140 TEK) (CD antigen CD202b)
gonads_contig_8805_S	256.31	na	na	gonads_contig_48704_AS	257.646	na	na
gonads_contig_353342_P	256.29	O43447	Peptidyl-prolyl cis-trans isomerase H (PPIase H) (EC 5.2.1.8) (Rotamase H) (Small nuclear ribonucleoprotein particle-specific cyclophilin H) (CypH) (U-snRNP-associated cyclophilin SnuCyp-20) (USA-CYP)	gonads_contig_106037_P	257.5	O94111	Dynein light chain, cytoplasmic (8 kDa cytoplasmic dynein light chain)
gonads_contig_181370_S	256.178	na	na	gonads_contig_45355_P	257.363	O75691	Small subunit processome component 20 homolog (Down-regulated in metastasis protein) (Novel nucleolar protein 73) (NNP73) (Protein Key-1A6)
gonads_contig_265960_P	256.172	Q8WU66	Thrombospondin-type laminin G domain and EAR repeat-containing protein (TSP-EAR)	gonads_contig_40284_S	257.349	na	na
gonads_contig_439270_S	256.129	na	na	gonads_contig_145926_AS	257.306	na	na
gonads_contig_48443_S	256.094	na	na	gonads_contig_109772_AS	257.278	na	na
gonads_contig_221628_AS	256.09	na	na	gonads_contig_467489_AS	257.082	na	na
gonads_contig_15636_P	255.834	O54715	V-type proton ATPase subunit S1 (V-ATPase subunit S1) (C7-1 protein) (V-ATPase Ac45 subunit) (V-ATPase S1 accessory protein) (Vacuolar proton pump subunit S1)	gonads_contig_109722_S	257.022	na	na
gonads_contig_231833_AS	255.791	na	na	gonads_contig_381120_P	257.014	na	na
gonads_contig_251209_N	255.717	Q9Y4C4	Malignant fibrous histiocytoma-amplified sequence 1 (Malignant fibrous histiocytoma-amplified sequence with leucine-rich tandem repeats 1)	gonads_contig_343950_P	256.337	na	na
gonads_contig_16017_AS	255.432	na	na	gonads_contig_40912_N	256.239	Q96DB5	Regulator of microtubule dynamics protein 1 (RMD-1) (hRMD-1) (Protein FAM82B)
gonads_contig_381798_AS	255.408	na	na	gonads_contig_481443_S	256.063	na	na
gonads_contig_28515_P	255.314	Q8BZ25	Ankyrin repeat and protein kinase domain-containing protein 1 (EC 2.7.11.1)	gonads_contig_65705_P	255.849	Q5T5Y3	Calmodulin-regulated spectrin-associated protein 1
gonads_contig_467530_P	255.233	P32240	Prostaglandin E2 receptor EP4 subtype (PGE receptor EP4 subtype) (PGE2 receptor EP4 subtype) (Prostanoid EP4 receptor)	gonads_contig_45227_P	255.751	Q923V8	15 kDa selenoprotein
gonads_contig_13497_N	254.699	P85108	Tubulin beta-2A chain	gonads_contig_79007_N	255.681	Q6DYE8	Ectonucleotide pyrophosphatase/phosphodiesterase family member 3 (E-NPP 3) (Phosphodiesterase I beta) (PD-Ibeta) (Phosphodiesterase I/nucleotide pyrophosphatase 3) (CD antigen CD203c) [Includes: Alkaline phosphodiesterase I (EC 3.1.4.1); Nucleotide pyrophosphatase (NPPase) (EC 3.6.1.9)]
gonads_contig_475758_P	254.18	Q9Z1A5	NEDD8-activating enzyme E1 regulatory subunit (Amyloid beta precursor protein-binding protein 1, 59 kDa) (APP-BP1) (Amyloid protein-binding protein 1)	gonads_contig_366586_AS	255.664	na	na
gonads_contig_478703_P	254.139	Q5RD73	Dual specificity protein phosphatase 3 (EC 3.1.3.16) (EC 3.1.3.48) (Vaccinia H1-related phosphatase) (VHR)	gonads_contig_129677_AS	255.587	na	na
gonads_contig_48810_P	253.997	P55935	40S ribosomal protein S9	gonads_contig_85578_N	255.041	Q62623	Cell division cycle protein 20 homolog (p55CDC)
gonads_contig_367664_P	253.8	Q8N7X2	Uncharacterized protein C9orf173	gonads_contig_191225_S	255.022	na	na
gonads_contig_426384_P	253.733	Q9UKX7	Nuclear pore complex protein Nup50 (50 kDa nucleoporin) (Nuclear pore-associated protein 60 kDa-like) (Nucleoporin Nup50)	gonads_contig_439822_N	254.795	P19490	Glutamate receptor 1 (GluR-1) (AMPA-selective glutamate receptor 1) (GluR-A) (GluR-K1) (Glutamate receptor ionotropic, AMPA 1) (GluA1)
gonads_contig_192815_N	253.48	na	na	gonads_contig_387317_S	254.696	na	na
gonads_contig_499547_S	253.477	na	na	gonads_contig_368110_P	254.381	P54278	Mismatch repair endonuclease PMS2 (EC 3.1.-.-) (DNA mismatch repair protein PMS2) (PMS1 protein homolog 2)
gonads_contig_56543_N	253.472	Q58648	Uncharacterized protein MJ1252	gonads_contig_53921_P	254.155	Q6UX65	DNA damage-regulated autophagy modulator protein 2 (Transmembrane protein 77)
gonads_contig_361657_N	253.281	Q8NB78	Lysine-specific histone demethylase 1B (EC 1.-.-.-) (Flavin-containing amine oxidase domain-containing protein 1) (Lysine-specific histone demethylase 2)	gonads_contig_302344_P	254.045	P31228	D-aspartate oxidase (DASOX) (DDO) (EC 1.4.3.1)
gonads_contig_98235_S	253.239	na	na	gonads_contig_43102_P	253.945	na	na
gonads_contig_17526_S	253.201	na	na	gonads_contig_256076_AS	253.899	na	na
gonads_contig_28116_P	253.14	A4YI89	3-hydroxypropionyl-coenzyme A dehydratase (3-hydroxypropionyl-CoA dehydratase) (EC 4.2.1.116)	gonads_contig_21426_N	253.553	Q4R7U0	Transmembrane channel-like protein 7
gonads_contig_100504_S	253.028	na	na	gonads_contig_469950_P	253.463	na	na
gonads_contig_96332_P	253.01	P55935	40S ribosomal protein S9	gonads_contig_24060_P	253.459	O13046	WD repeat and HMG-box DNA-binding protein 1 (Acidic nucleoplasmic DNA-binding protein 1) (And-1)
gonads_contig_287183_AS	252.929	na	na	gonads_contig_392817_S	252.899	na	na
gonads_contig_168655_S	252.376	P41437	E3 ubiquitin-protein ligase IAP-3 (EC 6.3.2.-) (IAP-3)	gonads_contig_74659_P	252.812	B3R570	Malate dehydrogenase (EC 1.1.1.37)
gonads_contig_33421_P	252.341	Q9C0J8	pre-mRNA 3' end processing protein WDR33 (WD repeat-containing protein 33) (WD repeat-containing protein WDC146)	gonads_contig_34195_P	252.782	Q99KD5	Protein unc-45 homolog A (Unc-45A) (Stromal membrane-associated protein 1) (SMAP-1)
gonads_contig_31686_N	252.19	Q9CR92	Coiled-coil domain-containing protein 96	gonads_contig_73907_P	252.639	P35859	Insulin-like growth factor-binding protein complex acid labile subunit (ALS)
gonads_contig_412015_N	252.172	Q90339	Myosin heavy chain, fast skeletal muscle	gonads_contig_437007_N	252.533	Q99281	Histone H1.1, embryonic (Fragments)
gonads_contig_369220_AS	251.806	na	na	gonads_contig_468277_N	252.381	P28828	Receptor-type tyrosine-protein phosphatase mu (Protein-tyrosine phosphatase mu) (R-PTP-mu) (EC 3.1.3.48)
gonads_contig_31065_P	251.665	P21531	60S ribosomal protein L3 (L4)	gonads_contig_30120_N	251.916	Q14590	Zinc finger protein 235 (Zinc finger protein 270) (Zinc finger protein 93 homolog) (Zfp-93) (Zinc finger protein HZF6)
gonads_contig_46267_N	251.637	Q330K2	NADH dehydrogenase (ubiquinone) complex I, assembly factor 6 (Putative phytoene synthase)	gonads_contig_55429_P	251.724	O93610	DNA polymerase delta subunit 2 (EC 2.7.7.7) (XlCdc1)
gonads_contig_43102_P	251.29	na	na	gonads_contig_176278_P	251.685	P79926	Hepatocyte nuclear factor 4-beta (HNF-4-beta) (Nuclear receptor subfamily 2 group A member 3)
gonads_contig_10095_N	251.058	Q6UWX4	HHIP-like protein 2	gonads_contig_400077_P	251.667	Q04164	Putative epidermal cell surface receptor (Stranded at second protein)
gonads_contig_351547_P	251.017	Q2VLG4	Scavenger receptor cysteine-rich type 1 protein M130 (CD antigen CD163) [Cleaved into: Soluble CD163 (sCD163)]	gonads_contig_32569_N	251.603	Q8SQ01	Nuclear receptor subfamily 1 group I member 2 (Orphan nuclear receptor PXR) (Pregnane X receptor)
gonads_contig_63618_P	250.931	Q9JK84	Partitioning defective 6 homolog gamma (PAR-6 gamma) (PAR6A)	gonads_contig_411469_S	251.359	na	na
gonads_contig_381194_P	250.798	O75643	U5 small nuclear ribonucleoprotein 200 kDa helicase (EC 3.6.4.13) (Activating signal cointegrator 1 complex subunit 3-like 1) (BRR2 homolog) (U5 snRNP-specific 200 kDa protein) (U5-200KD)	gonads_contig_288610_P	251.324	na	na
gonads_contig_22021_P	250.545	na	na	gonads_contig_303343_S	251.318	na	na
gonads_contig_53662_N	250.486	Q80T23	Synaptotagmin-like protein 5	gonads_contig_434058_N	251.25	O14638	Ectonucleotide pyrophosphatase/phosphodiesterase family member 3 (E-NPP 3) (Phosphodiesterase I beta) (PD-Ibeta) (Phosphodiesterase I/nucleotide pyrophosphatase 3) (CD antigen CD203c) [Includes: Alkaline phosphodiesterase I (EC 3.1.4.1); Nucleotide pyrophosphatase (NPPase) (EC 3.6.1.9)]
gonads_contig_502368_S	250.418	na	na	gonads_contig_14992_P	251.119	Q9D0S9	Histidine triad nucleotide-binding protein 2, mitochondrial (HINT-2) (EC 3.-.-.-) (HINT-3)
gonads_contig_14788_S	250.152	na	na	gonads_contig_410910_N	251.081	Q8BVE8	Histone-lysine N-methyltransferase NSD2 (EC 2.1.1.43) (Multiple myeloma SET domain-containing protein) (MMSET) (Nuclear SET domain-containing protein 2) (NSD2) (Wolf-Hirschhorn syndrome candidate 1 protein homolog) (WHSC1)
gonads_contig_352186_N	250.079	Q27433	Mechanosensory protein 2	gonads_contig_45346_N	250.997	P70193	Leucine-rich repeats and immunoglobulin-like domains protein 1 (LIG-1)
gonads_contig_112599_P	250.036	O16797	60S ribosomal protein L3	gonads_contig_20915_S	250.42	Q07DZ7	Ankyrin repeat, SAM and basic leucine zipper domain-containing protein 1 (Germ cell-specific ankyrin, SAM and basic leucine zipper domain-containing protein)
gonads_contig_254237_S	249.943	na	na	gonads_contig_68268_N	250.405	na	na
gonads_contig_106012_P	249.942	P28863	Stromelysin-1 (SL-1) (EC 3.4.24.17) (Matrix metalloproteinase-3) (MMP-3) (Transin-1)	gonads_contig_463292_P	250.359	Q14CX7	N-alpha-acetyltransferase 25, NatB auxiliary subunit (Mitochondrial distribution and morphology protein 20) (N-terminal acetyltransferase B complex subunit MDM20) (NatB complex subunit MDM20) (N-terminal acetyltransferase B complex subunit NAA25) (p120)
gonads_contig_470752_P	249.818	O95071	E3 ubiquitin-protein ligase UBR5 (EC 6.3.2.-) (E3 ubiquitin-protein ligase, HECT domain-containing 1) (Hyperplastic discs protein homolog) (hHYD) (Progestin-induced protein)	gonads_contig_315728_AS	249.683	na	na
gonads_contig_239433_S	249.66	na	na	gonads_contig_321409_P	249.679	Q99PL5	Ribosome-binding protein 1 (Ribosome receptor protein) (RRp) (mRRp)
gonads_contig_27546_P	249.534	na	na	gonads_contig_159853_S	249.642	na	na
gonads_contig_43060_P	248.95	P79331	A disintegrin and metalloproteinase with thrombospondin motifs 2 (ADAM-TS 2) (ADAM-TS2) (ADAMTS-2) (EC 3.4.24.14) (Procollagen I N-proteinase) (PC I-NP) (Procollagen I/II amino propeptide-processing enzyme) (Procollagen N-endopeptidase) (pNPI)	gonads_contig_30537_P	249.545	na	na
gonads_contig_181649_P	248.86	Q20681	BTB and MATH domain-containing protein 38	gonads_contig_19343_S	249.511	na	na
gonads_contig_440745_N	248.691	Q7ZW63	Kinetochore protein Nuf2 (Cell division cycle-associated protein 1)	gonads_contig_32217_P	249.496	na	na
gonads_contig_383415_P	248.394	na	na	gonads_contig_502559_P	249.485	P49753	Acyl-coenzyme A thioesterase 2, mitochondrial (Acyl-CoA thioesterase 2) (EC 3.1.2.2) (Acyl-coenzyme A thioester hydrolase 2a) (CTE-Ia) (Long-chain acyl-CoA thioesterase 2) (ZAP128)
gonads_contig_190770_AS	248.173	na	na	gonads_contig_387728_P	249.376	Q9QUS6	Probable E3 ubiquitin-protein ligase MID2 (EC 6.3.2.-) (Midline defect 2) (Midline-2) (Tripartite motif-containing protein 1)
gonads_contig_70915_P	248.108	Q8R1P4	Ubiquitin-like-conjugating enzyme ATG10 (EC 6.3.2.-) (Autophagy-related protein 10) (APG10-like) (mAPG10)	gonads_contig_8131_N	249.005	Q6NXT4	Zinc transporter 6 (ZnT-6) (Solute carrier family 30 member 6)
gonads_contig_51175_P	248.083	Q5RCG7	Angio-associated migratory cell protein	gonads_contig_48580_P	248.991	na	na
gonads_contig_70310_P	247.951	P49210	60S ribosomal protein L9	gonads_contig_462866_N	248.724	Q8BRK9	Alpha-mannosidase 2x (EC 3.2.1.114) (Alpha-mannosidase IIx) (Man IIx) (Mannosidase alpha class 2A member 2) (Mannosyl-oligosaccharide 1,3-1,6-alpha-mannosidase)
gonads_contig_382131_P	247.88	Q6T269	Kunitz-type serine protease inhibitor bitisilin-3 (Two-Kunitz protease inhibitor) (Fragment)	gonads_contig_15895_P	248.611	Q91X43	SH3 domain-containing protein 19 (Kryn)
gonads_contig_21641_AS	247.838	na	na	gonads_contig_293376_AS	248.047	na	na
gonads_contig_22952_P	247.703	Q9ET22	Dipeptidyl peptidase 2 (EC 3.4.14.2) (Dipeptidyl aminopeptidase II) (Dipeptidyl peptidase 7) (Dipeptidyl peptidase II) (DPP II) (Quiescent cell proline dipeptidase)	gonads_contig_95995_AS	247.862	na	na
gonads_contig_68331_N	247.628	Q6PIW4	Fidgetin-like protein 1 (EC 3.6.4.-)	gonads_contig_222655_AS	247.594	na	na
gonads_contig_427924_N	247.537	Q8QZV4	Serine/threonine-protein kinase 32C (EC 2.7.11.1)	gonads_contig_105813_S	247.335	na	na
gonads_contig_289209_AS	247.465	na	na	gonads_contig_121864_N	247.317	O70351	3-hydroxyacyl-CoA dehydrogenase type-2 (EC 1.1.1.35) (17-beta-hydroxysteroid dehydrogenase 10) (17-beta-HSD 10) (EC 1.1.1.51) (3-hydroxy-2-methylbutyryl-CoA dehydrogenase) (EC 1.1.1.178) (3-hydroxyacyl-CoA dehydrogenase type II) (Endoplasmic reticulum-associated amyloid beta-peptide-binding protein) (Mitochondrial ribonuclease P protein 2) (Mitochondrial RNase P protein 2) (Type II HADH)
gonads_contig_58404_P	247.376	na	na	gonads_contig_70917_N	247.317	Q8BXX2	Zinc finger and BTB domain-containing protein 49 (Zinc finger protein 509)
gonads_contig_65945_N	247.243	Q503Y7	Peptidyl-prolyl cis-trans isomerase NIMA-interacting 4 (EC 5.2.1.8) (Parvulin-14) (Par14) (Peptidyl-prolyl cis-trans isomerase Pin4) (PPIase Pin4) (Rotamase Pin4)	gonads_contig_34999_N	247.246	na	na
gonads_contig_96575_AS	247.12	na	na	gonads_contig_470158_N	247.175	P14720	Dihydroflavonol-4-reductase (DFR) (EC 1.1.1.219) (Dihydrokaempferol 4-reductase)
gonads_contig_470301_S	247.112	Q4R7M4	DTW domain-containing protein 2	gonads_contig_484243_P	247.171	A2AGT5	Cytoskeleton-associated protein 5
gonads_contig_472677_P	247.026	Q5R8S7	Peptidyl-prolyl cis-trans isomerase A (PPIase A) (EC 5.2.1.8) (Cyclophilin A) (Cyclosporin A-binding protein) (Rotamase A) [Cleaved into: Peptidyl-prolyl cis-trans isomerase A, N-terminally processed]	gonads_contig_56769_P	247.124	Q9PW80	Insulin-like growth factor 2 mRNA-binding protein 3 (IGF2 mRNA-binding protein 3) (IMP-3) (Decapentaplegic and Vg-related 1 RNA-binding protein) (IGF-II mRNA-binding protein 3) (VICKZ family member 3) (Vg1 RNA-binding protein) (Vg1-RBP)
gonads_contig_239919_S	247.012	na	na	gonads_contig_75545_P	247.08	Q96EY4	Translation machinery-associated protein 16
gonads_contig_20061_P	246.964	Q117Z4	Urease accessory protein UreF	gonads_contig_22686_P	246.873	P35355	Prostaglandin G/H synthase 2 (EC 1.14.99.1) (Cyclooxygenase-2) (COX-2) (PHS II) (Prostaglandin H2 synthase 2) (PGH synthase 2) (PGHS-2) (Prostaglandin-endoperoxide synthase 2)
gonads_contig_45162_P	246.949	na	na	gonads_contig_32963_S	246.843	na	na
gonads_contig_293530_S	246.931	na	na	gonads_contig_97231_P	246.749	Q9XTR8	Lipase ZK262.3 (EC 3.1.1.-)
gonads_contig_356830_P	246.908	Q8BZB2	Phosphopantothenoylcysteine decarboxylase (PPC-DC) (EC 4.1.1.36) (CoaC)	gonads_contig_98645_P	246.73	P81942	Glutathione S-transferase P 1 (EC 2.5.1.18) (BBGSTP1-1) (GST class-pi)
gonads_contig_53837_AS	246.868	na	na	gonads_contig_170550_S	246.706	na	na
gonads_contig_24623_P	246.793	P11833	Tubulin beta chain (Beta-tubulin)	gonads_contig_49090_N	246.64	Q9EQT3	Rho-related GTP-binding protein RhoU (Rho GTPase-like protein ARHU) (Wnt-1 responsive Cdc42 homolog 1) (WRCH-1)
gonads_contig_214438_N	246.758	Q96M20	Cyclic nucleotide-binding domain-containing protein 2	gonads_contig_462886_P	246.411	O75995	SAM and SH3 domain-containing protein 3 (SH3 protein expressed in lymphocytes homolog)
gonads_contig_502464_P	246.746	O55234	Proteasome subunit beta type-5 (EC 3.4.25.1) (Macropain epsilon chain) (Multicatalytic endopeptidase complex epsilon chain) (Proteasome chain 6) (Proteasome epsilon chain) (Proteasome subunit X)	gonads_contig_25027_P	246.386	Q8WPW2	Probable pyridoxine biosynthesis SNZERR (Ethylene response protein) (PDX1 homolog)
gonads_contig_15913_AS	246.565	na	na	gonads_contig_503556_S	246.377	na	na
gonads_contig_29540_P	246.48	Q64319	Neutral and basic amino acid transport protein rBAT (D2) (Solute carrier family 3 member 1) (b(0,+)-type amino acid transport protein) (NAA-TR)	gonads_contig_256338_P	246.297	Q9P0N5	Transmembrane protein 216
gonads_contig_9996_P	246.356	Q66HG8	Protein Red (Cytokine IK) (IK factor)	gonads_contig_367729_S	246.043	na	na
gonads_contig_105373_P	246.169	O16797	60S ribosomal protein L3	gonads_contig_93024_P	245.904	P19336	Protein CYR61 (CCN family member 1) (Protein CEF-10)
gonads_contig_194887_N	246.087	na	na	gonads_contig_375957_P	245.846	P16066	Atrial natriuretic peptide receptor 1 (EC 4.6.1.2) (Atrial natriuretic peptide receptor type A) (ANP-A) (ANPR-A) (NPR-A) (Guanylate cyclase A) (GC-A)
gonads_contig_289180_N	245.9	Q80WP8	Acidic amino acid decarboxylase GADL1 (Aspartate 1-decarboxylase) (ADC) (EC 4.1.1.11) (Cysteine sulfinic acid decarboxylase) (CSADC) (EC 4.1.1.29) (Glutamate decarboxylase-like protein 1)	gonads_contig_443565_AS	245.691	na	na
gonads_contig_35133_N	245.67	P10394	Retrovirus-related Pol polyprotein from transposon 412 [Includes: Protease (EC 3.4.23.-); Reverse transcriptase (EC 2.7.7.49); Endonuclease]	gonads_contig_105884_AS	245.615	na	na
gonads_contig_135017_S	245.658	na	na	gonads_contig_11875_P	245.599	P82198	Transforming growth factor-beta-induced protein ig-h3 (Beta ig-h3)
gonads_contig_18338_P	245.632	Q93JT2	Thiopurine S-methyltransferase (EC 2.1.1.67) (Thiopurine methyltransferase)	gonads_contig_348434_N	245.48	Q92005	Elongation factor 1-alpha (EF-1-alpha)
gonads_contig_46772_S	245.593	na	na	gonads_contig_57266_N	245.473	Q9Y5R4	HemK methyltransferase family member 1 (EC 2.1.1.-) (M.HsaHemKP)
gonads_contig_384131_N	245.576	na	na	gonads_contig_47072_AS	245.135	na	na
gonads_contig_347629_N	245.555	O60911	Cathepsin L2 (EC 3.4.22.43) (Cathepsin U) (Cathepsin V)	gonads_contig_17132_S	245.016	na	na
gonads_contig_444721_P	245.522	P19217	Estrogen sulfotransferase (EC 2.8.2.4) (Sulfotransferase 1E1) (ST1E1) (Sulfotransferase, estrogen-preferring)	gonads_contig_77055_P	244.774	Q9ER74	Sal-like protein 1 (Zinc finger protein Spalt-3) (Sal-3) (mSal-3)
gonads_contig_30131_N	245.515	P12812	Major egg antigen (p40)	gonads_contig_228733_P	244.768	Q9CRC8	Leucine-rich repeat-containing protein 40
gonads_contig_52053_P	245.366	Q8IWJ2	GRIP and coiled-coil domain-containing protein 2 (185 kDa Golgi coiled-coil protein) (GCC185) (CLL-associated antigen KW-11) (CTCL tumor antigen se1-1) (Ran-binding protein 2-like 4) (RanBP2L4) (Renal carcinoma antigen NY-REN-53)	gonads_contig_201269_P	244.735	Q25490	Apolipophorins [Cleaved into: Apolipophorin-2 (Apolipophorin II) (apoLp-2); Apolipophorin-1 (Apolipophorin I) (apoLp-1)]
gonads_contig_101249_P	245.232	na	na	gonads_contig_46026_P	244.694	Q8WUH2	Transforming growth factor-beta receptor-associated protein 1 (TGF-beta receptor-associated protein 1) (TRAP-1) (TRAP1)
gonads_contig_85578_N	245.215	Q62623	Cell division cycle protein 20 homolog (p55CDC)	gonads_contig_45683_AS	244.655	na	na
gonads_contig_426733_N	245.181	P51830	Adenylate cyclase type 9 (EC 4.6.1.1) (ATP pyrophosphate-lyase 9) (Adenylate cyclase type IX) (Adenylyl cyclase 9) (Adenylyl cyclase type 10) (ACTP10)	gonads_contig_8665_P	244.186	Q6NV34	Peroxisomal 2,4-dienoyl-CoA reductase (EC 1.3.1.34) (2,4-dienoyl-CoA reductase 2)
gonads_contig_53484_P	245.164	Q7ZUX6	Deoxyhypusine hydroxylase (DOHH) (EC 1.14.99.29) (Deoxyhypusine dioxygenase) (Deoxyhypusine monooxygenase)	gonads_contig_77108_S	243.953	na	na
gonads_contig_31891_N	245.116	Q6ZRR9	Doublecortin domain-containing protein 5	gonads_contig_32169_P	243.879	Q91ZY8	E3 ubiquitin-protein ligase TRIM9 (EC 6.3.2.-) (SNAP-25-interacting RING finger protein) (Tripartite motif-containing protein 9)
gonads_contig_503467_P	245.096	P21568	Peptidyl-prolyl cis-trans isomerase (PPIase) (EC 5.2.1.8) (Cyclophilin) (Cyclosporin A-binding protein) (Rotamase)	gonads_contig_436925_N	243.875	P41731	CD63 antigen (CD antigen CD63)
gonads_contig_201385_AS	244.957	na	na	gonads_contig_76638_P	243.821	P29289	Troponin C, isoform 1
gonads_contig_441703_S	244.858	P0CI75	Bifunctional ligase/repressor BirA (Biotin--[acetyl-CoA-carboxylase] ligase) (EC 6.3.4.15) (Biotin--protein ligase) (Biotin-[acetyl-CoA carboxylase] synthetase)	gonads_contig_53666_N	243.743	P61212	ADP-ribosylation factor-like protein 1
gonads_contig_48913_P	244.784	Q9VGG5	Cadherin-87A	gonads_contig_416817_N	243.677	na	na
gonads_contig_356626_P	244.56	B5XB27	Kynurenine formamidase (KFA) (KFase) (EC 3.5.1.9) (Arylformamidase) (N-formylkynurenine formamidase) (FKF)	gonads_contig_478817_P	243.672	Q8K2J9	BTB/POZ domain-containing protein 6
gonads_contig_419187_N	244.527	Q86TI4	WD repeat-containing protein 86	gonads_contig_70112_N	243.641	Q9MYM7	Beta-1,3-galactosyltransferase 1 (Beta-1,3-GalTase 1) (Beta3Gal-T1) (Beta3GalT1) (EC 2.4.1.-) (UDP-galactose:beta-N-acetyl-glucosamine-beta-1,3-galactosyltransferase 1)
gonads_contig_31847_AS	244.449	na	na	gonads_contig_187387_S	243.458	na	na
gonads_contig_287320_AS	244.388	na	na	gonads_contig_69664_N	243.356	O60303	Uncharacterized protein KIAA0556
gonads_contig_271958_P	244.368	na	na	gonads_contig_189949_AS	243.258	na	na
gonads_contig_352759_N	244.362	O88280	Slit homolog 3 protein (Slit-3) (Multiple epidermal growth factor-like domains protein 5) (Multiple EGF-like domains protein 5)	gonads_contig_63738_N	243.188	Q63258	Integrin alpha-7 (H36-alpha7) [Cleaved into: Integrin alpha-7 heavy chain; Integrin alpha-7 light chain; Integrin alpha-7 70 kDa form]
gonads_contig_28940_P	244.222	na	na	gonads_contig_57758_N	242.78	Q4G017	Nischarin (Imidazoline receptor 1) (I-1) (IR1) (Imidazoline-1 receptor) (I1R)
gonads_contig_195023_AS	244.173	na	na	gonads_contig_10817_N	242.725	P15989	Collagen alpha-3(VI) chain
gonads_contig_32326_N	244.172	P50430	Arylsulfatase B (ASB) (EC 3.1.6.12) (N-acetylgalactosamine-4-sulfatase) (G4S)	gonads_contig_479578_N	242.495	P20072	Annexin A7 (Annexin VII) (Annexin-7) (Synexin)
gonads_contig_19799_N	244.142	na	na	gonads_contig_68317_AS	242.461	na	na
gonads_contig_50552_P	244.081	Q6UXP7	Protein FAM151B	gonads_contig_233994_N	242.22	Q9D2X5	MAU2 chromatid cohesion factor homolog (MAU-2) (Cohesin loading complex subunit SCC4 homolog)
gonads_contig_356680_S	243.922	na	na	gonads_contig_22590_AS	242.219	na	na
gonads_contig_30344_N	243.683	Q8TCB0	Interferon-induced protein 44 (p44) (Microtubule-associated protein 44)	gonads_contig_146542_P	242.166	P0C6B8	Sushi, von Willebrand factor type A, EGF and pentraxin domain-containing protein 1
gonads_contig_23076_P	243.673	Q8R016	Bleomycin hydrolase (BH) (BLM hydrolase) (BMH) (EC 3.4.22.40)	gonads_contig_481660_P	242.068	P22984	Amidase (EC 3.5.1.4)
gonads_contig_382415_P	243.651	A8WG43	Coiled-coil domain-containing protein 89 (Bc8 orange-interacting protein)	gonads_contig_460397_N	242.067	na	na
gonads_contig_15839_P	243.62	A8QMS7	Myeloid differentiation primary response protein MyD88	gonads_contig_39223_P	241.865	Q704E8	ATP-binding cassette sub-family B member 7, mitochondrial (ATP-binding cassette transporter 7) (ABC transporter 7 protein)
gonads_contig_93796_S	243.556	na	na	gonads_contig_158719_P	241.757	Q12234	GRIP domain-containing protein RUD3 (Golgin-related protein 1) (Relieves USO1-1 transport defect protein 3)
gonads_contig_302968_S	243.403	na	na	gonads_contig_23795_P	241.68	P97821	Dipeptidyl peptidase 1 (EC 3.4.14.1) (Cathepsin C) (Cathepsin J) (Dipeptidyl peptidase I) (DPP-I) (DPPI) (Dipeptidyl transferase) [Cleaved into: Dipeptidyl peptidase 1 exclusion domain chain (Dipeptidyl peptidase I exclusion domain chain); Dipeptidyl peptidase 1 heavy chain (Dipeptidyl peptidase I heavy chain); Dipeptidyl peptidase 1 light chain (Dipeptidyl peptidase I light chain)]
gonads_contig_446083_S	243.394	na	na	gonads_contig_396585_P	241.626	na	na
gonads_contig_68197_P	243.284	Q9I9D5	Retinal homeobox protein Rx1	gonads_contig_411236_P	241.257	Q14590	Zinc finger protein 235 (Zinc finger protein 270) (Zinc finger protein 93 homolog) (Zfp-93) (Zinc finger protein HZF6)
gonads_contig_252234_P	243.279	na	na	gonads_contig_10954_P	241.234	O77460	Inorganic pyrophosphatase (EC 3.6.1.1) (Nucleosome-remodeling factor 38 kDa subunit) (Pyrophosphate phospho-hydrolase) (PPase)
gonads_contig_355432_S	243.071	na	na	gonads_contig_30624_P	241.186	Q5ZKI4	Coiled-coil domain-containing protein 93
gonads_contig_56262_N	243.029	P58545	BTB/POZ domain-containing protein 3	gonads_contig_40976_P	241.155	Q8BPM0	Disheveled-associated activator of morphogenesis 1
gonads_contig_39539_N	243.022	Q8H569	Potassium channel AKT3	gonads_contig_464751_P	241.095	P86854	Perlucin-like protein
gonads_contig_257421_S	242.95	na	na	gonads_contig_46829_AS	241.004	na	na
gonads_contig_41974_S	242.852	na	na	gonads_contig_195023_S	240.911	na	na
gonads_contig_31561_P	242.826	Q8MPM1	Gelsolin-like protein 2 (Actin-modulator) (EWAM-P2)	gonads_contig_288694_P	240.881	Q9P2E3	NFX1-type zinc finger-containing protein 1
gonads_contig_326940_P	242.61	Q24562	Splicing factor U2AF 50 kDa subunit (U2 auxiliary factor 50 kDa subunit) (U2 snRNP auxiliary factor large subunit)	gonads_contig_96786_P	240.746	O11780	Transforming growth factor-beta-induced protein ig-h3 (Beta ig-h3) (Kerato-epithelin) (RGD-containing collagen-associated protein) (RGD-CAP)
gonads_contig_97959_P	242.54	Q09JW2	60S ribosomal protein L17	gonads_contig_36061_P	240.596	Q09927	L-azetidine-2-carboxylic acid acetyltransferase (EC 2.3.1.-)
gonads_contig_382245_AS	242.321	na	na	gonads_contig_501396_S	240.579	na	na
gonads_contig_66612_P	242.268	Q8NFJ9	Bardet-Biedl syndrome 1 protein (BBS2-like protein 2)	gonads_contig_341035_P	240.576	Q6BER5	Nucleosome-remodeling factor subunit NURF301-like
gonads_contig_329478_N	241.887	na	na	gonads_contig_10714_N	240.558	O60290	Zinc finger protein 862
gonads_contig_56769_P	241.828	Q9PW80	Insulin-like growth factor 2 mRNA-binding protein 3 (IGF2 mRNA-binding protein 3) (IMP-3) (Decapentaplegic and Vg-related 1 RNA-binding protein) (IGF-II mRNA-binding protein 3) (VICKZ family member 3) (Vg1 RNA-binding protein) (Vg1-RBP)	gonads_contig_382410_N	240.477	Q5RC04	Ras-GEF domain-containing family member 1B
gonads_contig_34765_N	241.817	Q6DG88	Cysteine protease ATG4B (EC 3.4.22.-) (Autophagy-related protein 4 homolog B)	gonads_contig_411793_N	240.067	Q96RW7	Hemicentin-1 (Fibulin-6) (FIBL-6)
gonads_contig_415375_P	241.667	Q1JPJ0	NADPH-dependent diflavin oxidoreductase 1 (EC 1.6.-.-) (NADPH-dependent FMN and FAD-containing oxidoreductase)	gonads_contig_198276_AS	240.031	na	na
gonads_contig_329560_AS	241.626	na	na	gonads_contig_61692_P	240.023	Q29M42	Coiled-coil and C2 domain-containing protein 1-like
gonads_contig_290856_P	241.566	Q8BIQ8	Zinc finger protein 770	gonads_contig_115258_P	239.878	na	na
gonads_contig_464062_P	241.552	Q6NZT6	Interferon regulatory factor 2-binding protein 2-A (IRF-2-binding protein 2-A) (IRF-2BP2-A)	gonads_contig_358980_N	239.395	O75897	Sulfotransferase 1C4 (ST1C4) (EC 2.8.2.-) (Sulfotransferase 1C2) (SULT1C#2)
gonads_contig_111082_P	241.514	O62770	Sperm surface protein Sp17 (Sperm autoantigenic protein 17)	gonads_contig_440594_S	239.387	na	na
gonads_contig_47416_P	241.436	Q06S87	5-hydroxyisourate hydrolase (HIU hydrolase) (HIUHase) (EC 3.5.2.17) (Transthyretin-related protein)	gonads_contig_9816_S	239.382	na	na
gonads_contig_63849_AS	241.344	na	na	gonads_contig_80454_P	239.315	Q9PUE4	Coatomer subunit gamma-2 (Gamma-2-coat protein) (Gamma-2-COP)
gonads_contig_368440_N	241.31	Q8BU04	Putative E3 ubiquitin-protein ligase UBR7 (EC 6.3.2.-) (N-recognin-7)	gonads_contig_48390_S	239.238	na	na
gonads_contig_384985_P	241.298	Q61313	Transcription factor AP-2-beta (AP2-beta) (Activating enhancer-binding protein 2-beta)	gonads_contig_418544_N	239.188	P55088	Aquaporin-4 (AQP-4) (Mercurial-insensitive water channel) (MIWC) (WCH4)
gonads_contig_405789_P	241.275	P14282	Collagen alpha-1(VIII) chain (Endothelial collagen) [Cleaved into: Vastatin]	gonads_contig_116039_S	239.176	na	na
gonads_contig_74478_P	241.215	Q9BX63	Fanconi anemia group J protein (Protein FACJ) (EC 3.6.4.13) (ATP-dependent RNA helicase BRIP1) (BRCA1-associated C-terminal helicase 1) (BRCA1-interacting protein C-terminal helicase 1) (BRCA1-interacting protein 1)	gonads_contig_160912_AS	239.088	na	na
gonads_contig_65718_P	241.161	Q7RJG2	Calcium-dependent protein kinase 4 (EC 2.7.11.1)	gonads_contig_438938_N	238.955	Q0IJ35	FERM domain-containing protein 8
gonads_contig_232235_AS	241.067	Q8IIG7	Uncharacterized protein PF11_0207	gonads_contig_61920_P	238.897	na	na
gonads_contig_415349_P	240.973	Q8R512	UBX domain-containing protein 11 (Socius) (UBX domain-containing protein 5)	gonads_contig_102808_S	238.883	na	na
gonads_contig_69954_P	240.834	P53611	Geranylgeranyl transferase type-2 subunit beta (EC 2.5.1.60) (Geranylgeranyl transferase type II subunit beta) (GGTase-II-beta) (Rab geranyl-geranyltransferase subunit beta) (Rab GG transferase beta) (Rab GGTase beta) (Rab geranylgeranyltransferase subunit beta) (Type II protein geranyl-geranyltransferase subunit beta)	gonads_contig_65256_AS	238.876	na	na
gonads_contig_34792_S	240.625	na	na	gonads_contig_290927_P	238.785	P19965	SITS-binding protein (SP105)
gonads_contig_39807_N	240.61	Q8R4K8	Pappalysin-1 (EC 3.4.24.79) (Insulin-like growth factor-dependent IGF-binding protein 4 protease) (IGF-dependent IGFBP-4 protease) (IGFBP-4ase) (Pregnancy-associated plasma protein A) (PAPP-A)	gonads_contig_115392_S	238.669	Q26264	41 kDa spicule matrix protein (HPSMC) (HSM41)
gonads_contig_29008_AS	240.591	na	na	gonads_contig_238025_S	238.667	na	na
gonads_contig_375384_P	240.529	Q7XPJ0	Kinesin-like calmodulin-binding protein homolog	gonads_contig_317758_S	238.632	na	na
gonads_contig_384169_P	240.422	Q8JIS3	D-erythrulose reductase (EC 1.1.1.162) (Probable L-xylulose reductase) (XR) (EC 1.1.1.10)	gonads_contig_452322_P	238.566	na	na
gonads_contig_381424_N	240.385	A3KQS4	Protein FAM63A	gonads_contig_16535_P	238.51	Q28DX0	Queuine tRNA-ribosyltransferase subunit qtrtd1 (EC 2.4.2.29) (Queuine tRNA-ribosyltransferase domain-containing protein 1)
gonads_contig_137246_AS	240.205	na	na	gonads_contig_101843_P	238.4	Q9I969	Beta-taxilin (Muscle-derived protein 77)
gonads_contig_244917_AS	240.13	na	na	gonads_contig_20769_N	238.334	P51522	Zinc finger protein 83 (Zinc finger protein 816B) (Zinc finger protein HPF1)
gonads_contig_70036_N	239.78	Q8BJW7	Crossover junction endonuclease EME1 (EC 3.1.22.-)	gonads_contig_17212_P	238.31	Q54J55	Myb-like protein X
gonads_contig_42713_P	239.613	O94941	RING finger protein 37 (U-box domain-containing protein 5) (Ubiquitin-conjugating enzyme 7-interacting protein 5)	gonads_contig_10763_P	238.144	na	na
gonads_contig_55746_P	239.45	Q14CN2	Calcium-activated chloride channel regulator 4 (Calcium-activated chloride channel family member 4) (hCLCA4) (Calcium-activated chloride channel protein 2) (CaCC-2) (hCaCC-2) [Cleaved into: Calcium-activated chloride channel regulator 4, 110 kDa form; Calcium-activated chloride channel regulator 4, 30 kDa form]	gonads_contig_117421_P	238.09	na	na
gonads_contig_467111_N	239.334	Q330K2	NADH dehydrogenase (ubiquinone) complex I, assembly factor 6 (Putative phytoene synthase)	gonads_contig_8368_P	237.987	A2RUV5	Probable ATP-dependent DNA helicase HFM1 (EC 3.6.4.12)
gonads_contig_176832_P	239.31	Q5XH95	Calcium-binding mitochondrial carrier protein SCaMC-2 (Small calcium-binding mitochondrial carrier protein 2) (Solute carrier family 25 member 25)	gonads_contig_225791_P	237.976	na	na
gonads_contig_253645_N	239.209	na	na	gonads_contig_503317_P	237.829	Q9UBQ7	Glyoxylate reductase/hydroxypyruvate reductase (EC 1.1.1.79) (EC 1.1.1.81)
gonads_contig_460886_P	239.177	Q08378	Golgin subfamily A member 3 (Golgi complex-associated protein of 170 kDa) (GCP170) (Golgin-160)	gonads_contig_292613_S	237.718	na	na
gonads_contig_343539_AS	238.778	na	na	gonads_contig_20576_P	237.662	Q28D99	Acidic amino acid decarboxylase GADL1 (Aspartate 1-decarboxylase) (ADC) (EC 4.1.1.11) (Cysteine sulfinic acid decarboxylase) (CSADC) (EC 4.1.1.29) (Glutamate decarboxylase-like protein 1) (Fragment)
gonads_contig_344972_AS	238.562	na	na	gonads_contig_353718_N	237.458	Q5ZMD4	Tripartite motif-containing protein 59
gonads_contig_170550_S	238.4	na	na	gonads_contig_64307_N	237.327	na	na
gonads_contig_21950_N	238.302	O02654	Enolase (EC 4.2.1.11) (2-phospho-D-glycerate hydro-lyase) (2-phosphoglycerate dehydratase)	gonads_contig_471553_P	237.229	Q9XZV3	Guanine nucleotide-binding protein G(o) subunit alpha
gonads_contig_93110_P	238.232	B0RCZ0	Demethylmenaquinone methyltransferase (EC 2.1.1.163) (Menaquinone biosynthesis C-methyltransferase UbiE)	gonads_contig_254991_AS	237.053	na	na
gonads_contig_46493_AS	238.215	na	na	gonads_contig_503414_AS	236.992	na	na
gonads_contig_40049_N	237.898	Q9Z2J0	Solute carrier family 23 member 1 (Na(+)/L-ascorbic acid transporter 1) (Sodium-dependent vitamin C transporter 1) (Yolk sac permease-like molecule 3)	gonads_contig_380567_AS	236.962	na	na
gonads_contig_242261_P	237.889	P48767	Sodium/calcium exchanger 1 (Na(+)/Ca(2+)-exchange protein 1) (Solute carrier family 8 member 1)	gonads_contig_390957_AS	236.667	na	na
gonads_contig_41448_N	237.748	A7HHN1	Urease subunit alpha (EC 3.5.1.5) (Urea amidohydrolase subunit alpha)	gonads_contig_38775_S	236.547	na	na
gonads_contig_98905_P	237.422	P49149	60S ribosomal protein L3	gonads_contig_130407_N	236.498	Q9QYE3	B-cell lymphoma/leukemia 11A (BCL-11A) (B-cell CLL/lymphoma 11A) (COUP-TF-interacting protein 1) (Ecotropic viral integration site 9 protein) (EVI-9)
gonads_contig_7693_S	237.251	na	na	gonads_contig_236134_P	236.423	Q8NE09	Regulator of G-protein signaling 22 (RGS22)
gonads_contig_95207_S	237.23	na	na	gonads_contig_21021_S	236.418	na	na
gonads_contig_17624_AS	237.185	na	na	gonads_contig_68006_P	236.332	Q6ITT3	Alpha-1,3-mannosyl-glycoprotein 4-beta-N-acetylglucosaminyltransferase C (EC 2.4.1.145) (N-glycosyl-oligosaccharide-glycoprotein N-acetylglucosaminyltransferase IVc) (GnT-IVc) (N-acetylglucosaminyltransferase IVc) (UDP-N-acetylglucosamine: alpha-1,3-D-mannoside beta-1,4-N-acetylglucosaminyltransferase IVc)
gonads_contig_88748_P	237.053	P54117	Glyceraldehyde-3-phosphate dehydrogenase (GAPDH) (EC 1.2.1.12)	gonads_contig_56686_N	236.266	Q967D7	Protein turtle
gonads_contig_27696_P	236.988	Q9HCK4	Roundabout homolog 2	gonads_contig_347307_N	236.213	Q56R14	E3 ubiquitin-protein ligase TRIM33 (EC 6.3.2.-) (Ectodermin) (Transcription intermediary factor 1-gamma) (TIF1-gamma) (Tripartite motif-containing protein 33)
gonads_contig_2499_P	236.636	P62907	60S ribosomal protein L10a	gonads_contig_38328_P	236.179	O75592	E3 ubiquitin-protein ligase MYCBP2 (EC 6.3.2.-) (Myc-binding protein 2) (Pam/highwire/rpm-1 protein) (Protein associated with Myc)
gonads_contig_382990_AS	236.458	na	na	gonads_contig_254921_S	236.111	na	na
gonads_contig_68845_P	236.402	Q5U4Q9	Selenocysteine lyase (EC 4.4.1.16)	gonads_contig_66092_P	236.074	Q9JJ09	Sodium-dependent phosphate transport protein 2B (Sodium-phosphate transport protein 2B) (Na(+)-dependent phosphate cotransporter 2B) (Sodium/phosphate cotransporter 2B) (Na(+)/Pi cotransporter 2B) (NaPi-2b) (Solute carrier family 34 member 2) (rNaPi IIb)
gonads_contig_70404_N	236.221	Q8VBX0	Ankyrin repeat and SOCS box protein 13 (ASB-13)	gonads_contig_436874_P	235.916	Q69ZM6	Serine/threonine-protein kinase 36 (EC 2.7.11.1) (Fused homolog)
gonads_contig_385383_P	236.141	A2RT67	DENN domain-containing protein 3	gonads_contig_347511_N	235.727	Q498J9	Metallo-beta-lactamase domain-containing protein 1 (EC 3.-.-.-)
gonads_contig_347180_P	236.102	Q5RE08	F-box only protein 22	gonads_contig_460928_N	235.691	na	na
gonads_contig_368110_P	236.032	P54278	Mismatch repair endonuclease PMS2 (EC 3.1.-.-) (DNA mismatch repair protein PMS2) (PMS1 protein homolog 2)	gonads_contig_31327_N	235.404	O01404	Peptidylglycine alpha-hydroxylating monooxygenase (dPHM) (EC 1.14.17.3)
gonads_contig_30595_P	235.986	O60884	DnaJ homolog subfamily A member 2 (Cell cycle progression restoration gene 3 protein) (Dnj3) (Dj3) (HIRA-interacting protein 4) (Renal carcinoma antigen NY-REN-14)	gonads_contig_12851_P	235.341	P12344	Aspartate aminotransferase, mitochondrial (mAspAT) (EC 2.6.1.1) (Fatty acid-binding protein) (FABP-1) (Glutamate oxaloacetate transaminase 2) (Kynurenine aminotransferase 4) (Kynurenine aminotransferase IV) (Kynurenine--oxoglutarate transaminase 4) (Kynurenine--oxoglutarate transaminase IV) (Plasma membrane-associated fatty acid-binding protein) (FABPpm) (Transaminase A)
gonads_contig_502077_N	235.966	P05426	60S ribosomal protein L7	gonads_contig_194007_N	235.299	Q5H7C0	Cell division cycle protein 20 homolog (p55CDC)
gonads_contig_56724_N	235.792	Q5R8I2	UPF0568 protein C14orf166 homolog	gonads_contig_29928_P	235.184	na	na
gonads_contig_404056_N	235.782	Q8H569	Potassium channel AKT3	gonads_contig_192815_N	235.17	na	na
gonads_contig_72341_AS	235.674	na	na	gonads_contig_192975_S	235.138	na	na
gonads_contig_79007_N	235.606	Q6DYE8	Ectonucleotide pyrophosphatase/phosphodiesterase family member 3 (E-NPP 3) (Phosphodiesterase I beta) (PD-Ibeta) (Phosphodiesterase I/nucleotide pyrophosphatase 3) (CD antigen CD203c) [Includes: Alkaline phosphodiesterase I (EC 3.1.4.1); Nucleotide pyrophosphatase (NPPase) (EC 3.6.1.9)]	gonads_contig_9807_AS	234.922	na	na
gonads_contig_356805_S	235.509	na	na	gonads_contig_351110_N	234.859	Q4V7W8	Methyltransferase-like protein 20 (EC 2.1.1.-)
gonads_contig_387858_N	235.325	P24463	Cytochrome P450 3A12 (EC 1.14.14.1) (CYPIIIA12) (Cytochrome P450-PBD-1)	gonads_contig_257421_S	234.789	na	na
gonads_contig_386733_N	235.263	Q0V9T6	Bicaudal D-related protein 1 (BICD-related protein 1) (BICDR-1) (Coiled-coil domain-containing protein 64A)	gonads_contig_466587_N	234.727	Q80U30	Protein CLEC16A
gonads_contig_500347_P	235.207	O15990	Arginine kinase (AK) (EC 2.7.3.3)	gonads_contig_253808_S	234.581	na	na
gonads_contig_440915_S	235.198	na	na	gonads_contig_52603_N	234.573	P0C5J2	B9 domain-containing protein 1 (Endothelial precursor cells protein B9)
gonads_contig_257374_S	235.147	na	na	gonads_contig_218825_S	234.486	na	na
gonads_contig_33676_P	235.071	P85521	Scavenger receptor cysteine-rich type 1 protein M130 (CD antigen CD163) [Cleaved into: Soluble CD163 (sCD163)]	gonads_contig_62854_P	234.373	A2CEI6	Piwi-like protein 2
gonads_contig_20199_P	235.015	Q5VYJ5	MAM and LDL-receptor class A domain-containing protein 1	gonads_contig_255905_AS	234.123	na	na
gonads_contig_39282_P	234.965	Q66HG4	Aldose 1-epimerase (EC 5.1.3.3) (Galactose mutarotase)	gonads_contig_498090_AS	234.119	na	na
gonads_contig_9021_P	234.919	A7GCK7	Pseudouridine-5'-phosphate glycosidase (PsiMP glycosidase) (EC 3.2.-.-)	gonads_contig_348101_P	233.969	Q04164	Putative epidermal cell surface receptor (Stranded at second protein)
gonads_contig_457188_S	234.894	na	na	gonads_contig_67915_S	233.939	na	na
gonads_contig_479032_P	234.623	Q0KL02	Triple functional domain protein (EC 2.7.11.1)	gonads_contig_26495_N	233.728	Q26486	46 kDa FK506-binding nuclear protein (EC 5.2.1.8) (Peptidyl-prolyl cis-trans isomerase) (PPIase) (Rotamase)
gonads_contig_398220_AS	234.502	na	na	gonads_contig_392919_S	233.656	na	na
gonads_contig_293116_S	234.434	na	na	gonads_contig_169428_AS	233.595	na	na
gonads_contig_32420_AS	234.367	na	na	gonads_contig_10421_S	233.551	na	na
gonads_contig_159853_AS	234.252	na	na	gonads_contig_49845_N	233.465	na	na
gonads_contig_424423_N	234.149	Q8TE57	A disintegrin and metalloproteinase with thrombospondin motifs 16 (ADAM-TS 16) (ADAM-TS16) (ADAMTS-16) (EC 3.4.24.-)	gonads_contig_69994_N	233.438	Q4AEH7	Glutathione peroxidase 2 (GPx-2) (GSHPx-2) (EC 1.11.1.9) (Glutathione peroxidase-gastrointestinal) (GPx-GI) (GSHPx-GI)
gonads_contig_74753_AS	234.102	na	na	gonads_contig_362129_P	233.41	Q1T7B9	Centromere protein M (CENP-M)
gonads_contig_173902_P	234.014	na	na	gonads_contig_50318_P	233.389	Q3T0W4	Protein phosphatase 1 regulatory subunit 7 (Protein phosphatase 1 regulatory subunit 22)
gonads_contig_23814_N	234.007	Q5M9G8	DDB1- and CUL4-associated factor 11 (WD repeat-containing protein 23)	gonads_contig_202175_P	233.02	Q498S8	Frizzled-8 (Fz-8)
gonads_contig_39751_N	233.964	Q64336	T-box brain protein 1 (T-brain-1) (TBR-1) (TES-56)	gonads_contig_59456_N	232.989	Q03001	Dystonin (230 kDa bullous pemphigoid antigen) (230/240 kDa bullous pemphigoid antigen) (Bullous pemphigoid antigen 1) (BPA) (Bullous pemphigoid antigen) (Dystonia musculorum protein) (Hemidesmosomal plaque protein)
gonads_contig_246372_N	233.849	Q98925	Interferon regulatory factor 2 (IRF-2)	gonads_contig_40402_P	232.771	A6QM00	Acidic amino acid decarboxylase GADL1 (Aspartate 1-decarboxylase) (ADC) (EC 4.1.1.11) (Cysteine sulfinic acid decarboxylase) (CSADC) (EC 4.1.1.29) (Glutamate decarboxylase-like protein 1)
gonads_contig_100873_AS	233.714	na	na	gonads_contig_116677_AS	232.736	na	na
gonads_contig_11601_N	233.678	Q5PQT2	Myotubularin-related protein 3 (EC 3.1.3.48)	gonads_contig_50508_N	232.36	na	na
gonads_contig_49193_S	233.668	na	na	gonads_contig_401574_P	232.311	Q63041	Alpha-1-macroglobulin (Alpha-1-M) (Alpha-1-macroglobulin 165 kDa subunit) [Cleaved into: Alpha-1-macroglobulin 45 kDa subunit]
gonads_contig_397398_N	233.5	Q4QY64	ATPase family AAA domain-containing protein 5 (Chromosome fragility-associated gene 1 protein)	gonads_contig_351239_P	232.155	Q9H8W5	Tripartite motif-containing protein 45 (RING finger protein 99)
gonads_contig_119012_P	233.45	na	na	gonads_contig_14547_P	232.091	Q96CA5	Baculoviral IAP repeat-containing protein 7 (EC 6.3.2.-) (Kidney inhibitor of apoptosis protein) (KIAP) (Livin) (Melanoma inhibitor of apoptosis protein) (ML-IAP) (RING finger protein 50) [Cleaved into: Baculoviral IAP repeat-containing protein 7 30kDa subunit (Truncated livin) (p30-Livin) (tLivin)]
gonads_contig_140621_N	233.438	Q5REH2	Palmitoyltransferase ZDHHC6 (EC 2.3.1.225) (Zinc finger DHHC domain-containing protein 6) (DHHC-6)	gonads_contig_51181_AS	232.046	na	na
gonads_contig_449487_P	233.334	Q5H8C1	FRAS1-related extracellular matrix protein 1 (Protein QBRICK)	gonads_contig_105405_AS	231.884	na	na
gonads_contig_465415_N	233.323	P28740	Kinesin-like protein KIF2A (Kinesin-2)	gonads_contig_63095_P	231.799	Q64311	Protein N-terminal asparagine amidohydrolase (EC 3.5.1.-) (Protein NH2-terminal asparagine amidohydrolase) (PNAA) (Protein NH2-terminal asparagine deamidase) (PNAD) (Protein N-terminal Asn amidase) (Protein NTN-amidase)
gonads_contig_55400_P	233.229	Q8N6F8	Williams-Beuren syndrome chromosomal region 27 protein	gonads_contig_258448_P	231.525	Q61712	DnaJ homolog subfamily C member 1 (DnaJ protein homolog MTJ1)
gonads_contig_117650_P	233.153	Q8BTY8	Sec1 family domain-containing protein 2 (Neuronal Sec1) (Syntaxin-binding protein 1-like 1)	gonads_contig_265960_P	231.431	Q8WU66	Thrombospondin-type laminin G domain and EAR repeat-containing protein (TSP-EAR)
gonads_contig_418667_P	233.085	Q9QY40	Plexin-B3 (Plexin-6)	gonads_contig_21906_N	231.426	P08548	LINE-1 reverse transcriptase homolog (EC 2.7.7.49)
gonads_contig_46026_P	232.958	Q8WUH2	Transforming growth factor-beta receptor-associated protein 1 (TGF-beta receptor-associated protein 1) (TRAP-1) (TRAP1)	gonads_contig_351244_N	231.153	Q16543	Hsp90 co-chaperone Cdc37 (Hsp90 chaperone protein kinase-targeting subunit) (p50Cdc37) [Cleaved into: Hsp90 co-chaperone Cdc37, N-terminally processed]
gonads_contig_259866_AS	232.636	na	na	gonads_contig_61061_P	230.946	O75954	Tetraspanin-9 (Tspan-9) (Tetraspan NET-5)
gonads_contig_481714_AS	232.347	Q8ISP0	40S ribosomal protein S18	gonads_contig_256197_S	230.795	na	na
gonads_contig_20223_P	232.147	na	na	gonads_contig_129303_P	230.677	P79101	Cleavage and polyadenylation specificity factor subunit 3 (EC 3.1.27.-) (Cleavage and polyadenylation specificity factor 73 kDa subunit) (CPSF 73 kDa subunit) (mRNA 3'-end-processing endonuclease CPSF-73)
gonads_contig_62981_P	231.905	Q68CJ6	Nuclear GTPase SLIP-GC (EC 3.6.1.-) (Speckled-like pattern in the germinal center)	gonads_contig_63913_S	230.602	na	na
gonads_contig_311641_S	231.896	na	na	gonads_contig_66634_P	230.357	Q9P0W5	Schwannomin-interacting protein 1 (SCHIP-1)
gonads_contig_19720_N	231.853	Q9BZE9	Tether containing UBX domain for GLUT4 (Alveolar soft part sarcoma chromosomal region candidate gene 1 protein) (Alveolar soft part sarcoma locus) (Renal papillary cell carcinoma protein 17) (UBX domain-containing protein 9)	gonads_contig_49193_S	230.228	na	na
gonads_contig_463517_P	231.81	Q7SYI5	Glycoprotein-N-acetylgalactosamine 3-beta-galactosyltransferase 1-B (EC 2.4.1.122) (Core 1 O-glycan T-synthase B) (Core 1 UDP-galactose:N-acetylgalactosamine-alpha-R beta 1,3-galactosyltransferase 1-B) (Core 1 beta1,3-galactosyltransferase 1-B) (C1GalT1-B) (Core 1 beta3-Gal-T1-B)	gonads_contig_469200_P	230.188	Q99MV7	RING finger protein 17 (Mad member-interacting protein 2) (Mmip-2)
gonads_contig_58218_N	231.688	P50224	Demerged into P0DMM9 and P0DMN0.	gonads_contig_25148_N	230.008	na	na
gonads_contig_480399_P	231.537	Q9BPX1	17-beta-hydroxysteroid dehydrogenase 14 (17-beta-HSD 14) (EC 1.1.1.-) (17-beta-hydroxysteroid dehydrogenase DHRS10) (Dehydrogenase/reductase SDR family member 10) (Retinal short-chain dehydrogenase/reductase retSDR3)	gonads_contig_15324_S	229.996	na	na
gonads_contig_45772_S	231.46	na	na	gonads_contig_18089_N	229.915	Q8BM89	Arylsulfatase J (ASJ) (EC 3.1.6.-)
gonads_contig_29886_N	231.328	O62742	Non-specific lipid-transfer protein (NSL-TP) (EC 2.3.1.176) (Propanoyl-CoA C-acyltransferase) (SCP-chi) (SCPX) (Sterol carrier protein 2) (SCP-2) (Sterol carrier protein X) (SCP-X)	gonads_contig_40124_N	229.901	Q96F81	Protein dispatched homolog 1
gonads_contig_63710_N	231.273	na	na	gonads_contig_410585_P	229.889	Q969T9	WW domain-binding protein 2 (WBP-2)
gonads_contig_20215_P	231.202	P51538	Cytochrome P450 3A9 (EC 1.14.14.1) (3AH15) (CYPIIIA9) (Cytochrome P450 olfactive 3) (Cytochrome P450-OLF3)	gonads_contig_15757_N	229.825	na	na
gonads_contig_461538_P	231.037	Q9NRZ9	Lymphoid-specific helicase (EC 3.6.4.-) (Proliferation-associated SNF2-like protein) (SWI/SNF2-related matrix-associated actin-dependent regulator of chromatin subfamily A member 6)	gonads_contig_443301_P	229.774	O95436	Sodium-dependent phosphate transport protein 2B (Sodium-phosphate transport protein 2B) (Na(+)-dependent phosphate cotransporter 2B) (NaPi3b) (Sodium/phosphate cotransporter 2B) (Na(+)/Pi cotransporter 2B) (NaPi-2b) (Solute carrier family 34 member 2)
gonads_contig_198276_AS	231.026	na	na	gonads_contig_289108_S	229.183	na	na
gonads_contig_65266_P	231.024	P97675	Ectonucleotide pyrophosphatase/phosphodiesterase family member 3 (E-NPP 3) (B10) (Phosphodiesterase I beta) (PD-Ibeta) (Phosphodiesterase I/nucleotide pyrophosphatase 3) (RB13-6 antigen) (CD antigen CD203c) [Includes: Alkaline phosphodiesterase I (EC 3.1.4.1); Nucleotide pyrophosphatase (NPPase) (EC 3.6.1.9)]	gonads_contig_350291_P	229.136	A6NDX5	Putative zinc finger protein 840
gonads_contig_16779_P	231.023	Q503M4	Monocarboxylate transporter 12-B (MCT 12-B) (Solute carrier family 16 member 12-B)	gonads_contig_69567_P	229.07	O08590	Membrane primary amine oxidase (EC 1.4.3.21) (Copper amine oxidase) (Semicarbazide-sensitive amine oxidase) (SSAO) (VP97) (Vascular adhesion protein 1) (VAP-1)
gonads_contig_25304_P	230.971	Q8VI56	Low-density lipoprotein receptor-related protein 4 (LRP-4) (LDLR dan)	gonads_contig_50885_S	228.893	na	na
gonads_contig_503538_P	230.814	P18700	Tubulin beta chain (Beta-tubulin) (Fragment)	gonads_contig_62538_P	228.868	P16580	Glutamine synthetase (GS) (EC 6.3.1.2) (Glutamate decarboxylase) (EC 4.1.1.15) (Glutamate--ammonia ligase) (p42)
gonads_contig_11265_AS	230.804	na	na	gonads_contig_75384_S	228.609	na	na
gonads_contig_421849_N	230.447	na	na	gonads_contig_461921_P	228.434	na	na
gonads_contig_415972_AS	230.283	A8DZE7	Short-chain dehydrogenase/reductase family 42E member 1 (EC 1.1.1.-)	gonads_contig_481679_AS	228.342	na	na
gonads_contig_74820_S	230.162	na	na	gonads_contig_161974_N	228.301	Q8JFQ4	RAD52 motif-containing protein 1
gonads_contig_373748_S	230.082	na	na	gonads_contig_438523_P	228.157	Q9N2I7	Dipeptidyl peptidase 4 (EC 3.4.14.5) (Dipeptidyl peptidase IV) (DPP IV) (T-cell activation antigen CD26) (CD antigen CD26) [Cleaved into: Dipeptidyl peptidase 4 membrane form (Dipeptidyl peptidase IV membrane form); Dipeptidyl peptidase 4 soluble form (Dipeptidyl peptidase IV soluble form)]
gonads_contig_298129_AS	229.975	na	na	gonads_contig_10105_N	228.095	Q69YN4	Protein virilizer homolog
gonads_contig_28242_N	229.905	Q5T5N4	Uncharacterized protein C6orf118	gonads_contig_17815_P	228.003	A2AJB1	Coiled-coil domain-containing protein 183
gonads_contig_396383_P	229.85	A6NFN9	Protein ANKUB1 (Ankyrin repeat and ubiquitin domain-containing 1)	gonads_contig_51011_P	227.905	Q5BJZ6	UPF0586 protein C9orf41 homolog
gonads_contig_40619_AS	229.751	na	na	gonads_contig_237346_AS	227.829	na	na
gonads_contig_66829_N	229.731	Q6P4S8	Integrator complex subunit 1 (Int1)	gonads_contig_189693_N	227.8	O95394	Phosphoacetylglucosamine mutase (PAGM) (EC 5.4.2.3) (Acetylglucosamine phosphomutase) (N-acetylglucosamine-phosphate mutase) (Phosphoglucomutase-3) (PGM 3)
gonads_contig_315728_S	229.568	na	na	gonads_contig_42325_N	227.768	Q58CU3	HSPB1-associated protein 1 (27 kDa heat shock protein-associated protein 1)
gonads_contig_97934_P	229.554	P91253	Probable glutathione S-transferase 7 (EC 2.5.1.18) (GST class-sigma)	gonads_contig_35279_N	227.767	O46640	Amine sulfotransferase (EC 2.8.2.3) (AST-RB1) (Sulfotransferase 3A1) (ST3A1)
gonads_contig_412463_P	229.485	Q6PEH9	Zinc transporter ZIP10 (Solute carrier family 39 member 10) (Zrt- and Irt-like protein 10) (ZIP-10)	gonads_contig_265548_S	227.752	na	na
gonads_contig_70460_P	229.457	P51399	Arachidonate 5-lipoxygenase (5-LO) (5-lipoxygenase) (EC 1.13.11.34)	gonads_contig_479444_P	227.669	na	na
gonads_contig_75105_N	229.448	O73853	Steroid 17-alpha-hydroxylase/17,20 lyase (EC 1.14.99.9) (EC 4.1.2.30) (17-alpha-hydroxyprogesterone aldolase) (CYPXVII) (Cytochrome P450 17A1) (Cytochrome P450-C17) (Cytochrome P450c17)	gonads_contig_293240_N	227.593	na	na
gonads_contig_23866_P	229.445	Q68CJ6	Nuclear GTPase SLIP-GC (EC 3.6.1.-) (Speckled-like pattern in the germinal center)	gonads_contig_465946_P	227.54	Q8WZA2	Rap guanine nucleotide exchange factor 4 (Exchange factor directly activated by cAMP 2) (Exchange protein directly activated by cAMP 2) (EPAC 2) (cAMP-regulated guanine nucleotide exchange factor II) (cAMP-GEFII)
gonads_contig_438277_N	229.423	Q5H8C1	FRAS1-related extracellular matrix protein 1 (Protein QBRICK)	gonads_contig_178673_AS	227.503	na	na
gonads_contig_227689_AS	229.401	na	na	gonads_contig_20840_P	227.469	Q92621	Nuclear pore complex protein Nup205 (205 kDa nucleoporin) (Nucleoporin Nup205)
gonads_contig_462576_N	229.306	Q99PP7	E3 ubiquitin-protein ligase TRIM33 (EC 6.3.2.-) (Ectodermin homolog) (Transcription intermediary factor 1-gamma) (TIF1-gamma) (Tripartite motif-containing protein 33)	gonads_contig_64679_P	227.461	P58659	Protein eva-1 homolog C (Protein FAM176C)
gonads_contig_481660_P	229.284	P22984	Amidase (EC 3.5.1.4)	gonads_contig_410838_P	227.305	Q9NYY3	Serine/threonine-protein kinase PLK2 (EC 2.7.11.21) (Polo-like kinase 2) (PLK-2) (hPlk2) (Serine/threonine-protein kinase SNK) (hSNK) (Serum-inducible kinase)
gonads_contig_172956_S	229.18	na	na	gonads_contig_41979_N	227.26	P47990	Xanthine dehydrogenase/oxidase [Includes: Xanthine dehydrogenase (XD) (EC 1.17.1.4); Xanthine oxidase (XO) (EC 1.17.3.2) (Xanthine oxidoreductase) (XOR)]
gonads_contig_122524_S	229.089	na	na	gonads_contig_26285_N	227.078	O88643	Serine/threonine-protein kinase PAK 1 (EC 2.7.11.1) (Alpha-PAK) (CDC42/RAC effector kinase PAK-A) (p21-activated kinase 1) (PAK-1) (p65-PAK)
gonads_contig_390957_AS	229.087	na	na	gonads_contig_470319_P	226.986	Q91Y80	SH3 domain-binding protein 5 (SH3BP-5) (Vascular endothelial cell-specific protein 18)
gonads_contig_47602_N	229.066	Q9DC53	Copine-8 (Copine VIII)	gonads_contig_203745_P	226.709	Q9NZW4	Dentin sialophosphoprotein [Cleaved into: Dentin phosphoprotein (Dentin phosphophoryn) (DPP); Dentin sialoprotein (DSP)]
gonads_contig_25643_S	229.013	na	na	gonads_contig_13295_S	226.666	na	na
gonads_contig_56579_P	228.916	Q9CPV0	Transmembrane protein 107	gonads_contig_77868_N	226.507	Q7ZVF3	Succinate dehydrogenase [ubiquinone] flavoprotein subunit, mitochondrial (EC 1.3.5.1) (Flavoprotein subunit of complex II) (Fp)
gonads_contig_41899_N	228.772	Q9SLX0	Importin subunit alpha-1b	gonads_contig_208916_AS	226.4	na	na
gonads_contig_48397_N	228.502	Q4PLW0	Perilipin-2 (Adipophilin) (Adipose differentiation-related protein) (ADRP)	gonads_contig_167021_P	226.393	P47245	Nardilysin (EC 3.4.24.61) (N-arginine dibasic convertase) (NRD convertase) (NRD-C)
gonads_contig_396585_P	228.375	na	na	gonads_contig_106424_S	226.31	na	na
gonads_contig_15431_AS	228.328	na	na	gonads_contig_231332_P	226.246	A6QPE1	RNA-binding protein 48
gonads_contig_68949_N	228.31	Q38931	Peptidyl-prolyl cis-trans isomerase FKBP62 (PPIase FKBP62) (EC 5.2.1.8) (70 kDa peptidyl-prolyl isomerase) (FK506-binding protein 62) (AtFKBP62) (Immunophilin FKBP62) (Peptidylprolyl isomerase ROF1) (Protein ROTAMASE FKBP 1) (Rotamase)	gonads_contig_437276_AS	226.217	na	na
gonads_contig_462380_P	228.279	Q9CQS5	Serine/threonine-protein kinase RIO2 (EC 2.7.11.1) (RIO kinase 2)	gonads_contig_24208_N	226.112	Q9EQC4	Elongation of very long chain fatty acids protein 4 (EC 2.3.1.199) (3-keto acyl-CoA synthase Elovl4) (ELOVL fatty acid elongase 4) (ELOVL FA elongase 4) (Very-long-chain 3-oxoacyl-CoA synthase 4)
gonads_contig_325228_S	228.214	na	na	gonads_contig_164967_N	225.951	P34446	Integrin alpha pat-2 (Paralyzed arrest at two-fold protein 2)
gonads_contig_49055_P	228.114	Q6AXP4	Uncharacterized protein C2orf81 homolog	gonads_contig_20167_P	225.883	na	na
gonads_contig_501641_P	227.961	P83732	60S ribosomal protein L24 (L30)	gonads_contig_55746_P	225.751	Q14CN2	Calcium-activated chloride channel regulator 4 (Calcium-activated chloride channel family member 4) (hCLCA4) (Calcium-activated chloride channel protein 2) (CaCC-2) (hCaCC-2) [Cleaved into: Calcium-activated chloride channel regulator 4, 110 kDa form; Calcium-activated chloride channel regulator 4, 30 kDa form]
gonads_contig_469516_P	227.951	P38117	Electron transfer flavoprotein subunit beta (Beta-ETF)	gonads_contig_135093_P	225.704	na	na
gonads_contig_479316_P	227.934	A0JPI9	Leucine-rich repeat-containing protein 74	gonads_contig_68567_N	225.427	B2GUE2	Leucine-rich repeat flightless-interacting protein 2 (LRR FLII-interacting protein 2)
gonads_contig_460701_P	227.918	A8MT65	Zinc finger protein 891	gonads_contig_11794_N	225.31	O75954	Tetraspanin-9 (Tspan-9) (Tetraspan NET-5)
gonads_contig_30537_P	227.91	na	na	gonads_contig_63272_P	225.171	P61258	Proliferating cell nuclear antigen (PCNA)
gonads_contig_52415_N	227.875	Q6UL01	MORN repeat-containing protein 2 (MORN motif protein in testis)	gonads_contig_42626_AS	225.071	P52840	Sulfotransferase 1A1 (ST1A1) (EC 2.8.2.1) (Aryl sulfotransferase) (Phenol sulfotransferase) (Phenol/aryl sulfotransferase) (mSTp1) (ST1A4) (Sulfokinase)
gonads_contig_17559_S	227.857	na	na	gonads_contig_42164_P	224.926	P31319	cAMP-dependent protein kinase regulatory subunit (N4 subunit of protein kinase A)
gonads_contig_38348_P	227.785	Q9U2C4	Probable N-acetylgalactosaminyltransferase 9 (EC 2.4.1.-) (Protein-UDP acetylgalactosaminyltransferase 9) (UDP-GalNAc:polypeptide N-acetylgalactosaminyltransferase 9) (pp-GaNTase 9)	gonads_contig_69603_S	224.873	na	na
gonads_contig_47515_P	227.741	P34299	Glutamate receptor 1	gonads_contig_33638_AS	224.829	na	na
gonads_contig_54511_P	227.426	Q5R5M4	Monocarboxylate transporter 9 (MCT 9) (Solute carrier family 16 member 9)	gonads_contig_55779_P	224.801	Q8N5T2	TBC1 domain family member 19
gonads_contig_228804_AS	227.35	na	na	gonads_contig_383300_P	224.797	Q5F359	Trafficking protein particle complex subunit 5
gonads_contig_22141_N	227.301	na	na	gonads_contig_191123_N	224.679	Q9H0H5	Rac GTPase-activating protein 1 (Male germ cell RacGap) (MgcRacGAP) (Protein CYK4 homolog) (CYK4) (HsCYK-4)
gonads_contig_349761_P	227.255	Q29RI0	Chaperone activity of bc1 complex-like, mitochondrial (Chaperone-ABC1-like) (EC 2.7.11.-) (aarF domain-containing protein kinase 3)	gonads_contig_251039_P	224.58	na	na
gonads_contig_15115_P	227.129	Q9VJ38	39S ribosomal protein L13, mitochondrial (L13mt) (MRP-L13)	gonads_contig_66659_S	224.441	na	na
gonads_contig_180693_P	227.078	P20241	Neuroglian	gonads_contig_13262_P	224.425	Q6DDB9	RNA-binding protein PNO1
gonads_contig_263016_S	227.05	na	na	gonads_contig_10183_S	224.088	na	na
gonads_contig_408087_N	226.941	Q9UPR5	Sodium/calcium exchanger 2 (Na(+)/Ca(2+)-exchange protein 2) (Solute carrier family 8 member 2)	gonads_contig_272511_N	223.883	A6NDX5	Putative zinc finger protein 840
gonads_contig_25581_AS	226.937	na	na	gonads_contig_449043_N	223.867	Q13219	Pappalysin-1 (EC 3.4.24.79) (Insulin-like growth factor-dependent IGF-binding protein 4 protease) (IGF-dependent IGFBP-4 protease) (IGFBP-4ase) (Pregnancy-associated plasma protein A) (PAPP-A)
gonads_contig_12016_N	226.8	O35817	A-kinase anchor protein 14 (AKAP-14) (TAKAP-1.2) (Testis-specific A-kinase-anchoring protein TAKAP-80)	gonads_contig_468284_N	223.652	Q9EPS3	D-glucuronyl C5-epimerase (EC 5.1.3.17) (Heparan sulfate C5-epimerase) (Hsepi) (Heparin sulfate C5-epimerase) (Heparin/heparan sulfate:glucuronic acid C5-epimerase) (Heparosan-N-sulfate-glucuronate 5-epimerase)
gonads_contig_502737_P	226.792	P81926	Superoxide dismutase [Cu-Zn] (EC 1.15.1.1)	gonads_contig_436972_N	223.56	Q7YR40	Mediator of DNA damage checkpoint protein 1
gonads_contig_30636_P	226.478	Q90511	Translation initiation factor eIF-2B subunit beta (S20I15) (eIF-2B GDP-GTP exchange factor subunit beta)	gonads_contig_411469_AS	223.291	na	na
gonads_contig_110813_S	226.187	na	na	gonads_contig_159752_S	223.221	na	na
gonads_contig_26761_N	225.991	P62744	AP-2 complex subunit sigma (Adaptor protein complex AP-2 subunit sigma) (Adaptor-related protein complex 2 subunit sigma) (Clathrin assembly protein 2 sigma small chain) (Clathrin coat assembly protein AP17) (Clathrin coat-associated protein AP17) (Plasma membrane adaptor AP-2 17 kDa protein) (Sigma-adaptin 3b) (Sigma2-adaptin)	gonads_contig_232235_AS	223.089	Q8IIG7	Uncharacterized protein PF11_0207
gonads_contig_441477_P	225.973	Q9V5N8	Protocadherin-like wing polarity protein stan (Protein flamingo) (Protein starry night)	gonads_contig_62871_AS	223.049	na	na
gonads_contig_280423_AS	225.775	na	na	gonads_contig_22814_P	222.92	Q8N6T3	ADP-ribosylation factor GTPase-activating protein 1 (ARF GAP 1) (ADP-ribosylation factor 1 GTPase-activating protein) (ARF1 GAP) (ARF1-directed GTPase-activating protein)
gonads_contig_311690_AS	225.741	na	na	gonads_contig_63982_AS	222.908	na	na
gonads_contig_13054_S	225.59	na	na	gonads_contig_30893_N	222.864	Q00651	Integrin alpha-4 (CD49 antigen-like family member D) (Integrin alpha-IV) (Lymphocyte Peyer patch adhesion molecules subunit alpha) (LPAM subunit alpha) (VLA-4 subunit alpha) (CD antigen CD49d)
gonads_contig_158084_N	225.587	Q869E1	DNA ligase 1 (EC 6.5.1.1) (DNA ligase I) (Polydeoxyribonucleotide synthase [ATP] 1)	gonads_contig_26152_N	222.843	Q8IYB1	Protein MB21D2 (Mab-21 domain-containing protein 2)
gonads_contig_238128_AS	225.554	na	na	gonads_contig_358112_P	222.632	Q5T1A1	DC-STAMP domain-containing protein 2
gonads_contig_55296_S	225.543	na	na	gonads_contig_110791_S	222.613	na	na
gonads_contig_21484_P	225.449	Q7Z9I4	Uncharacterized oxidoreductase C663.06c (EC 1.-.-.-)	gonads_contig_67710_P	222.585	P51949	CDK-activating kinase assembly factor MAT1 (CDK7/cyclin-H assembly factor) (Menage a trois) (RING finger protein MAT1) (p35) (p36)
gonads_contig_116297_P	225.418	B5DEN9	Vacuolar protein sorting-associated protein 28 homolog	gonads_contig_80109_AS	222.517	na	na
gonads_contig_382506_P	225.389	Q08CS6	DBH-like monooxygenase protein 2 homolog (EC 1.14.17.-)	gonads_contig_479616_AS	222.463	na	na
gonads_contig_38111_AS	225.387	na	na	gonads_contig_51509_N	222.425	Q9WV04	Kinesin-like protein KIF9
gonads_contig_8424_N	225.265	na	na	gonads_contig_50772_S	222.419	na	na
gonads_contig_63839_AS	225.265	na	na	gonads_contig_42981_P	222.269	P48316	Growth arrest and DNA damage-inducible protein GADD45 alpha (DNA damage-inducible transcript 1 protein) (DDIT-1)
gonads_contig_29976_P	225.187	P09172	Dopamine beta-hydroxylase (EC 1.14.17.1) (Dopamine beta-monooxygenase) [Cleaved into: Soluble dopamine beta-hydroxylase]	gonads_contig_357197_P	222.104	Q8K2I9	F-box only protein 18 (EC 3.6.4.12) (F-box DNA helicase 1)
gonads_contig_13466_N	225.148	na	na	gonads_contig_255152_S	221.971	na	na
gonads_contig_440934_P	225.133	P15796	Histone H1.2 (Histone H1-like protein 2)	gonads_contig_293097_AS	221.88	na	na
gonads_contig_19610_N	225.097	Q53T59	HCLS1-binding protein 3 (HS1-binding protein 3) (HSP1BP-3)	gonads_contig_66793_P	221.719	na	na
gonads_contig_263686_AS	225.086	na	na	gonads_contig_193122_AS	221.716	na	na
gonads_contig_47933_N	225.063	na	na	gonads_contig_95207_AS	221.619	na	na
gonads_contig_85273_N	225.019	Q8R5M5	2-amino-3-carboxymuconate-6-semialdehyde decarboxylase (EC 4.1.1.45) (Picolinate carboxylase)	gonads_contig_261807_S	221.521	na	na
gonads_contig_135093_P	225.013	na	na	gonads_contig_383691_AS	221.127	na	na
gonads_contig_52912_AS	224.997	na	na	gonads_contig_301129_AS	221.106	na	na
gonads_contig_383842_S	224.993	na	na	gonads_contig_348914_P	221.092	na	na
gonads_contig_110424_P	224.893	O02654	Enolase (EC 4.2.1.11) (2-phospho-D-glycerate hydro-lyase) (2-phosphoglycerate dehydratase)	gonads_contig_57443_N	220.975	na	na
gonads_contig_88214_P	224.71	na	na	gonads_contig_390474_P	220.959	na	na
gonads_contig_56349_N	224.64	P30568	Glutathione S-transferase A (GST-A) (EC 2.5.1.18) (GST class-theta)	gonads_contig_480982_P	220.849	na	na
gonads_contig_1669_P	224.616	P02402	60S acidic ribosomal protein P1 (eL12'/ eL12'-P)	gonads_contig_126542_N	220.841	P41900	General transcription factor IIF subunit 2 (EC 3.6.4.12) (ATP-dependent helicase TfIIF-beta) (Transcription initiation factor IIF subunit beta) (TFIIF-beta)
gonads_contig_9812_S	224.506	na	na	gonads_contig_38261_P	220.811	Q9D8Z1	Activating signal cointegrator 1 complex subunit 1 (ASC-1 complex subunit p50) (Trip4 complex subunit p50)
gonads_contig_34139_P	224.481	P0CB97	NADH dehydrogenase [ubiquinone] iron-sulfur protein 8, mitochondrial (EC 1.6.5.3) (EC 1.6.99.3) (Complex I-23kD) (CI-23kD) (NADH-ubiquinone oxidoreductase 23 kDa subunit)	gonads_contig_20382_P	220.732	Q9NFT7	Hexokinase type 2 (EC 2.7.1.1)
gonads_contig_348247_N	224.476	na	na	gonads_contig_62439_S	220.686	na	na
gonads_contig_134248_N	224.445	na	na	gonads_contig_160455_S	220.671	na	na
gonads_contig_463295_S	224.235	na	na	gonads_contig_169484_AS	220.652	na	na
gonads_contig_41394_N	224.099	Q9UIJ5	Palmitoyltransferase ZDHHC2 (EC 2.3.1.225) (Reduced expression associated with metastasis protein) (Ream) (Reduced expression in cancer protein) (Rec) (Zinc finger DHHC domain-containing protein 2) (DHHC-2) (Zinc finger protein 372)	gonads_contig_287986_S	220.513	na	na
gonads_contig_59551_S	224.086	na	na	gonads_contig_398371_N	220.487	E1C1R4	Ubiquitin carboxyl-terminal hydrolase 47 (EC 3.4.19.12) (Deubiquitinating enzyme 47) (Ubiquitin thioesterase 47) (Ubiquitin-specific-processing protease 47)
gonads_contig_416309_P	223.991	O75954	Tetraspanin-9 (Tspan-9) (Tetraspan NET-5)	gonads_contig_239433_S	220.432	na	na
gonads_contig_396010_P	223.867	Q9NQA5	Transient receptor potential cation channel subfamily V member 5 (TrpV5) (Calcium transport protein 2) (CaT2) (Epithelial calcium channel 1) (ECaC) (ECaC1) (Osm-9-like TRP channel 3) (OTRPC3)	gonads_contig_29551_P	220.348	P51570	Galactokinase (EC 2.7.1.6) (Galactose kinase)
gonads_contig_68228_S	223.795	na	na	gonads_contig_84712_P	220.31	Q6SPE9	Atherin (Sterile alpha motif domain-containing protein 1) (SAM domain-containing protein 1)
gonads_contig_9320_P	223.713	Q95332	Betaine--homocysteine S-methyltransferase 1 (EC 2.1.1.5) (Fragment)	gonads_contig_461799_P	220.246	Q64536	[Pyruvate dehydrogenase (acetyl-transferring)] kinase isozyme 2, mitochondrial (EC 2.7.11.2) (PDK P45) (Pyruvate dehydrogenase kinase isoform 2) (PDH kinase 2)
gonads_contig_78917_P	223.561	Q5ZK21	von Willebrand factor A domain-containing protein 9	gonads_contig_394219_P	220.11	na	na
gonads_contig_76820_P	223.507	Q99PP7	E3 ubiquitin-protein ligase TRIM33 (EC 6.3.2.-) (Ectodermin homolog) (Transcription intermediary factor 1-gamma) (TIF1-gamma) (Tripartite motif-containing protein 33)	gonads_contig_197123_N	220.084	na	na
gonads_contig_20111_P	223.494	na	na	gonads_contig_66004_P	219.968	Q5RBJ7	Transmembrane 6 superfamily member 1
gonads_contig_70013_S	223.449	na	na	gonads_contig_64993_P	219.943	Q9H074	Polyadenylate-binding protein-interacting protein 1 (PABP-interacting protein 1) (PAIP-1) (Poly(A)-binding protein-interacting protein 1)
gonads_contig_33806_P	223.37	Q9UKD2	mRNA turnover protein 4 homolog	gonads_contig_351015_N	219.892	Q96T88	E3 ubiquitin-protein ligase UHRF1 (EC 6.3.2.-) (Inverted CCAAT box-binding protein of 90 kDa) (Nuclear protein 95) (Nuclear zinc finger protein Np95) (HuNp95) (hNp95) (RING finger protein 106) (Transcription factor ICBP90) (Ubiquitin-like PHD and RING finger domain-containing protein 1) (hUHRF1) (Ubiquitin-like-containing PHD and RING finger domains protein 1)
gonads_contig_419487_P	223.367	Q9U943	Apolipophorins [Cleaved into: Apolipophorin-2 (Apolipophorin II) (apoLp-2); Apolipophorin-1 (Apolipophorin I) (apoLp-1)]	gonads_contig_69220_P	219.7	Q53G44	Interferon-induced protein 44-like
gonads_contig_47695_N	223.306	Q8IXQ6	Poly [ADP-ribose] polymerase 9 (PARP-9) (EC 2.4.2.30) (ADP-ribosyltransferase diphtheria toxin-like 9) (ARTD9) (B aggressive lymphoma protein)	gonads_contig_412922_P	219.57	na	na
gonads_contig_246591_AS	223.302	na	na	gonads_contig_47183_P	219.19	Q8BHL8	Proteasome inhibitor PI31 subunit
gonads_contig_444220_P	223.11	na	na	gonads_contig_470427_N	219.07	Q12955	Ankyrin-3 (ANK-3) (Ankyrin-G)
gonads_contig_71423_P	223.11	Q6GLE8	Leucine-rich repeat-containing protein 28	gonads_contig_63291_N	219.005	Q6P5I8	Protein YIPF5 (YIP1 family member 5)
gonads_contig_394450_P	222.987	P11707	Cytochrome P450 3A6 (EC 1.14.14.1) (CYPIIIA6) (Cytochrome P450-3C)	gonads_contig_95715_S	218.922	na	na
gonads_contig_434058_N	222.875	O14638	Ectonucleotide pyrophosphatase/phosphodiesterase family member 3 (E-NPP 3) (Phosphodiesterase I beta) (PD-Ibeta) (Phosphodiesterase I/nucleotide pyrophosphatase 3) (CD antigen CD203c) [Includes: Alkaline phosphodiesterase I (EC 3.1.4.1); Nucleotide pyrophosphatase (NPPase) (EC 3.6.1.9)]	gonads_contig_479989_P	218.685	Q9CPU4	Microsomal glutathione S-transferase 3 (Microsomal GST-3) (EC 2.5.1.18) (Microsomal GST-III)
gonads_contig_81163_N	222.875	P30568	Glutathione S-transferase A (GST-A) (EC 2.5.1.18) (GST class-theta)	gonads_contig_10436_P	218.607	na	na
gonads_contig_63243_S	222.754	na	na	gonads_contig_58888_P	218.507	Q9R088	Thymidine kinase 2, mitochondrial (EC 2.7.1.21) (Mt-TK)
gonads_contig_115431_P	222.609	P08570	60S acidic ribosomal protein P1 (Acidic ribosomal protein RPA2) (RP21C)	gonads_contig_65862_P	218.452	Q9PWH2	Frizzled-10 (Fz-10) (cFz-10)
gonads_contig_11342_AS	222.585	na	na	gonads_contig_17480_S	218.382	na	na
gonads_contig_71490_P	222.566	P18737	Gastrula zinc finger protein XlCGF8.2DB (Fragment)	gonads_contig_32980_N	218.302	Q8JHV9	Baculoviral IAP repeat-containing protein 7-A (EC 6.3.2.-) (E3 ubiquitin-protein ligase EIAP-A) (Embryonic/Egg IAP) (xEIAP/XLX) (Inhibitor of apoptosis-like protein) (IAP-like protein) (XIAP homolog XLX) (XLX)
gonads_contig_153215_N	222.533	Q9V496	Apolipophorins (Retinoid- and fatty acid-binding glycoprotein) [Cleaved into: Apolipophorin-2 (ApoL2) (Apolipophorin II); Apolipophorin-1 (ApoL1) (Apolipophorin I)]	gonads_contig_368177_N	218.213	Q9JK41	High affinity copper uptake protein 1 (Copper transporter 1) (rCTR1) (Liver regeneration-related protein LRRGT00200) (Solute carrier family 31 member 1)
gonads_contig_29842_P	222.488	P07483	Fatty acid-binding protein, heart (Fatty acid-binding protein 3) (Heart-type fatty acid-binding protein) (H-FABP)	gonads_contig_264621_N	218.202	Q8IUD2	ELKS/Rab6-interacting/CAST family member 1 (ERC-1) (Rab6-interacting protein 2)
gonads_contig_411381_P	222.335	Q5H8C1	FRAS1-related extracellular matrix protein 1 (Protein QBRICK)	gonads_contig_58163_S	218.051	na	na
gonads_contig_59039_S	222.287	na	na	gonads_contig_63994_P	218	P13706	Glycerol-3-phosphate dehydrogenase [NAD(+)], cytoplasmic (GPD-C) (GPDH-C) (EC 1.1.1.8)
gonads_contig_397059_P	222.201	Q9H159	Cadherin-19	gonads_contig_50685_N	217.674	Q9UKW6	ETS-related transcription factor Elf-5 (E74-like factor 5) (Epithelium-restricted ESE-1-related Ets factor) (Epithelium-specific Ets transcription factor 2) (ESE-2)
gonads_contig_460928_N	222.118	na	na	gonads_contig_43464_P	217.61	na	na
gonads_contig_298129_S	222.056	na	na	gonads_contig_76840_N	217.435	P83941	Transcription elongation factor B polypeptide 1 (Elongin 15 kDa subunit) (Elongin-C) (EloC) (RNA polymerase II transcription factor SIII subunit C) (SIII p15) (Stromal membrane-associated protein SMAP1B homolog)
gonads_contig_350430_N	221.931	P54360	Protein four-jointed [Cleaved into: Protein four-jointed, secreted isoform]	gonads_contig_198215_AS	217.403	na	na
gonads_contig_317042_AS	221.907	na	na	gonads_contig_25219_P	217.378	Q9UKP5	A disintegrin and metalloproteinase with thrombospondin motifs 6 (ADAM-TS 6) (ADAM-TS6) (ADAMTS-6) (EC 3.4.24.-)
gonads_contig_28497_N	221.9	Q13489	Baculoviral IAP repeat-containing protein 3 (EC 6.3.2.-) (Apoptosis inhibitor 2) (API2) (C-IAP2) (IAP homolog C) (Inhibitor of apoptosis protein 1) (IAP-1) (hIAP-1) (hIAP1) (RING finger protein 49) (TNFR2-TRAF-signaling complex protein 1)	gonads_contig_28932_P	217.324	Q9PTW9	Proteasome subunit alpha type-7 (EC 3.4.25.1) (Proteasome subunit alpha 4)
gonads_contig_389122_N	221.878	Q70PU1	Peptidoglycan-recognition protein SC2 (EC 3.5.1.28)	gonads_contig_110198_S	217.305	na	na
gonads_contig_253364_N	221.635	Q25117	ATP synthase subunit beta, mitochondrial (EC 3.6.3.14)	gonads_contig_16581_N	217.254	Q801S2	Succinate dehydrogenase [ubiquinone] flavoprotein subunit B, mitochondrial (EC 1.3.5.1) (Flavoprotein subunit of complex II B) (Fp)
gonads_contig_254561_P	221.568	Q99PE2	Ankyrin repeat family A protein 2 (RFXANK-like protein 2)	gonads_contig_75040_N	217.229	P51687	Sulfite oxidase, mitochondrial (EC 1.8.3.1)
gonads_contig_499515_S	221.559	na	na	gonads_contig_65308_P	217.191	Q5ZI57	Trafficking protein particle complex subunit 3
gonads_contig_57006_P	221.445	Q9ULJ7	Ankyrin repeat domain-containing protein 50	gonads_contig_228746_S	217.15	na	na
gonads_contig_275978_S	221.417	na	na	gonads_contig_39597_P	217.108	Q9D6P8	Calmodulin-like protein 3
gonads_contig_441699_P	221.401	Q9NVX0	HAUS augmin-like complex subunit 2 (Centrosomal protein of 27 kDa) (Cep27)	gonads_contig_65057_N	217.058	Q9BXD5	N-acetylneuraminate lyase (NALase) (EC 4.1.3.3) (N-acetylneuraminate pyruvate-lyase) (N-acetylneuraminic acid aldolase) (Sialate lyase) (Sialate-pyruvate lyase) (Sialic acid aldolase) (Sialic acid lyase)
gonads_contig_53836_S	221.216	Q9I954	Thymosin beta-b	gonads_contig_437257_N	216.962	P86854	Perlucin-like protein
gonads_contig_46743_P	221.176	P41823	Synaptotagmin-1 (Synaptotagmin I) (p65)	gonads_contig_56261_P	216.937	Q86UC2	Radial spoke head protein 3 homolog (A-kinase anchor protein RSPH3) (Radial spoke head-like protein 2)
gonads_contig_59805_S	221.163	na	na	gonads_contig_381097_N	216.835	na	na
gonads_contig_105813_S	221.149	na	na	gonads_contig_22273_P	216.688	Q9XSM2	Tryptase-2 (EC 3.4.21.59)
gonads_contig_15422_N	221.136	A5D8M6	Ribosome maturation protein SBDS (Shwachman-Bodian-Diamond syndrome protein homolog)	gonads_contig_257331_AS	216.642	na	na
gonads_contig_63430_P	221.121	Q4R5P3	60S ribosomal protein L10a	gonads_contig_207142_N	216.372	O54750	Cytochrome P450 2J6 (EC 1.14.14.1) (Arachidonic acid epoxygenase) (CYPIIJ6)
gonads_contig_78488_AS	221.086	na	na	gonads_contig_63844_P	216.205	na	na
gonads_contig_346573_N	220.969	Q8K2I4	Beta-mannosidase (EC 3.2.1.25) (Lysosomal beta A mannosidase) (Mannanase) (Mannase)	gonads_contig_67668_P	215.893	O43246	Cationic amino acid transporter 4 (CAT-4) (CAT4) (Solute carrier family 7 member 4)
gonads_contig_444389_N	220.882	Q96RY7	Intraflagellar transport protein 140 homolog (WD and tetratricopeptide repeats protein 2)	gonads_contig_38755_P	215.839	A4IGL7	Peroxidasin (EC 1.11.1.7)
gonads_contig_13683_N	220.841	Q01081	Splicing factor U2AF 35 kDa subunit (U2 auxiliary factor 35 kDa subunit) (U2 small nuclear RNA auxiliary factor 1) (U2 snRNP auxiliary factor small subunit)	gonads_contig_417276_P	215.809	Q5ZKZ4	DnaJ homolog subfamily C member 16
gonads_contig_63007_P	220.704	P0C0T2	Ankyrin repeat and SAM domain-containing protein 6 (Polycystic kidney disease protein 1) (SamCystin) (Sterile alpha motif domain-containing protein 6) (SAM domain-containing protein 6)	gonads_contig_478758_N	215.762	Q8VDI9	Alpha-1,2-mannosyltransferase ALG9 (EC 2.4.1.259) (EC 2.4.1.261) (Asparagine-linked glycosylation protein 9 homolog) (Disrupted in bipolar disorder protein 1 homolog) (Dol-P-Man:Man(6)GlcNAc(2)-PP-Dol alpha-1,2-mannosyltransferase) (Dol-P-Man:Man(8)GlcNAc(2)-PP-Dol alpha-1,2-mannosyltransferase)
gonads_contig_12853_P	220.47	na	na	gonads_contig_41914_N	215.725	Q7ZVT3	Spindle assembly abnormal protein 6 homolog
gonads_contig_363010_P	220.353	P27115	Alpha-1,3-mannosyl-glycoprotein 2-beta-N-acetylglucosaminyltransferase (EC 2.4.1.101) (N-glycosyl-oligosaccharide-glycoprotein N-acetylglucosaminyltransferase I) (GNT-I) (GlcNAc-T I)	gonads_contig_351190_AS	215.724	na	na
gonads_contig_464526_N	220.234	Q86TI4	WD repeat-containing protein 86	gonads_contig_291280_AS	215.716	na	na
gonads_contig_115935_N	220.147	Q58CQ2	Actin-related protein 2/3 complex subunit 1B (Arp2/3 complex 41 kDa subunit) (p41-ARC)	gonads_contig_454516_N	215.707	na	na
gonads_contig_46118_P	220.023	B1H2T2	Deleted in autism protein 1 homolog	gonads_contig_356830_P	215.658	Q8BZB2	Phosphopantothenoylcysteine decarboxylase (PPC-DC) (EC 4.1.1.36) (CoaC)
gonads_contig_75163_S	219.9	na	na	gonads_contig_38828_P	215.634	na	na
gonads_contig_192498_S	219.889	na	na	gonads_contig_16045_AS	215.609	na	na
gonads_contig_477346_P	219.824	Q9NP91	Sodium- and chloride-dependent transporter XTRP3 (Sodium/imino-acid transporter 1) (Solute carrier family 6 member 20) (Transporter rB21A homolog)	gonads_contig_17329_AS	215.597	na	na
gonads_contig_40401_P	219.769	Q09369	Putative aquaporin-10	gonads_contig_385933_P	215.572	P36917	Endo-1,4-beta-xylanase A (Xylanase A) (EC 3.2.1.8) (1,4-beta-D-xylan xylanohydrolase A)
gonads_contig_16507_S	219.76	na	na	gonads_contig_129985_S	215.384	na	na
gonads_contig_477693_N	219.667	na	na	gonads_contig_456892_AS	215.324	na	na
gonads_contig_469143_N	219.664	Q14517	Protocadherin Fat 1 (Cadherin family member 7) (Cadherin-related tumor suppressor homolog) (Protein fat homolog) [Cleaved into: Protocadherin Fat 1, nuclear form]	gonads_contig_197455_N	215.268	na	na
gonads_contig_32456_S	219.605	na	na	gonads_contig_165042_S	215.257	na	na
gonads_contig_69580_P	219.58	na	na	gonads_contig_62981_P	215.244	Q68CJ6	Nuclear GTPase SLIP-GC (EC 3.6.1.-) (Speckled-like pattern in the germinal center)
gonads_contig_501407_P	219.422	Q71UH5	Calmodulin (CaM)	gonads_contig_362763_P	215.227	Q9Y5X5	Neuropeptide FF receptor 2 (G-protein coupled receptor 74) (G-protein coupled receptor HLWAR77) (Neuropeptide G-protein coupled receptor)
gonads_contig_192142_S	219.384	na	na	gonads_contig_8538_S	215.151	na	na
gonads_contig_54150_P	219.291	Q5RCG9	Prefoldin subunit 3 (Von Hippel-Lindau-binding protein 1) (VBP-1) (VHL-binding protein 1)	gonads_contig_14362_P	215.029	na	na
gonads_contig_460397_N	219.087	na	na	gonads_contig_46149_S	214.941	na	na
gonads_contig_43049_P	219.051	Q652Q8	Probable uridine nucleosidase 2 (EC 3.2.2.3) (Uridine ribohydrolase 2)	gonads_contig_372275_P	214.839	Q9UJU3	Zinc finger protein 112 (Zfp-112) (Zinc finger protein 228)
gonads_contig_23921_P	219.035	Q8NEB9	Phosphatidylinositol 3-kinase catalytic subunit type 3 (PI3-kinase type 3) (PI3K type 3) (PtdIns-3-kinase type 3) (EC 2.7.1.137) (Phosphatidylinositol 3-kinase p100 subunit) (Phosphoinositide-3-kinase class 3) (hVps34)	gonads_contig_101140_S	214.81	na	na
gonads_contig_306381_S	218.924	na	na	gonads_contig_43049_P	214.729	Q652Q8	Probable uridine nucleosidase 2 (EC 3.2.2.3) (Uridine ribohydrolase 2)
gonads_contig_414257_N	218.783	na	na	gonads_contig_476208_P	214.512	Q96EQ9	Histone-lysine N-methyltransferase PRDM9 (EC 2.1.1.43) (Hybrid sterility protein 1) (Meiosis-induced factor containing a PR/SET domain and zinc-finger motif) (PR domain zinc finger protein 9) (PR domain-containing protein 9)
gonads_contig_25527_P	218.781	na	na	gonads_contig_22848_P	214.505	Q68F64	Protein unc-45 homolog B (Unc-45B)
gonads_contig_65633_S	218.76	na	na	gonads_contig_95372_S	214.428	na	na
gonads_contig_24144_P	218.613	O13065	Matrix metalloproteinase-18 (MMP-18) (EC 3.4.24.-) (Collagenase-4) (xCol4)	gonads_contig_40271_P	214.279	na	na
gonads_contig_55472_S	218.576	na	na	gonads_contig_256566_AS	214.243	na	na
gonads_contig_503103_S	218.542	na	na	gonads_contig_14788_S	214.235	na	na
gonads_contig_15552_AS	218.497	na	na	gonads_contig_30699_P	214.216	Q95SX7	Probable RNA-directed DNA polymerase from transposon BS (EC 2.7.7.49) (Reverse transcriptase)
gonads_contig_293097_AS	218.477	na	na	gonads_contig_11265_AS	214.112	na	na
gonads_contig_9981_S	218.422	na	na	gonads_contig_291280_S	214.084	na	na
gonads_contig_188256_N	218.41	Q86V40	Metalloprotease TIKI1 (EC 3.4.-.-) (TRAB domain-containing protein 2A)	gonads_contig_46398_N	214.024	O14638	Ectonucleotide pyrophosphatase/phosphodiesterase family member 3 (E-NPP 3) (Phosphodiesterase I beta) (PD-Ibeta) (Phosphodiesterase I/nucleotide pyrophosphatase 3) (CD antigen CD203c) [Includes: Alkaline phosphodiesterase I (EC 3.1.4.1); Nucleotide pyrophosphatase (NPPase) (EC 3.6.1.9)]
gonads_contig_198276_S	218.395	na	na	gonads_contig_63853_AS	213.944	Q1JPJ8	Thimet oligopeptidase (EC 3.4.24.15)
gonads_contig_314827_P	218.369	P48651	Phosphatidylserine synthase 1 (PSS-1) (PtdSer synthase 1) (EC 2.7.8.29) (Serine-exchange enzyme I)	gonads_contig_254562_N	213.9	Q17232	Octopamine receptor
gonads_contig_74099_P	218.341	na	na	gonads_contig_36152_N	213.885	Q9P2S5	WD repeat-containing protein WRAP73 (WD repeat-containing protein 8) (WD repeat-containing protein antisense to TP73 gene)
gonads_contig_278628_N	218.268	na	na	gonads_contig_68111_S	213.532	na	na
gonads_contig_117369_P	218.078	Q8N755	PQ-loop repeat-containing protein 3	gonads_contig_40203_S	213.503	na	na
gonads_contig_375411_N	218.022	Q50JE5	Angiotensin-converting enzyme (ACE) (EC 3.2.1.-) (EC 3.4.15.1) (Dipeptidyl carboxypeptidase I) (Kininase II) (CD antigen CD143) [Cleaved into: Angiotensin-converting enzyme, soluble form]	gonads_contig_327412_AS	213.32	na	na
gonads_contig_66058_S	217.999	na	na	gonads_contig_67531_P	213.049	Q86XN6	Zinc finger protein 761
gonads_contig_424162_P	217.954	Q5U312	Ankycorbin (Ankyrin repeat and coiled-coil structure-containing protein) (Retinoic acid-induced protein 14)	gonads_contig_462630_N	212.945	Q5ZIB9	Protein arginine N-methyltransferase 7 (EC 2.1.1.-) (Histone-arginine N-methyltransferase PRMT7) (EC 2.1.1.125) ([Myelin basic protein]-arginine N-methyltransferase PRMT7) (EC 2.1.1.126)
gonads_contig_93106_S	217.896	na	na	gonads_contig_383413_P	212.874	Q6N021	Methylcytosine dioxygenase TET2 (EC 1.14.11.n2)
gonads_contig_74523_P	217.855	Q9WTV5	26S proteasome non-ATPase regulatory subunit 9 (26S proteasome regulatory subunit p27) (Transactivating protein Bridge-1)	gonads_contig_254412_S	212.812	na	na
gonads_contig_32532_P	217.723	Q28615	Solute carrier family 13 member 2 (Na(+)/dicarboxylate cotransporter 1) (NaDC-1) (Renal sodium/dicarboxylate cotransporter)	gonads_contig_485894_N	212.772	Q91X20	Set1/Ash2 histone methyltransferase complex subunit ASH2 (ASH2-like protein)
gonads_contig_9169_S	217.609	na	na	gonads_contig_410882_S	212.765	na	na
gonads_contig_347307_N	217.449	Q56R14	E3 ubiquitin-protein ligase TRIM33 (EC 6.3.2.-) (Ectodermin) (Transcription intermediary factor 1-gamma) (TIF1-gamma) (Tripartite motif-containing protein 33)	gonads_contig_72063_P	212.731	Q6DIB5	Multiple epidermal growth factor-like domains protein 10 (Multiple EGF-like domains protein 10)
gonads_contig_25242_P	217.441	P58659	Protein eva-1 homolog C (Protein FAM176C)	gonads_contig_34355_P	212.686	Q8IYS1	Peptidase M20 domain-containing protein 2 (Aminoacylase-1-like protein 2)
gonads_contig_21803_P	217.44	Q6UWZ7	BRCA1-A complex subunit Abraxas (Coiled-coil domain-containing protein 98) (Protein FAM175A)	gonads_contig_411780_P	212.669	Q7XPJ0	Kinesin-like calmodulin-binding protein homolog
gonads_contig_100846_P	217.364	Q7Z9I2	Uncharacterized oxidoreductase C663.09c (EC 1.-.-.-)	gonads_contig_39079_S	212.559	Q9NL82	Orcokinin peptides type B [Cleaved into: Orcomyotropin-like peptide; Orcokinin-like peptide 1; Orcokinin; Orcokinin-like peptide 2; Orcokinin-like peptide 3; Orcokinin-like peptide 4]
gonads_contig_412194_AS	217.259	na	na	gonads_contig_360929_N	212.556	Q9CYR6	Phosphoacetylglucosamine mutase (PAGM) (EC 5.4.2.3) (Acetylglucosamine phosphomutase) (N-acetylglucosamine-phosphate mutase) (Phosphoglucomutase-3) (PGM 3)
gonads_contig_348092_AS	217.182	na	na	gonads_contig_479605_P	212.385	Q710E6	SUN domain-containing ossification factor (Membrane protein CH1) (Protein osteopotentia homolog) (SUN-like protein 1)
gonads_contig_99479_S	217.084	na	na	gonads_contig_11773_P	212.361	Q6Q899	Probable ATP-dependent RNA helicase DDX58 (EC 3.6.4.13) (DEAD box protein 58) (RIG-I-like receptor 1) (RLR-1) (Retinoic acid-inducible gene 1 protein) (RIG-1) (Retinoic acid-inducible gene I protein) (RIG-I)
gonads_contig_20903_P	216.954	Q8R4K8	Pappalysin-1 (EC 3.4.24.79) (Insulin-like growth factor-dependent IGF-binding protein 4 protease) (IGF-dependent IGFBP-4 protease) (IGFBP-4ase) (Pregnancy-associated plasma protein A) (PAPP-A)	gonads_contig_317758_AS	212.36	na	na
gonads_contig_290792_S	216.943	na	na	gonads_contig_311690_AS	212.338	na	na
gonads_contig_100276_P	216.93	Q29197	40S ribosomal protein S9 (Fragment)	gonads_contig_235063_AS	212.324	na	na
gonads_contig_2980_P	216.924	O49447	ADP,ATP carrier protein 3, mitochondrial (ADP/ATP translocase 3) (Adenine nucleotide translocator 3) (ANT 3)	gonads_contig_95660_P	212.312	A0JN39	Coatomer subunit beta (Beta-coat protein) (Beta-COP)
gonads_contig_48532_P	216.905	Q68FS3	F-box only protein 7	gonads_contig_367664_P	212.297	Q8N7X2	Uncharacterized protein C9orf173
gonads_contig_381097_N	216.889	na	na	gonads_contig_67122_P	212.175	na	na
gonads_contig_21633_P	216.833	Q3MHH4	Glutamine--tRNA ligase (EC 6.1.1.18) (Glutaminyl-tRNA synthetase) (GlnRS)	gonads_contig_475774_N	212.12	P39429	TNF receptor-associated factor 2 (EC 6.3.2.-) (E3 ubiquitin-protein ligase TRAF2)
gonads_contig_66654_P	216.794	Q5SUR0	Phosphoribosylformylglycinamidine synthase (FGAM synthase) (FGAMS) (EC 6.3.5.3) (Formylglycinamide ribonucleotide amidotransferase) (FGAR amidotransferase) (FGAR-AT) (Formylglycinamide ribotide amidotransferase)	gonads_contig_14062_AS	212.097	na	na
gonads_contig_392758_P	216.71	Q04619	Heat shock cognate protein HSP 90-beta	gonads_contig_77016_N	212.024	Q6ECI4	Zinc finger protein 470 (Chondrogenesis zinc finger protein 1) (CZF-1)
gonads_contig_258448_P	216.622	Q61712	DnaJ homolog subfamily C member 1 (DnaJ protein homolog MTJ1)	gonads_contig_36004_N	211.928	Q9U2C4	Probable N-acetylgalactosaminyltransferase 9 (EC 2.4.1.-) (Protein-UDP acetylgalactosaminyltransferase 9) (UDP-GalNAc:polypeptide N-acetylgalactosaminyltransferase 9) (pp-GaNTase 9)
gonads_contig_69282_N	216.526	na	na	gonads_contig_316722_AS	211.899	na	na
gonads_contig_467367_P	216.503	Q4R3S3	Ankyrin repeat domain-containing protein 7	gonads_contig_424162_P	211.889	Q5U312	Ankycorbin (Ankyrin repeat and coiled-coil structure-containing protein) (Retinoic acid-induced protein 14)
gonads_contig_170179_N	216.492	Q8BW94	Dynein heavy chain 3, axonemal (Axonemal beta dynein heavy chain 3) (Ciliary dynein heavy chain 3)	gonads_contig_45512_S	211.727	na	na
gonads_contig_51939_P	216.462	Q9VCE6	Probable N6-adenosine-methyltransferase MT-A70-like protein (EC 2.1.1.62) (Inducer of meiosis 4)	gonads_contig_74234_P	211.714	Q80WY3	Nanos homolog 1 (NOS-1)
gonads_contig_381402_P	216.402	Q98ST7	DBH-like monooxygenase protein 1 (EC 1.14.17.-) (DBH-related protein) (Monooxygenase X)	gonads_contig_503592_P	211.655	P30568	Glutathione S-transferase A (GST-A) (EC 2.5.1.18) (GST class-theta)
gonads_contig_355957_N	216.138	Q8N5C6	S1 RNA-binding domain-containing protein 1	gonads_contig_46972_P	211.438	Q5ZKB8	Cysteine-rich DPF motif domain-containing protein 1
gonads_contig_354128_N	216.11	Q8NBF2	NHL repeat-containing protein 2	gonads_contig_77214_P	211.396	Q5VWG9	Transcription initiation factor TFIID subunit 3 (140 kDa TATA box-binding protein-associated factor) (TBP-associated factor 3) (Transcription initiation factor TFIID 140 kDa subunit) (TAF(II)140) (TAF140) (TAFII-140) (TAFII140)
gonads_contig_479511_P	216.101	Q9P2G9	Kelch-like protein 8	gonads_contig_479129_N	211.389	Q5TC84	Opioid growth factor receptor-like protein 1
gonads_contig_32503_P	216.059	na	na	gonads_contig_387780_P	211.351	P35953	Very low-density lipoprotein receptor (VLDL receptor) (VLDL-R)
gonads_contig_337043_S	215.91	Q8TGM6	Protein TAR1 (Transcript antisense to ribosomal RNA protein 1)	gonads_contig_55472_S	211.12	na	na
gonads_contig_96658_P	215.897	P35953	Very low-density lipoprotein receptor (VLDL receptor) (VLDL-R)	gonads_contig_21950_N	211.061	O02654	Enolase (EC 4.2.1.11) (2-phospho-D-glycerate hydro-lyase) (2-phosphoglycerate dehydratase)
gonads_contig_22434_N	215.852	Q4PM47	40S ribosomal protein S29	gonads_contig_402223_N	210.998	Q80VY9	Putative ATP-dependent RNA helicase DHX33 (EC 3.6.4.13) (DEAH box protein 33)
gonads_contig_51509_N	215.841	Q9WV04	Kinesin-like protein KIF9	gonads_contig_484042_AS	210.993	na	na
gonads_contig_60335_P	215.773	na	na	gonads_contig_264570_S	210.964	na	na
gonads_contig_178274_P	215.736	Q90W95	6-pyruvoyl tetrahydrobiopterin synthase (PTP synthase) (PTPS) (EC 4.2.3.12)	gonads_contig_371338_P	210.838	na	na
gonads_contig_438404_AS	215.511	na	na	gonads_contig_48377_AS	210.742	na	na
gonads_contig_8962_P	215.397	P02518	Heat shock protein 27	gonads_contig_121252_S	210.675	na	na
gonads_contig_38775_S	215.381	na	na	gonads_contig_190653_S	210.671	na	na
gonads_contig_76433_S	215.249	na	na	gonads_contig_49344_N	210.663	Q9P959	Alternative oxidase, mitochondrial (EC 1.-.-.-)
gonads_contig_29263_N	215.204	Q9D439	Coiled-coil domain-containing protein 11	gonads_contig_71005_P	210.604	Q94407	Nuclear hormone receptor family member nhr-48
gonads_contig_64304_N	215.198	Q8BFV2	PCI domain-containing protein 2 (CSN12-like protein)	gonads_contig_41880_P	210.403	Q7SZE5	Protein transport protein Sec23A (SEC23-related protein A)
gonads_contig_465846_P	215.108	P0C6B8	Sushi, von Willebrand factor type A, EGF and pentraxin domain-containing protein 1	gonads_contig_380486_N	210.397	Q9MYM7	Beta-1,3-galactosyltransferase 1 (Beta-1,3-GalTase 1) (Beta3Gal-T1) (Beta3GalT1) (EC 2.4.1.-) (UDP-galactose:beta-N-acetyl-glucosamine-beta-1,3-galactosyltransferase 1)
gonads_contig_498090_AS	215.077	na	na	gonads_contig_37405_P	210.394	Q15527	Surfeit locus protein 2 (Surf-2)
gonads_contig_72602_N	215.01	Q8R5B6	SPRY domain-containing SOCS box protein 4 (SSB-4)	gonads_contig_17995_AS	210.362	na	na
gonads_contig_67280_P	214.785	Q03001	Dystonin (230 kDa bullous pemphigoid antigen) (230/240 kDa bullous pemphigoid antigen) (Bullous pemphigoid antigen 1) (BPA) (Bullous pemphigoid antigen) (Dystonia musculorum protein) (Hemidesmosomal plaque protein)	gonads_contig_77153_AS	210.357	na	na
gonads_contig_38906_N	214.739	Q7Z4L5	Tetratricopeptide repeat protein 21B (TPR repeat protein 21B)	gonads_contig_63662_S	210.326	na	na
gonads_contig_49416_P	214.533	P20478	Glutamine synthetase 2 cytoplasmic (EC 6.3.1.2) (Glutamate--ammonia ligase 2)	gonads_contig_23399_P	210.266	P46023	G-protein coupled receptor GRL101
gonads_contig_355169_S	214.511	na	na	gonads_contig_376680_S	209.9	na	na
gonads_contig_52233_N	214.49	P07191	Maltase A2 (EC 3.2.1.20) (Larval visceral protein D)	gonads_contig_44178_S	209.789	na	na
gonads_contig_70630_P	214.334	Q7TPQ9	Arrestin domain-containing protein 3	gonads_contig_65039_S	209.786	na	na
gonads_contig_32943_N	214.295	Q66IM5	Protein NATD1 (N-acetyltransferase domain-containing protein 1)	gonads_contig_265548_AS	209.47	na	na
gonads_contig_447907_AS	214.259	na	na	gonads_contig_463742_N	209.382	A4Q9E5	Tubulin monoglycylase TTLL3 (EC 6.3.2.-) (Tubulin--tyrosine ligase-like protein 3)
gonads_contig_31150_N	214.248	Q99L04	Dehydrogenase/reductase SDR family member 1 (EC 1.1.-.-)	gonads_contig_91537_S	209.321	na	na
gonads_contig_226777_AS	214.238	na	na	gonads_contig_314824_P	209.168	O57525	Steroid 17-alpha-hydroxylase/17,20 lyase (EC 1.14.99.9) (EC 4.1.2.30) (17-alpha-hydroxyprogesterone aldolase) (CYPXVII) (Cytochrome P450 17A1) (Cytochrome P450-C17) (Cytochrome P450c17)
gonads_contig_107923_AS	214.101	na	na	gonads_contig_12330_P	209.161	Q9Y600	Cysteine sulfinic acid decarboxylase (EC 4.1.1.29) (Cysteine-sulfinate decarboxylase) (Sulfinoalanine decarboxylase)
gonads_contig_309472_AS	214.099	na	na	gonads_contig_115004_AS	209.05	na	na
gonads_contig_64756_P	214.088	na	na	gonads_contig_411230_P	208.982	Q07ZP8	Fatty acid oxidation complex subunit alpha [Includes: Enoyl-CoA hydratase/3-hydroxybutyryl-CoA epimerase (EC 4.2.1.17) (EC 5.1.2.3); 3-hydroxyacyl-CoA dehydrogenase (EC 1.1.1.35)]
gonads_contig_49845_N	214.018	na	na	gonads_contig_74895_N	208.701	P52815	39S ribosomal protein L12, mitochondrial (L12mt) (MRP-L12) (5c5-2)
gonads_contig_498837_P	213.996	O35385	Serine/threonine-protein phosphatase with EF-hands 2 (PPEF-2) (EC 3.1.3.16)	gonads_contig_25952_P	208.603	na	na
gonads_contig_119965_P	213.94	Q5R9P9	Protein RTF2 homolog (Replication termination factor 2 domain-containing protein 1)	gonads_contig_8892_N	208.54	Q5K651	Sterile alpha motif domain-containing protein 9 (SAM domain-containing protein 9)
gonads_contig_457990_N	213.918	O35182	Mothers against decapentaplegic homolog 6 (MAD homolog 6) (Mothers against DPP homolog 6) (Mad homolog 7) (SMAD family member 6) (SMAD 6) (Smad6)	gonads_contig_382245_AS	208.433	na	na
gonads_contig_25202_N	213.918	na	na	gonads_contig_263016_S	208.428	na	na
gonads_contig_420115_N	213.89	Q9Y600	Cysteine sulfinic acid decarboxylase (EC 4.1.1.29) (Cysteine-sulfinate decarboxylase) (Sulfinoalanine decarboxylase)	gonads_contig_66058_AS	208.422	na	na
gonads_contig_368041_N	213.863	na	na	gonads_contig_264393_S	208.42	na	na
gonads_contig_399487_S	213.818	na	na	gonads_contig_58105_S	208.384	na	na
gonads_contig_383903_P	213.799	Q80VY9	Putative ATP-dependent RNA helicase DHX33 (EC 3.6.4.13) (DEAH box protein 33)	gonads_contig_17172_AS	208.179	Q8T784	UPF0184 protein
gonads_contig_38218_AS	213.474	Q6XQH0	Galactose-3-O-sulfotransferase 2 (Gal3ST-2) (EC 2.8.2.-) (Beta-galactose-3-O-sulfotransferase 2) (Gal-beta-1, 3-GalNAc 3'-sulfotransferase 2)	gonads_contig_412906_P	208.155	Q8NWQ4	L-threonine dehydratase catabolic TdcB (EC 4.3.1.19) (Threonine deaminase)
gonads_contig_258594_N	213.469	na	na	gonads_contig_32614_N	208.047	Q810W9	Whirlin (CASK-interacting protein CIP98)
gonads_contig_28153_P	213.437	Q2VY69	Zinc finger protein 284	gonads_contig_53220_N	208.028	na	na
gonads_contig_69101_P	213.427	P71037	Uncharacterized protein YwnB	gonads_contig_29864_P	207.926	Q08431	Lactadherin (Breast epithelial antigen BA46) (HMFG) (MFGM) (Milk fat globule-EGF factor 8) (MFG-E8) (SED1) [Cleaved into: Lactadherin short form; Medin]
gonads_contig_454457_P	213.404	P86854	Perlucin-like protein	gonads_contig_379580_P	207.903	Q9ULB5	Cadherin-7
gonads_contig_63315_P	213.383	Q2PZL6	Protocadherin Fat 4 (FAT tumor suppressor homolog 4) (Fat-like cadherin protein FAT-J)	gonads_contig_479371_AS	207.877	na	na
gonads_contig_24985_P	213.294	O76840	Papilin (Abnormal cell migration protein 6)	gonads_contig_440040_P	207.825	A4K2U9	14-3-3 protein beta/alpha [Cleaved into: 14-3-3 protein beta/alpha, N-terminally processed]
gonads_contig_55503_N	213.287	O43704	Sulfotransferase family cytosolic 1B member 1 (ST1B1) (Sulfotransferase 1B1) (EC 2.8.2.-) (Sulfotransferase 1B2) (ST1B2) (Thyroid hormone sulfotransferase)	gonads_contig_45939_P	207.743	Q86BN8	Phosphatidylglycerophosphatase and protein-tyrosine phosphatase 1 (EC 3.1.3.27) (PTEN-like protein) (Protein-tyrosine phosphatase mitochondrial 1-like protein) (EC 3.1.3.16) (EC 3.1.3.48)
gonads_contig_14776_P	213.22	Q9VEX0	Extracellular sulfatase SULF-1 homolog (DmSulf-1) (EC 3.1.6.-)	gonads_contig_278768_AS	207.702	na	na
gonads_contig_33583_P	213.218	Q9HCE3	Zinc finger protein 532	gonads_contig_252408_AS	207.631	na	na
gonads_contig_74294_P	213.209	Q9W747	Zinc finger protein draculin	gonads_contig_64953_AS	207.622	na	na
gonads_contig_37329_N	213.019	na	na	gonads_contig_39099_P	207.614	Q5E9E2	Myosin regulatory light polypeptide 9 (Myosin regulatory light chain 2, smooth muscle isoform) (Myosin regulatory light chain 9)
gonads_contig_134519_AS	212.981	na	na	gonads_contig_107026_P	207.524	na	na
gonads_contig_106688_S	212.795	na	na	gonads_contig_33809_S	207.523	na	na
gonads_contig_344447_N	212.794	P98182	Zinc finger protein 200	gonads_contig_117369_P	207.518	Q8N755	PQ-loop repeat-containing protein 3
gonads_contig_254372_AS	212.666	na	na	gonads_contig_20187_P	207.507	Q2KIY1	Peroxisomal membrane protein 2
gonads_contig_479444_P	212.59	na	na	gonads_contig_429099_P	207.462	Q8BLQ7	Cationic amino acid transporter 4 (CAT-4) (CAT4) (Solute carrier family 7 member 4)
gonads_contig_62766_N	212.453	Q571K4	TGF-beta-activated kinase 1 and MAP3K7-binding protein 3 (Mitogen-activated protein kinase kinase kinase 7-interacting protein 3) (TAK1-binding protein 3) (TAB-3) (TGF-beta-activated kinase 1-binding protein 3)	gonads_contig_30167_P	207.389	Q589R5	Triosephosphate isomerase (TIM) (EC 5.3.1.1) (Triose-phosphate isomerase)
gonads_contig_422252_N	212.43	Q8VIJ8	Nitrogen permease regulator 3-like protein (Alpha-globin regulatory element-containing gene protein)	gonads_contig_67473_N	207.23	A8WHR0	DDB1- and CUL4-associated factor 17
gonads_contig_21159_AS	212.408	na	na	gonads_contig_357317_P	207.18	Q9VQG2	Gamma-secretase subunit Aph-1 (Presenilin-stabilization factor)
gonads_contig_11003_S	212.402	na	na	gonads_contig_62855_AS	207.176	na	na
gonads_contig_58094_N	212.296	Q5H8C1	FRAS1-related extracellular matrix protein 1 (Protein QBRICK)	gonads_contig_203245_N	207.138	na	na
gonads_contig_124362_P	212.159	Q91ZW3	SWI/SNF-related matrix-associated actin-dependent regulator of chromatin subfamily A member 5 (EC 3.6.4.-) (Sucrose nonfermenting protein 2 homolog) (mSnf2h)	gonads_contig_139345_P	207.073	Q96ST2	Protein IWS1 homolog (IWS1-like protein)
gonads_contig_18558_P	212.126	P0C6F1	Dynein heavy chain 2, axonemal (Axonemal beta dynein heavy chain 2) (Ciliary dynein heavy chain 2)	gonads_contig_497571_AS	207.042	na	na
gonads_contig_349735_P	211.956	Q9P212	1-phosphatidylinositol 4,5-bisphosphate phosphodiesterase epsilon-1 (EC 3.1.4.11) (Pancreas-enriched phospholipase C) (Phosphoinositide phospholipase C-epsilon-1) (Phospholipase C-epsilon-1) (PLC-epsilon-1)	gonads_contig_19497_P	207.019	Q9Y4D7	Plexin-D1
gonads_contig_422534_P	211.956	Q78P75	Dynein light chain 2, cytoplasmic (Dynein light chain LC8-type 2)	gonads_contig_416780_P	207.013	O75911	Short-chain dehydrogenase/reductase 3 (EC 1.1.1.300) (DD83.1) (Retinal short-chain dehydrogenase/reductase 1) (retSDR1)
gonads_contig_352635_N	211.896	na	na	gonads_contig_11051_AS	206.966	na	na
gonads_contig_230900_S	211.792	na	na	gonads_contig_478703_P	206.811	Q5RD73	Dual specificity protein phosphatase 3 (EC 3.1.3.16) (EC 3.1.3.48) (Vaccinia H1-related phosphatase) (VHR)
gonads_contig_32145_S	211.613	na	na	gonads_contig_76770_AS	206.753	na	na
gonads_contig_55215_N	211.484	na	na	gonads_contig_459410_P	206.683	Q80YX1	Tenascin (TN) (Hexabrachion) (Tenascin-C) (TN-C)
gonads_contig_14062_AS	211.451	na	na	gonads_contig_360875_N	206.683	Q9VE11	UPF0488 protein CG14286
gonads_contig_16314_N	211.417	Q01068	Enhancer of split m3 protein (E(spl)m3) (HLH-m3)	gonads_contig_122524_S	206.61	na	na
gonads_contig_106424_S	211.401	na	na	gonads_contig_499547_S	206.601	na	na
gonads_contig_325018_N	211.388	Q09621	Beta-lactamase domain-containing protein 2	gonads_contig_355390_N	206.562	Q9WY68	Putative 1-aminocyclopropane-1-carboxylate deaminase (ACC deaminase) (EC 3.5.99.7)
gonads_contig_387780_P	211.337	P35953	Very low-density lipoprotein receptor (VLDL receptor) (VLDL-R)	gonads_contig_23507_N	206.439	Q80SY4	E3 ubiquitin-protein ligase MIB1 (EC 6.3.2.-) (DAPK-interacting protein 1) (DIP-1) (Mind bomb homolog 1)
gonads_contig_21806_P	211.238	Q7DFU6	Putative uncharacterized protein YghX	gonads_contig_467141_S	206.411	na	na
gonads_contig_100742_S	211.223	na	na	gonads_contig_106424_AS	206.322	na	na
gonads_contig_271195_N	211.071	Q8NI36	WD repeat-containing protein 36 (T-cell activation WD repeat-containing protein) (TA-WDRP)	gonads_contig_48896_P	206.288	Q3TXU5	Deoxyhypusine synthase (DHS) (EC 2.5.1.46)
gonads_contig_188703_P	211.016	na	na	gonads_contig_54847_AS	206.261	na	na
gonads_contig_29176_AS	210.943	na	na	gonads_contig_315728_S	206.179	na	na
gonads_contig_38601_P	210.895	Q91687	Integrin alpha-4 (Integrin alpha-IV) (VLA-4 subunit alpha)	gonads_contig_15913_AS	206.162	na	na
gonads_contig_37662_P	210.855	P51893	Adenosylhomocysteinase A (AdoHcyase A) (EC 3.3.1.1) (S-adenosyl-L-homocysteine hydrolase A)	gonads_contig_244442_P	206.162	Q6R3M4	DNA polymerase iota (EC 2.7.7.7) (Rad30 homolog B)
gonads_contig_410073_N	210.815	O08852	Polycystin-1 (Autosomal dominant polycystic kidney disease 1 protein homolog)	gonads_contig_311641_S	206.024	na	na
gonads_contig_436912_P	210.773	Q28262	Platelet-activating factor acetylhydrolase (PAF acetylhydrolase) (EC 3.1.1.47) (1-alkyl-2-acetylglycerophosphocholine esterase) (2-acetyl-1-alkylglycerophosphocholine esterase) (LDL-associated phospholipase A2) (LDL-PLA(2)) (PAF 2-acylhydrolase)	gonads_contig_75538_N	205.975	Q8IWJ2	GRIP and coiled-coil domain-containing protein 2 (185 kDa Golgi coiled-coil protein) (GCC185) (CLL-associated antigen KW-11) (CTCL tumor antigen se1-1) (Ran-binding protein 2-like 4) (RanBP2L4) (Renal carcinoma antigen NY-REN-53)
gonads_contig_438268_N	210.73	Q1EHB3	A disintegrin and metalloproteinase with thrombospondin motifs 7 (ADAM-TS 7) (ADAM-TS7) (ADAMTS-7) (EC 3.4.24.-) (COMPase)	gonads_contig_43578_N	205.829	Q80X72	Leucine-rich repeat-containing protein 15
gonads_contig_357814_N	210.686	Q8H569	Potassium channel AKT3	gonads_contig_228149_N	205.803	Q6NV34	Peroxisomal 2,4-dienoyl-CoA reductase (EC 1.3.1.34) (2,4-dienoyl-CoA reductase 2)
gonads_contig_38538_S	210.642	na	na	gonads_contig_225652_P	205.771	na	na
gonads_contig_309123_S	210.575	na	na	gonads_contig_53488_AS	205.616	na	na
gonads_contig_34461_P	210.498	Q24799	Myophilin	gonads_contig_496981_S	205.381	na	na
gonads_contig_311339_AS	210.453	na	na	gonads_contig_447012_N	205.335	Q9NWZ3	Interleukin-1 receptor-associated kinase 4 (IRAK-4) (EC 2.7.11.1) (Renal carcinoma antigen NY-REN-64)
gonads_contig_245999_N	210.448	Q4FZP2	Methylthioribose-1-phosphate isomerase (M1Pi) (MTR-1-P isomerase) (EC 5.3.1.23) (S-methyl-5-thioribose-1-phosphate isomerase) (Translation initiation factor eIF-2B subunit alpha/beta/delta-like protein)	gonads_contig_187276_P	205.333	na	na
gonads_contig_411997_P	210.436	Q7SXM0	Histone deacetylase 8 (HD8) (EC 3.5.1.98)	gonads_contig_385202_P	205.312	Q15397	Pumilio domain-containing protein KIAA0020 (HBV X-transactivated gene 5 protein) (HBV XAg-transactivated protein 5) (Minor histocompatibility antigen HA-8) (HLA-HA8)
gonads_contig_72640_P	210.414	B5T255	Peptidoglycan recognition protein 1	gonads_contig_465444_P	205.122	na	na
gonads_contig_443450_N	210.267	Q6PT52	Calcium-activated chloride channel regulator 1 (Calcium-activated chloride channel family member 1)	gonads_contig_479737_P	205.062	Q99KN2	Probable cytosolic iron-sulfur protein assembly protein CIAO1 (WD repeat-containing protein 39)
gonads_contig_63584_S	210.147	na	na	gonads_contig_352294_P	205.034	na	na
gonads_contig_89286_P	210.027	P09470	Angiotensin-converting enzyme (ACE) (EC 3.2.1.-) (EC 3.4.15.1) (Dipeptidyl carboxypeptidase I) (Kininase II) (CD antigen CD143) [Cleaved into: Angiotensin-converting enzyme, soluble form]	gonads_contig_160754_N	204.867	O94552	Fumarate hydratase, mitochondrial (Fumarase) (EC 4.2.1.2)
gonads_contig_237999_S	209.978	na	na	gonads_contig_12071_AS	204.867	na	na
gonads_contig_317748_P	209.945	Q3UMG5	Leucine-rich repeat and calponin homology domain-containing protein 2	gonads_contig_204698_P	204.811	P48608	Protein diaphanous
gonads_contig_417564_P	209.895	Q5R8S7	Peptidyl-prolyl cis-trans isomerase A (PPIase A) (EC 5.2.1.8) (Cyclophilin A) (Cyclosporin A-binding protein) (Rotamase A) [Cleaved into: Peptidyl-prolyl cis-trans isomerase A, N-terminally processed]	gonads_contig_44199_N	204.764	na	na
gonads_contig_46227_N	209.757	Q9W6S8	Survival motor neuron protein 1	gonads_contig_397623_P	204.504	na	na
gonads_contig_110791_AS	209.576	na	na	gonads_contig_10533_P	204.461	na	na
gonads_contig_378556_S	209.468	na	na	gonads_contig_76781_P	204.456	P17405	Sphingomyelin phosphodiesterase (EC 3.1.4.12) (Acid sphingomyelinase) (aSMase)
gonads_contig_326592_N	209.397	P16641	Taurocyamine kinase (EC 2.7.3.4) (ATP:guanidino kinase Smc74) (ATP:guanidino phosphotransferase) (SmGK)	gonads_contig_16348_AS	204.454	na	na
gonads_contig_242510_S	209.307	na	na	gonads_contig_18684_S	204.426	na	na
gonads_contig_353224_P	209.233	Q8N2E2	von Willebrand factor D and EGF domain-containing protein	gonads_contig_325180_P	204.052	na	na
gonads_contig_59483_N	208.979	na	na	gonads_contig_463434_P	204.047	Q502J0	Lysophosphatidylcholine acyltransferase 2 (LPC acyltransferase 2) (LPCAT-2) (LysoPC acyltransferase 2) (EC 2.3.1.23) (1-acylglycerol-3-phosphate O-acyltransferase 11) (1-AGP acyltransferase 11) (1-AGPAT 11) (EC 2.3.1.51) (1-acylglycerophosphocholine O-acyltransferase) (1-alkylglycerophosphocholine O-acetyltransferase) (EC 2.3.1.67) (Acyltransferase-like 1)
gonads_contig_116331_AS	208.932	na	na	gonads_contig_94777_N	203.811	Q9WUU7	Cathepsin Z (EC 3.4.18.1)
gonads_contig_115258_P	208.884	na	na	gonads_contig_40762_N	203.807	Q5JZQ8	Ceroid-lipofuscinosis neuronal protein 6 homolog (Protein CLN6)
gonads_contig_24060_P	208.883	O13046	WD repeat and HMG-box DNA-binding protein 1 (Acidic nucleoplasmic DNA-binding protein 1) (And-1)	gonads_contig_467572_P	203.688	A0JP75	EF-hand calcium-binding domain-containing protein 4A (Calcium release-activated channel regulator 2B)
gonads_contig_16303_P	208.871	na	na	gonads_contig_339874_P	203.674	na	na
gonads_contig_374686_N	208.871	Q96RY7	Intraflagellar transport protein 140 homolog (WD and tetratricopeptide repeats protein 2)	gonads_contig_474305_N	203.604	na	na
gonads_contig_361179_N	208.854	na	na	gonads_contig_15370_P	203.554	Q86TD4	Sarcalumenin
gonads_contig_191225_S	208.636	na	na	gonads_contig_15595_P	203.498	na	na
gonads_contig_181626_P	208.472	Q86UP6	CUB and zona pellucida-like domain-containing protein 1 (CUB and ZP domain-containing protein 1) (Transmembrane protein UO-44)	gonads_contig_355026_AS	203.421	na	na
gonads_contig_39314_N	208.434	P39038	Cadherin-4 (Retinal cadherin) (R-CAD) (R-cadherin)	gonads_contig_34792_S	203.405	na	na
gonads_contig_410117_P	208.397	Q8R5B6	SPRY domain-containing SOCS box protein 4 (SSB-4)	gonads_contig_383879_N	203.39	Q9QY33	Tetraspanin-3 (Tspan-3) (OSP-associated protein 1) (OAP-1) (Tetraspanin TM4-A) (Transmembrane 4 superfamily member 8)
gonads_contig_77037_P	208.322	A2T7L5	Myc proto-oncogene protein (Proto-oncogene c-Myc) (Transcription factor p64)	gonads_contig_300378_N	203.389	Q01033	Uncharacterized gene 48 protein
gonads_contig_410980_N	208.302	P54316	Inactive pancreatic lipase-related protein 1 (PL-RP1)	gonads_contig_380810_P	203.37	Q8TCT0	Ceramide kinase (hCERK) (EC 2.7.1.138) (Acylsphingosine kinase) (Lipid kinase 4) (LK4)
gonads_contig_18739_N	208.288	Q3KNS1	Patched domain-containing protein 3 (Patched-related protein)	gonads_contig_43332_S	203.35	na	na
gonads_contig_356946_P	208.284	P52624	Uridine phosphorylase 1 (UPase 1) (UrdPase 1) (EC 2.4.2.3)	gonads_contig_288325_AS	203.313	na	na
gonads_contig_23554_N	208.217	Q6DF34	Protein APCDD1 (Adenomatosis polyposis coli down-regulated 1 protein homolog)	gonads_contig_48542_P	203.291	A2PYH4	Probable ATP-dependent DNA helicase HFM1 (EC 3.6.4.12) (SEC63 domain-containing protein 1)
gonads_contig_20666_AS	208.203	na	na	gonads_contig_29578_AS	203.233	na	na
gonads_contig_65065_N	207.917	A2VDL9	Transmembrane protein 184B	gonads_contig_72662_P	203.229	na	na
gonads_contig_168800_P	207.809	Q8K3Q3	Forkhead box protein N4	gonads_contig_28986_AS	203.181	na	na
gonads_contig_65516_P	207.782	C0LGL4	Probable LRR receptor-like serine/threonine-protein kinase At2g28960 (EC 2.7.11.1)	gonads_contig_378221_N	203.012	na	na
gonads_contig_56027_AS	207.747	na	na	gonads_contig_72060_P	203.01	Q8WU66	Thrombospondin-type laminin G domain and EAR repeat-containing protein (TSP-EAR)
gonads_contig_149352_AS	207.65	na	na	gonads_contig_37951_N	202.988	Q8BY87	Ubiquitin carboxyl-terminal hydrolase 47 (EC 3.4.19.12) (Deubiquitinating enzyme 47) (Ubiquitin thioesterase 47) (Ubiquitin-specific-processing protease 47)
gonads_contig_68484_P	207.602	O43402	ER membrane protein complex subunit 8 (Neighbor of COX4) (Protein FAM158B)	gonads_contig_22649_N	202.919	Q9HD67	Unconventional myosin-X (Unconventional myosin-10)
gonads_contig_179472_P	207.556	Q96QF7	Acidic repeat-containing protein	gonads_contig_420830_N	202.91	Q4VC17	A disintegrin and metalloproteinase with thrombospondin motifs 18 (ADAM-TS 18) (ADAM-TS18) (ADAMTS-18) (EC 3.4.24.-)
gonads_contig_63821_P	207.538	Q54WE5	Serine/threonine-protein kinase prpf4B (EC 2.7.11.1) (PRP4 kinase) (PRP4 pre-mRNA-processing factor 4 homolog B)	gonads_contig_70147_S	202.89	na	na
gonads_contig_30358_N	207.48	Q6TMK8	Protein slowmo homolog 2 (BCR/ABL-regulated protein)	gonads_contig_225236_S	202.728	na	na
gonads_contig_9833_S	207.469	na	na	gonads_contig_9428_P	202.709	na	na
gonads_contig_22883_AS	207.422	na	na	gonads_contig_393257_P	202.676	Q60632	COUP transcription factor 1 (COUP-TF1) (COUP transcription factor I) (COUP-TF I) (Nuclear receptor subfamily 2 group F member 1) (V-erbA-related protein 3) (EAR-3)
gonads_contig_22084_P	207.385	na	na	gonads_contig_74744_S	202.648	na	na
gonads_contig_225965_P	207.369	na	na	gonads_contig_345353_P	202.627	Q6UWB4	Serine protease 55 (EC 3.4.21.-) (Testis serine protease 1) (T-SP1)
gonads_contig_448245_P	207.366	Q14517	Protocadherin Fat 1 (Cadherin family member 7) (Cadherin-related tumor suppressor homolog) (Protein fat homolog) [Cleaved into: Protocadherin Fat 1, nuclear form]	gonads_contig_60271_N	202.603	Q6P5P5	Mesoderm-specific transcript homolog protein (EC 3.-.-.-)
gonads_contig_387089_N	207.304	Q5RGU1	Chaperone activity of bc1 complex-like, mitochondrial (Chaperone-ABC1-like) (EC 2.7.11.-) (aarF domain-containing protein kinase 3)	gonads_contig_103714_P	202.596	Q9Y2K5	R3H domain-containing protein 2
gonads_contig_75840_N	207.283	Q5ZM41	Testis-expressed sequence 10 protein homolog	gonads_contig_246225_P	202.548	na	na
gonads_contig_32976_S	207.129	Q28824	Myosin light chain kinase, smooth muscle (MLCK) (smMLCK) (EC 2.7.11.18) (Telokin) [Cleaved into: Myosin light chain kinase, smooth muscle, deglutamylated form]	gonads_contig_130049_AS	202.344	na	na
gonads_contig_410996_P	207.079	na	na	gonads_contig_123083_P	202.342	Q5XIA8	Growth hormone-inducible transmembrane protein (Mitochondrial morphology and cristae structure 1) (MICS1)
gonads_contig_10954_P	207.063	O77460	Inorganic pyrophosphatase (EC 3.6.1.1) (Nucleosome-remodeling factor 38 kDa subunit) (Pyrophosphate phospho-hydrolase) (PPase)	gonads_contig_419487_P	202.308	Q9U943	Apolipophorins [Cleaved into: Apolipophorin-2 (Apolipophorin II) (apoLp-2); Apolipophorin-1 (Apolipophorin I) (apoLp-1)]
gonads_contig_32917_P	206.984	Q96FN9	Probable D-tyrosyl-tRNA(Tyr) deacylase 2 (EC 3.1.-.-) (D-tyrosyl-tRNA deacylase 2)	gonads_contig_32313_S	202.269	na	na
gonads_contig_382175_N	206.921	Q7TSS2	Ubiquitin-conjugating enzyme E2 Q1 (EC 6.3.2.19) (Ubiquitin carrier protein Q1) (Ubiquitin-protein ligase Q1)	gonads_contig_259866_AS	202.22	na	na
gonads_contig_387769_N	206.904	Q6X5V1	Growth/differentiation factor 8 (GDF-8) (Myostatin)	gonads_contig_389366_AS	202.028	na	na
gonads_contig_388692_N	206.896	na	na	gonads_contig_76193_P	202.003	Q8IY92	Structure-specific endonuclease subunit SLX4 (BTB/POZ domain-containing protein 12)
gonads_contig_51181_AS	206.885	na	na	gonads_contig_333765_S	201.961	na	na
gonads_contig_32849_N	206.885	Q90744	Alpha-N-acetylgalactosaminidase (EC 3.2.1.49) (Alpha-galactosidase B)	gonads_contig_448455_N	201.847	Q9Y600	Cysteine sulfinic acid decarboxylase (EC 4.1.1.29) (Cysteine-sulfinate decarboxylase) (Sulfinoalanine decarboxylase)
gonads_contig_437257_N	206.879	P86854	Perlucin-like protein	gonads_contig_239831_S	201.784	na	na
gonads_contig_42239_N	206.84	Q8R349	Cell division cycle protein 16 homolog (Anaphase-promoting complex subunit 6) (APC6) (Cyclosome subunit 6)	gonads_contig_446546_N	201.784	na	na
gonads_contig_66510_N	206.804	na	na	gonads_contig_105405_S	201.717	na	na
gonads_contig_96383_S	206.803	na	na	gonads_contig_28272_AS	201.711	na	na
gonads_contig_40733_P	206.752	Q29RI0	Chaperone activity of bc1 complex-like, mitochondrial (Chaperone-ABC1-like) (EC 2.7.11.-) (aarF domain-containing protein kinase 3)	gonads_contig_25610_P	201.57	P22265	Protein teashirt
gonads_contig_3110_N	206.748	Q5RKI1	Eukaryotic initiation factor 4A-II (eIF-4A-II) (eIF4A-II) (EC 3.6.4.13) (ATP-dependent RNA helicase eIF4A-2)	gonads_contig_17405_P	201.517	Q9HBH5	Retinol dehydrogenase 14 (EC 1.1.1.-) (Alcohol dehydrogenase PAN2)
gonads_contig_74574_P	206.594	Q6P2B1	Transportin-3	gonads_contig_418226_P	201.424	na	na
gonads_contig_107941_P	206.588	P08254	Stromelysin-1 (SL-1) (EC 3.4.24.17) (Matrix metalloproteinase-3) (MMP-3) (Transin-1)	gonads_contig_29233_N	201.276	Q80SX5	Otopetrin-2
gonads_contig_449176_P	206.521	na	na	gonads_contig_22267_P	201.202	Q9ULI1	NACHT and WD repeat domain-containing protein 2 (Leucine-rich repeat and WD repeat-containing protein KIAA1239)
gonads_contig_63122_P	206.43	Q17NH9	Mediator of RNA polymerase II transcription subunit 11 (Mediator complex subunit 11)	gonads_contig_309412_N	201.137	Q54468	Chitobiase (EC 3.2.1.52) (Beta-N-acetylhexosaminidase) (N-acetyl-beta-glucosaminidase)
gonads_contig_40538_P	206.223	A3KQA5	Outer dense fiber protein 3-B (Outer dense fiber of sperm tails protein 3-B) (Outer dense fiber protein 3-like)	gonads_contig_11989_S	201.029	na	na
gonads_contig_77405_N	206.086	B3DL53	Nucleoside diphosphate kinase 6 (NDK 6) (NDP kinase 6) (EC 2.7.4.6)	gonads_contig_16661_P	200.933	na	na
gonads_contig_287986_S	205.908	na	na	gonads_contig_264358_N	200.926	Q5VU57	Cytosolic carboxypeptidase 6 (EC 3.4.17.-) (ATP/GTP-binding protein-like 4)
gonads_contig_76057_P	205.885	P18751	Oocyte zinc finger protein XlCOF7.1 (Fragment)	gonads_contig_17667_S	200.887	na	na
gonads_contig_53425_N	205.851	P22792	Carboxypeptidase N subunit 2 (Carboxypeptidase N 83 kDa chain) (Carboxypeptidase N large subunit) (Carboxypeptidase N polypeptide 2) (Carboxypeptidase N regulatory subunit)	gonads_contig_38588_P	200.783	Q9IA05	Frizzled-4 (Fz-4) (cFz-4)
gonads_contig_49022_N	205.712	P48055	Sodium- and chloride-dependent betaine transporter (Na(+)/Cl(-) betaine/GABA transporter) (Solute carrier family 6 member 12)	gonads_contig_479866_S	200.783	na	na
gonads_contig_35791_AS	205.702	na	na	gonads_contig_478802_N	200.731	Q80TN7	Neuron navigator 3 (Pore membrane and/or filament-interacting-like protein 1)
gonads_contig_346100_N	205.688	P62909	40S ribosomal protein S3	gonads_contig_49027_AS	200.719	na	na
gonads_contig_116666_P	205.501	P07796	Histone H1-gamma, late	gonads_contig_68572_N	200.691	Q8C3X4	Translation factor Guf1, mitochondrial (EC 3.6.5.-) (Elongation factor 4 homolog) (EF-4) (GTPase Guf1) (Ribosomal back-translocase)
gonads_contig_47140_N	205.445	Q8I7P9	Retrovirus-related Pol polyprotein from transposon opus [Includes: Protease (EC 3.4.23.-); Reverse transcriptase (EC 2.7.7.49); Endonuclease]	gonads_contig_93815_AS	200.678	na	na
gonads_contig_264184_P	205.384	na	na	gonads_contig_67601_P	200.53	Q9UHJ9	Post-GPI attachment to proteins factor 2 (FGF receptor-activating protein 1)
gonads_contig_410730_N	205.224	na	na	gonads_contig_29602_N	200.51	na	na
gonads_contig_124342_P	205.221	P52041	3-hydroxybutyryl-CoA dehydrogenase (EC 1.1.1.157) (Beta-hydroxybutyryl-CoA dehydrogenase) (BHBD)	gonads_contig_463890_P	200.235	O35382	Exocyst complex component 4 (Exocyst complex component Sec8)
gonads_contig_256036_P	205.158	Q1MSJ5	Centrosome and spindle pole-associated protein 1	gonads_contig_288466_S	200.21	na	na
gonads_contig_52552_N	205.07	C7G0B5	Protein PIF [Cleaved into: Protein Pif97; Protein Pif80 (Aragonite-binding protein)]	gonads_contig_21677_P	200.194	P15650	Long-chain specific acyl-CoA dehydrogenase, mitochondrial (LCAD) (EC 1.3.8.8)
gonads_contig_62319_N	205.01	Q8C0T7	Major facilitator superfamily domain-containing protein 9	gonads_contig_34360_N	200.152	P49744	Thrombospondin-4
gonads_contig_93927_P	204.908	A7RHL5	Costars family protein v1g158749	gonads_contig_79518_S	200.076	na	na
gonads_contig_156713_S	204.772	na	na	gonads_contig_127414_P	200.056	Q6PBA8	Meiosis-specific nuclear structural protein 1
gonads_contig_15764_N	204.684	Q8ZXT3	Uncharacterized protein PAE1111	gonads_contig_501930_P	200.017	O49447	ADP,ATP carrier protein 3, mitochondrial (ADP/ATP translocase 3) (Adenine nucleotide translocator 3) (ANT 3)
gonads_contig_437189_P	204.405	na	na	gonads_contig_68634_AS	200.009	Q0P6H9	Transmembrane protein 62
gonads_contig_70134_P	204.386	Q8NI36	WD repeat-containing protein 36 (T-cell activation WD repeat-containing protein) (TA-WDRP)	gonads_contig_70735_AS	199.981	na	na
gonads_contig_382210_N	204.325	P39038	Cadherin-4 (Retinal cadherin) (R-CAD) (R-cadherin)	gonads_contig_77326_N	199.955	Q8N7X2	Uncharacterized protein C9orf173
gonads_contig_70121_P	204.245	na	na	gonads_contig_16701_N	199.923	P0C242	Cyclin-O
gonads_contig_49556_P	204.217	Q6ZMG9	Ceramide synthase 6 (CerS6) (LAG1 longevity assurance homolog 6)	gonads_contig_180617_P	199.859	na	na
gonads_contig_64055_P	204.165	Q9ES88	Solute carrier family 13 member 2 (Na(+)/dicarboxylate cotransporter 1) (NaDC-1) (Renal sodium/dicarboxylate cotransporter)	gonads_contig_104581_P	199.698	P47954	Glutathione S-transferase P (EC 2.5.1.18) (GST class-pi)
gonads_contig_362763_P	204.126	Q9Y5X5	Neuropeptide FF receptor 2 (G-protein coupled receptor 74) (G-protein coupled receptor HLWAR77) (Neuropeptide G-protein coupled receptor)	gonads_contig_262453_S	199.574	na	na
gonads_contig_498675_N	204.023	P24049	60S ribosomal protein L17 (Amino acid starvation-induced protein) (ASI) (L23)	gonads_contig_467530_P	199.572	P32240	Prostaglandin E2 receptor EP4 subtype (PGE receptor EP4 subtype) (PGE2 receptor EP4 subtype) (Prostanoid EP4 receptor)
gonads_contig_69038_P	203.955	Q10751	Angiotensin-converting enzyme (ACE) (EC 3.2.1.-) (EC 3.4.15.1) (Dipeptidyl carboxypeptidase I) (Kininase II) (Fragment)	gonads_contig_381974_P	199.572	Q80T22	Sodium-dependent glucose transporter 1 (rNaGLT1)
gonads_contig_26905_P	203.799	P25867	Ubiquitin-conjugating enzyme E2-17 kDa (EC 6.3.2.19) (Protein effete) (Ubiquitin carrier protein) (Ubiquitin-protein ligase)	gonads_contig_10484_P	199.537	Q9P2E9	Ribosome-binding protein 1 (180 kDa ribosome receptor homolog) (RRp) (ES/130-related protein) (Ribosome receptor protein)
gonads_contig_61394_AS	203.749	na	na	gonads_contig_17876_S	199.482	na	na
gonads_contig_478438_P	203.743	P41778	Pre-B-cell leukemia transcription factor 1 (Homeobox protein PBX1)	gonads_contig_17292_N	199.473	Q8NF50	Dedicator of cytokinesis protein 8
gonads_contig_386311_S	203.677	na	na	gonads_contig_22466_N	199.28	Q75WE7	von Willebrand factor A domain-containing protein 5A (Loss of heterozygosity 11 chromosomal region 2 gene A protein homolog) (Mast cell surface antigen 1) (Masa-1)
