# Supplementary material for: Insights into Molecular Features of Venerupis decussata Oocytes: A Microarray-Based Study
Source: PLoS One. 2014 Dec 3;9(12):e113925. doi: 10.1371/journal.pone.0113925 (PMC4254928; doi:10.1371/journal.pone.0113925)
Supplement: Table S2 — Significance Analysis of Microarray (SAM). List of annotated probes that were differentially expressed (FDR <1.5%; FC>1.5) in both the two comparisons LHR vs STR oocytes and MHR vs STR oocytes with the corresponding fold change value. Shared significant probes between the two comparisons were also summarized. Colors identify transcripts more abundant in spawned (green) and stripped oocytes (red). Putative annotation against UniProtK/SwissProt and Pacific oyster databases of each probe are specified. (XLSX) [file pone.0113925.s002.xlsx]

## Sheet: DEGs
LHRvsSTR						MHRvsSTR						Shared probes (STRIPPED vs SPAWNED)
Probe name	Fold change	C.gigas ENA/GenBank protein ID	C. gigas Description	UniProtKB accession	UniProt Protein name	Probe name	Fold change	C.gigas ENA/GenBank protein ID	C. gigas Description	UniProtKB accession	UniProt Protein name	Probe name	UniProtKB accession	UniProt Protein name
gonads_contig_300031_S	337.258					gonads_contig_439265_P	543.487	EKC17910	Histone H3	Q6P823	Histone H3.3	gonads_contig_178849_P	O61366	Serine-enriched protein
gonads_contig_178849_P	286.162	EKC34899		O61366	Serine-enriched protein	gonads_contig_67153_N	326.86	EKC42310	Apoptosis regulator BAX	Q07813	Apoptosis regulator BAX	gonads_contig_325639_N	P30304	M-phase inducer phosphatase 1
gonads_contig_44673_N	186.922	EKC20378	Forkhead box protein I1	Q9PTK2	Forkhead box protein E4	gonads_contig_499696_P	293.445	EKC26265	WW domain-containing oxidoreductase			gonads_contig_273250_P	Q03019	Cdc25-like protein phosphatase twine
gonads_contig_60693_P	115.71	EKC34262		Q9U943	Apolipophorins	gonads_contig_367258_N	275.852	EKC35707	JmjC domain-containing protein 4	Q5ZHV5	JmjC domain-containing protein 4	gonads_contig_10955_N	P20483	M-phase inducer phosphatase
gonads_contig_76093_P	114.94	EKC20363		Q9U943	Apolipophorins	gonads_contig_178849_P	260.809	EKC34899		O61366	Serine-enriched protein	gonads_contig_44673_N	Q9PTK2	Forkhead box protein E4
gonads_contig_10955_N	104.422	EKC35401	M-phase inducer phosphatase	P20483	M-phase inducer phosphatase	gonads_contig_44673_N	247.77	EKC20378	Forkhead box protein I1	Q9PTK2	Forkhead box protein E4	gonads_contig_357964_N	Q9H461	Frizzled-8
gonads_contig_497790_P	100.282	EKC20361		Q9U943	Apolipophorins	gonads_contig_39592_S	221.793					gonads_contig_196238_N	P20483	M-phase inducer phosphatase
gonads_contig_37960_P	92.8136	EKC34262		Q9U943	Apolipophorins	gonads_contig_389861_N	189.151	EKC18365	Histone-lysine N-methyltransferase PRDM9	Q90625	Zinc finger and BTB domain-containing protein 17	gonads_contig_330949_N	P18747	Oocyte zinc finger protein XlCOF28
gonads_contig_357964_N	91.3151	EKC18848	Frizzled-5	Q9H461	Frizzled-8	gonads_contig_357964_N	119.194	EKC18848	Frizzled-5	Q9H461	Frizzled-8	gonads_contig_209302_P	Q8K1M4	Zinc finger protein GLIS1
gonads_contig_48689_P	80.8152	EKC29418	Protein roadkill	Q9VN14	Contactin	gonads_contig_76093_P	117.206	EKC20363		Q9U943	Apolipophorins	gonads_contig_331892_P	Q9I9D5	Retinal homeobox protein Rx1
gonads_contig_330949_N	77.753	EKC18245		P18747	Oocyte zinc finger protein XlCOF28	gonads_contig_60693_P	115.829	EKC34262		Q9U943	Apolipophorins	gonads_contig_258712_N	P20483	M-phase inducer phosphatase
gonads_contig_175074_P	72.4849	EKC34263				gonads_contig_19497_P	110.126	EKC33067	Plexin-B	Q9Y4D7	Plexin-D1	gonads_contig_196848_P	P20483	M-phase inducer phosphatase
gonads_contig_325639_N	65.9346	EKC35401	M-phase inducer phosphatase	P30304	M-phase inducer phosphatase 1	gonads_contig_175074_P	98.2308	EKC34263				gonads_contig_412634_P	Q6WRI0	Immunoglobulin superfamily member 10
gonads_contig_331892_P	62.7779	EKC30836		Q9I9D5	Retinal homeobox protein Rx1	gonads_contig_497790_P	92.9176	EKC20361		Q9U943	Apolipophorins	gonads_contig_143610_P	P18747	Oocyte zinc finger protein XlCOF28
gonads_contig_239937_P	54.9942	EKC20362	Beta-1,3-glucan-binding protein			gonads_contig_37960_P	90.0396	EKC34262		Q9U943	Apolipophorins	gonads_contig_22280_N	Q6GM59	Monocarboxylate transporter 12
gonads_contig_48381_P	46.446	EKC34262		Q9U943	Apolipophorins	gonads_contig_10955_N	86.4395	EKC35401	M-phase inducer phosphatase	P20483	M-phase inducer phosphatase	gonads_contig_366805_N	Q6RG02	Vitellogenin
gonads_contig_41718_P	44.4041	EKC34262		Q9U943	Apolipophorins	gonads_contig_416985_N	83.1109	EKC38215		Q8NCX0	Coiled-coil domain-containing protein 150	gonads_contig_48689_P	Q9VN14	Contactin
gonads_contig_196238_N	43.4242	EKC34441	M-phase inducer phosphatase 1	P20483	M-phase inducer phosphatase	gonads_contig_330949_N	70.8366	EKC18245		P18747	Oocyte zinc finger protein XlCOF28	gonads_contig_185726_N	P20483	M-phase inducer phosphatase
gonads_contig_273250_P	42.9767			Q03019	Cdc25-like protein phosphatase twine	gonads_contig_76962_P	69.3087	EKC38407				gonads_contig_259558_P	P48967	M-phase inducer phosphatase 3
gonads_contig_16822_P	42.8695	EKC32051		Q9U943	Apolipophorins	gonads_contig_439809_P	68.5865	EKC20363		Q9U943	Apolipophorins	gonads_contig_461538_P	Q9NRZ9	Lymphoid-specific helicase
gonads_contig_366805_N	42.4676	EKC22191		Q6RG02	Vitellogenin	gonads_contig_502995_S	68.3165					gonads_contig_363191_N	P30307	M-phase inducer phosphatase 3
gonads_contig_69406_P	39.8464	EKC20363		Q9U943	Apolipophorins	gonads_contig_415090_P	64.4141	EKC36045	DnaJ-like protein subfamily B member 12	Q9QYI4	DnaJ homolog subfamily B member 12	gonads_contig_40124_N	Q96F81	Protein dispatched homolog 1
gonads_contig_439809_P	38.4556	EKC20363		Q9U943	Apolipophorins	gonads_contig_331892_P	64.1488	EKC30836		Q9I9D5	Retinal homeobox protein Rx1	gonads_contig_37960_P	Q9U943	Apolipophorins
gonads_contig_58836_N	38.0705	EKC34262		Q9U943	Apolipophorins	gonads_contig_48381_P	64.0539	EKC34262		Q9U943	Apolipophorins	gonads_contig_497790_P	Q9U943	Apolipophorins
gonads_contig_209302_P	37.5502	EKC40517	Zinc finger protein GLI3	Q8K1M4	Zinc finger protein GLIS1	gonads_contig_16822_P	62.6426	EKC32051		Q9U943	Apolipophorins	gonads_contig_266116_P	P20483	M-phase inducer phosphatase
gonads_contig_185726_N	27.6157	EKC33085	M-phase inducer phosphatase	P20483	M-phase inducer phosphatase	gonads_contig_460815_P	60.8666	EKC26711	Ankyrin repeat and FYVE domain-containing protein 1	Q810B6	Ankyrin repeat and FYVE domain-containing protein 1	gonads_contig_76093_P	Q9U943	Apolipophorins
gonads_contig_412634_P	27.4408	EKC26362	Cell adhesion molecule 2	Q6WRI0	Immunoglobulin superfamily member 10	gonads_contig_20562_P	59.2916	EKC31173		Q0VAA2	Uncharacterized protein C14orf166B	gonads_contig_60693_P	Q9U943	Apolipophorins
gonads_contig_247739_S	23.9567					gonads_contig_268520_S	57.0568					gonads_contig_165338_N	O93274	Frizzled-8
gonads_contig_258712_N	23.1651	EKC31409	M-phase inducer phosphatase	P20483	M-phase inducer phosphatase	gonads_contig_41718_P	57.0431	EKC34262		Q9U943	Apolipophorins	gonads_contig_41718_P	Q9U943	Apolipophorins
gonads_contig_76229_P	23.1618	EKC18811	Selenocysteine-specific elongation factor	P57772	Selenocysteine-specific elongation factor	gonads_contig_108252_S	56.422					gonads_contig_98260_P	Q6WN34	Chordin-like protein 2
gonads_contig_51051_S	22.328					gonads_contig_52946_AS	55.8106					gonads_contig_310513_P	P20483	M-phase inducer phosphatase
gonads_contig_361608_N	21.7583	EKC30745	Caveolin			gonads_contig_38204_N	54.9295	EKC19783	Bone morphogenetic protein 3	Q7T2X7	Bone morphogenetic protein 3	gonads_contig_48381_P	Q9U943	Apolipophorins
gonads_contig_143610_P	20.1928	EKC29974		P18747	Oocyte zinc finger protein XlCOF28	gonads_contig_325639_N	51.5094	EKC35401	M-phase inducer phosphatase	P30304	M-phase inducer phosphatase 1	gonads_contig_160754_N	O94552	Fumarate hydratase, mitochondrial
gonads_contig_99514_S	19.6248					gonads_contig_412634_P	51.1567	EKC26362	Cell adhesion molecule 2	Q6WRI0	Immunoglobulin superfamily member 10	gonads_contig_69406_P	Q9U943	Apolipophorins
gonads_contig_16236_N	19.3126	EKC37030				gonads_contig_479014_P	49.8565	EKC40063		Q68DN1	Uncharacterized protein C2orf16	gonads_contig_16822_P	Q9U943	Apolipophorins
gonads_contig_259558_P	18.0402			P48967	M-phase inducer phosphatase 3	gonads_contig_69406_P	49.6739	EKC20363		Q9U943	Apolipophorins	gonads_contig_291957_P	A4Q9E5	Tubulin monoglycylase TTLL3
gonads_contig_22833_P	17.811	EKC33131	Sodium/calcium exchanger 3	P70549	Sodium/calcium exchanger 3	gonads_contig_48689_P	47.9297	EKC29418	Protein roadkill	Q9VN14	Contactin	gonads_contig_202175_P	Q498S8	Frizzled-8
gonads_contig_340576_AS	15.9092					gonads_contig_38894_S	47.4757					gonads_contig_140472_AS	P58151	Uncharacterized 51.9 kDa protein in rps4-rps11 intergenic region
gonads_contig_81232_N	15.8732	EKC21200				gonads_contig_152237_P	46.3723			Q6BEA0	Plexin-A4	gonads_contig_58836_N	Q9U943	Apolipophorins
gonads_contig_461064_S	15.805					gonads_contig_64458_P	46.1847	EKC23599	Anoctamin	A6QLE6	Anoctamin-4	gonads_contig_49556_P	Q6ZMG9	Ceramide synthase 6
gonads_contig_22280_N	14.9043	EKC35371	Monocarboxylate transporter 2	Q6GM59	Monocarboxylate transporter 12	gonads_contig_68264_P	45.8651	EKC34720	Putative inhibitor of apoptosis	Q8JHV9	Baculoviral IAP repeat-containing protein 7-A	gonads_contig_439809_P	Q9U943	Apolipophorins
gonads_contig_461538_P	14.0959	EKC40381	Lymphoid-specific helicase	Q9NRZ9	Lymphoid-specific helicase	gonads_contig_239937_P	45.4124	EKC20362	Beta-1,3-glucan-binding protein			gonads_contig_321276_N	P48965	M-phase inducer phosphatase 1
gonads_contig_67068_S	13.7141	EKC18159	Exosome complex exonuclease RRP40	Q9NQT5	Exosome complex component RRP40	gonads_contig_66697_P	44.985			B8JJV5	Small integral membrane protein 13	gonads_contig_319758_N	P57722	Poly(rC)-binding protein 3
gonads_contig_266116_P	13.5372	EKC31409	M-phase inducer phosphatase	P20483	M-phase inducer phosphatase	gonads_contig_366805_N	42.207	EKC22191		Q6RG02	Vitellogenin	gonads_contig_380871_N	P56705	Protein Wnt-4
gonads_contig_363191_N	13.4154	EKC30706	M-phase inducer phosphatase	P30307	M-phase inducer phosphatase 3	gonads_contig_75530_N	41.8144	EKC34947	Zinc finger protein DZIP1	Q7T019	Zinc finger protein Dzip1	gonads_contig_39322_P	Q8ILR9	Protein PF14_0175
gonads_contig_192232_AS	13.2089					gonads_contig_370812_AS	41.4787					gonads_contig_62854_P	A2CEI6	Piwi-like protein 2
gonads_contig_135883_N	13.0648	EKC35324	Titin	A2ASS6	Titin	gonads_contig_420917_N	41.3912	EKC18054	Homeobox protein ceh-37	Q8N693	Homeobox protein ESX1	gonads_contig_437100_N	Q7RTX9	Monocarboxylate transporter 14
gonads_contig_266709_P	12.7972	EKC33659	DC-STAMP domain-containing protein 1	Q5T197	DC-STAMP domain-containing protein 1	gonads_contig_461155_P	41.1845	EKC28334	Protein BAT5	Q1JPD2	Abhydrolase domain-containing protein 16A	gonads_contig_40639_P	Q641Q3	Meteorin-like protein
gonads_contig_310513_P	12.1377	EKC34441	M-phase inducer phosphatase 1	P20483	M-phase inducer phosphatase	gonads_contig_392686_P	39.5407	EKC39322	Poly	Q460N5	Poly [ADP-ribose] polymerase 14	gonads_contig_69105_P	Q18416	UPF0392 protein C33H5.2
gonads_contig_34466_P	11.6833	EKC39357	Low-density lipoprotein receptor-related protein 4	Q8VI56	Low-density lipoprotein receptor-related protein 4	gonads_contig_41000_N	37.7196	EKC20774	Inhibitor of apoptosis protein	Q13490	Baculoviral IAP repeat-containing protein 2	gonads_contig_412205_P	Q8BXA7	PH domain leucine-rich repeat-containing protein phosphatase 2
gonads_contig_193773_AS	11.6014					gonads_contig_256338_P	37.2203	EKC40458	Transmembrane protein 80	Q9P0N5	Transmembrane protein 216	gonads_contig_178705_P	Q4ZJM9	Complement C1q-like protein 4
gonads_contig_49556_P	11.2372	EKC40131	LAG1 longevity assurance-like protein 6	Q6ZMG9	Ceramide synthase 6	gonads_contig_479421_N	36.2384	EKC25512	AFG3-like protein 2	Q9UQ90	Paraplegin	gonads_contig_67068_S	Q9NQT5	Exosome complex component RRP40
gonads_contig_38894_S	10.6634					gonads_contig_196238_N	36.1949	EKC34441	M-phase inducer phosphatase 1	P20483	M-phase inducer phosphatase	gonads_contig_25304_P	Q8VI56	Low-density lipoprotein receptor-related protein 4
gonads_contig_178705_P	10.5914	EKC31235	Complement C1q tumor necrosis factor-related protein 2	Q4ZJM9	Complement C1q-like protein 4	gonads_contig_18018_N	36.0282	EKC34947	Zinc finger protein DZIP1	Q8BMD2	Zinc finger protein DZIP1	gonads_contig_22833_P	P70549	Sodium/calcium exchanger 3
gonads_contig_160754_N	10.5065	EKC39898	Putative fumarate hydratase, mitochondrial	O94552	Fumarate hydratase, mitochondrial	gonads_contig_106037_P	35.9201	EKC17891	Dynein light chain 2, cytoplasmic	O94111	Dynein light chain, cytoplasmic	gonads_contig_55064_P	Q9LQ68	Indole-3-acetic acid-amido synthetase GH3.4
gonads_contig_13928_N	10.1715	EKC40469				gonads_contig_29803_P	35.5975	EKC41236	Insulin-like growth factor 2 mRNA-binding protein 1	Q5ZLP8	Insulin-like growth factor 2 mRNA-binding protein 3	gonads_contig_479037_N	Q8BXA7	PH domain leucine-rich repeat-containing protein phosphatase 2
gonads_contig_47304_P	9.82725	EKC19144	Prothrombin	P16292	Coagulation factor IX	gonads_contig_22460_N	34.5535	EKC18054	Homeobox protein ceh-37	Q8N693	Homeobox protein ESX1	gonads_contig_22649_N	Q9HD67	Unconventional myosin-X
gonads_contig_202175_P	9.79364	EKC18848	Frizzled-5	Q498S8	Frizzled-8	gonads_contig_273250_P	34.0792			Q03019	Cdc25-like protein phosphatase twine	gonads_contig_62341_N	Q9U943	Apolipophorins
gonads_contig_165338_N	9.76672	EKC18848	Frizzled-5	O93274	Frizzled-8	gonads_contig_136304_S	33.4473					gonads_contig_47304_P	P16292	Coagulation factor IX
gonads_contig_196848_P	9.52143	EKC31409	M-phase inducer phosphatase	P20483	M-phase inducer phosphatase	gonads_contig_58836_N	32.5541	EKC34262		Q9U943	Apolipophorins	gonads_contig_29704_N	P54360	Protein four-jointed
gonads_contig_74208_P	9.52068	EKC17398	Latrophilin-3	Q8CJ11	G-protein coupled receptor 64	gonads_contig_35847_P	32.0083	EKC18054	Homeobox protein ceh-37	Q8N693	Homeobox protein ESX1	gonads_contig_266709_P	Q5T197	DC-STAMP domain-containing protein 1
gonads_contig_380871_N	9.51683	EKC23277	Protein Wnt	P56705	Protein Wnt-4	gonads_contig_380534_N	31.8525	EKC38724	Baculoviral IAP repeat-containing protein 7	Q8JHV9	Baculoviral IAP repeat-containing protein 7-A	gonads_contig_96786_P	O11780	Transforming growth factor-beta-induced protein ig-h3
gonads_contig_69105_P	9.27744	EKC34711	UPF0392 protein F13G3.3	Q18416	UPF0392 protein C33H5.2	gonads_contig_361608_N	31.5215	EKC30745	Caveolin			gonads_contig_319304_P	Q99996	A-kinase anchor protein 9
gonads_contig_115956_AS	9.26345					gonads_contig_460584_P	30.9191	EKC42047	Cullin-3-B	B5DF89	Cullin-3	gonads_contig_356222_N	A2AN08	E3 ubiquitin-protein ligase UBR4
gonads_contig_159843_AS	8.96091					gonads_contig_76364_P	30.7863	EKC31344	Putative ATP-dependent RNA helicase DDX58	Q8R5F7	Interferon-induced helicase C domain-containing protein 1	gonads_contig_29092_N	Q9U943	Apolipophorins
gonads_contig_40124_N	8.90214	EKC42458	Dispatched-like protein 1	Q96F81	Protein dispatched homolog 1	gonads_contig_48272_S	30.5374					gonads_contig_74208_P	Q8CJ11	G-protein coupled receptor 64
gonads_contig_21558_P	8.70894	EKC40565	Ras-related C3 botulinum toxin substrate 1	Q6RUV5	Ras-related C3 botulinum toxin substrate 1	gonads_contig_31284_P	29.4702			Q35101	Cytochrome c oxidase subunit 1	gonads_contig_21558_P	Q6RUV5	Ras-related C3 botulinum toxin substrate 1
gonads_contig_195925_AS	8.64993					gonads_contig_372507_S	29.4253					gonads_contig_54331_N	Q96PQ7	Kelch-like protein 5
gonads_contig_108252_S	8.5051					gonads_contig_247739_S	29.3307					gonads_contig_34466_P	Q8VI56	Low-density lipoprotein receptor-related protein 4
gonads_contig_25304_P	8.44719	EKC39357	Low-density lipoprotein receptor-related protein 4	Q8VI56	Low-density lipoprotein receptor-related protein 4	gonads_contig_29928_P	28.5893	EKC36492	Tripartite motif-containing protein 56			gonads_contig_26161_P	Q9KPS0	Protein BolA
gonads_contig_234719_P	8.37371	EKC29642				gonads_contig_14921_P	27.9798	EKC18228	Anion exchange protein 2	Q9BYI3	Hyccin	gonads_contig_72060_P	Q8WU66	Thrombospondin-type laminin G domain and EAR repeat-containing protein
gonads_contig_98260_P	8.25717	EKC39393	Cysteine-rich motor neuron 1 protein	Q6WN34	Chordin-like protein 2	gonads_contig_48665_N	27.9644	EKC32540	80 kDa MCM3-associated protein	O60318	Germinal-center associated nuclear protein	gonads_contig_265960_P	Q8WU66	Thrombospondin-type laminin G domain and EAR repeat-containing protein
gonads_contig_103376_S	8.20084					gonads_contig_93679_S	27.9203					gonads_contig_30032_N	Q8WU66	Thrombospondin-type laminin G domain and EAR repeat-containing protein
gonads_contig_62341_N	8.1078	EKC32051		Q9U943	Apolipophorins	gonads_contig_99514_S	27.8098					gonads_contig_69095_N	Q6NWH0	UPF0696 protein C11orf68 homolog
gonads_contig_321276_N	7.29421	EKC31409	M-phase inducer phosphatase	P48965	M-phase inducer phosphatase 1	gonads_contig_65460_N	27.7731	EKC17891	Dynein light chain 2, cytoplasmic	Q24117	Dynein light chain 1, cytoplasmic	gonads_contig_27371_P	P08473	Neprilysin
gonads_contig_29092_N	6.9623	EKC20363		Q9U943	Apolipophorins	gonads_contig_479013_N	27.3484	EKC25617	Protein FRA10AC1	Q70Z53	Protein FRA10AC1	gonads_contig_503136_P	Q01528	Hemagglutinin/amebocyte aggregation factor
gonads_contig_349897_P	6.933	EKC17450	Iduronate 2-sulfatase	Q08890	Iduronate 2-sulfatase	gonads_contig_463811_N	27.0736	EKC27199	GTP cyclohydrolase 1	P30793	GTP cyclohydrolase 1	gonads_contig_68572_N	Q8C3X4	Translation factor Guf1, mitochondrial
gonads_contig_70020_N	6.03086					gonads_contig_365773_N	25.9563	EKC32254		A2VDL9	Transmembrane protein 184B	gonads_contig_381974_P	Q80T22	Sodium-dependent glucose transporter 1
gonads_contig_110852_S	5.58928					gonads_contig_166452_N	25.8171	EKC28834	Neuronal acetylcholine receptor subunit alpha-9-I	P48180	Acetylcholine receptor subunit alpha-type acr-16	gonads_contig_72595_P	P21837	Crystal protein
gonads_contig_55064_P	5.53884	EKC28874	GH3 domain-containing protein	Q9LQ68	Indole-3-acetic acid-amido synthetase GH3.4	gonads_contig_12397_P	25.011	EKC42008	Integrator complex subunit 1	Q6P4S8	Integrator complex subunit 1	gonads_contig_21012_P	Q83F39	L-threonine 3-dehydrogenase
gonads_contig_59483_N	5.39922	EKC32566				gonads_contig_70514_AS	24.9486					gonads_contig_14581_P	Q99715	Collagen alpha-1(XII) chain
gonads_contig_240399_N	5.28397	EKC41239				gonads_contig_7917_P	24.6466	EKC39194	Complement C1q-like protein 4			gonads_contig_405789_P	P14282	Collagen alpha-1(VIII) chain
gonads_contig_100873_AS	5.2096					gonads_contig_143610_P	24.5279	EKC29974		P18747	Oocyte zinc finger protein XlCOF28	gonads_contig_364919_P	Q6TCG8	Progestin and adipoQ receptor family member 3
gonads_contig_140472_AS	5.13954			P58151	Uncharacterized 51.9 kDa protein in rps4-rps11 intergenic region	gonads_contig_340576_AS	24.235					gonads_contig_75473_P	Q40082	Xylose isomerase
gonads_contig_96786_P	5.06135	EKC23900	Transforming growth factor-beta-induced protein ig-h3	O11780	Transforming growth factor-beta-induced protein ig-h3	gonads_contig_13584_P	23.5359	EKC19829	NK-tumor recognition protein	O55035	Peptidyl-prolyl cis-trans isomerase G	gonads_contig_17501_N	Q172Y1	Mediator of RNA polymerase II transcription subunit 30
gonads_contig_75150_S	4.88988					gonads_contig_185726_N	23.498	EKC33085	M-phase inducer phosphatase	P20483	M-phase inducer phosphatase	gonads_contig_67473_N	A8WHR0	DDB1- and CUL4-associated factor 17
gonads_contig_39322_P	4.79109	EKC32533		Q8ILR9	Protein PF14_0175	gonads_contig_20925_P	23.0502	EKC41984				gonads_contig_470102_N	Q80WP8	Glutamate decarboxylase-like protein 1
gonads_contig_40639_P	4.64405	EKC20042	Meteorin-like protein	Q641Q3	Meteorin-like protein	gonads_contig_74208_P	22.9432	EKC17398	Latrophilin-3	Q8CJ11	G-protein coupled receptor 64	gonads_contig_26761_N	P62744	AP-2 complex subunit sigma
gonads_contig_437100_N	4.47872	EKC34933	Monocarboxylate transporter 9	Q7RTX9	Monocarboxylate transporter 14	gonads_contig_502559_P	22.7518	EKC26232	Acyl-coenzyme A amino acid N-acyltransferase 2	P49753	Acyl-coenzyme A thioesterase 2, mitochondrial	gonads_contig_271195_N	Q8NI36	WD repeat-containing protein 36
gonads_contig_22649_N	4.06024	EKC20877	Myosin-Vb	Q9HD67	Unconventional myosin-X	gonads_contig_160754_N	22.6677	EKC39898	Putative fumarate hydratase, mitochondrial	O94552	Fumarate hydratase, mitochondrial	gonads_contig_47416_P	Q06S87	5-hydroxyisourate hydrolase
gonads_contig_62854_P	4.01155	EKC29295	Piwi-like protein 2	A2CEI6	Piwi-like protein 2	gonads_contig_266116_P	22.4674	EKC31409	M-phase inducer phosphatase	P20483	M-phase inducer phosphatase	gonads_contig_31554_N	Q01105	Protein SET
gonads_contig_319758_N	3.40534	EKC42074	Poly(RC)-binding protein 3	P57722	Poly(rC)-binding protein 3	gonads_contig_209302_P	22.0384	EKC40517	Zinc finger protein GLI3	Q8K1M4	Zinc finger protein GLIS1	gonads_contig_448455_N	Q9Y600	Cysteine sulfinic acid decarboxylase
gonads_contig_503597_AS	3.05625					gonads_contig_412378_S	22.0277					gonads_contig_408508_P	A6QM00	Glutamate decarboxylase-like protein 1
gonads_contig_29704_N	2.88282	EKC20802	Protein four-jointed	P54360	Protein four-jointed	gonads_contig_63103_P	21.9286	EKC34661	Tyrosine-protein kinase BAZ1B	Q9UIG0	Tyrosine-protein kinase BAZ1B	gonads_contig_389499_N	Q2PFX5	Regucalcin
gonads_contig_300745_N	2.87646					gonads_contig_468277_N	21.626	EKC20265	Receptor-type tyrosine-protein phosphatase kappa	P28828	Receptor-type tyrosine-protein phosphatase mu	gonads_contig_369457_P	P19079	Cytidine deaminase
gonads_contig_257632_N	2.69204	EKC38652				gonads_contig_31888_P	21.6156	EKC17298		Q54CX4	Uncharacterized protein DDB_G0292642	gonads_contig_424336_P	P62597	Protection of telomeres protein 1
gonads_contig_106373_S	2.6515					gonads_contig_69690_N	21.3836	EKC27795	Neuronal acetylcholine receptor subunit alpha-7	Q8JFN7	Neuronal acetylcholine receptor subunit alpha-9-I	gonads_contig_347629_N	O60911	Cathepsin L2
gonads_contig_356222_N	2.60849	EKC19303	E3 ubiquitin-protein ligase UBR4	A2AN08	E3 ubiquitin-protein ligase UBR4	gonads_contig_65915_AS	21.2989	EKC27439	Carbohydrate sulfotransferase 15	Q7LFX5	Carbohydrate sulfotransferase 15	gonads_contig_469023_P	Q5RFR0	Alpha-tocopherol transfer protein-like
gonads_contig_291957_P	2.57694	EKC30656	Tubulin monoglycylase TTLL3	A4Q9E5	Tubulin monoglycylase TTLL3	gonads_contig_259558_P	21.1026			P48967	M-phase inducer phosphatase 3	gonads_contig_307590_P	O31776	L-threonine 3-dehydrogenase
gonads_contig_479037_N	2.46689	EKC25171	PH domain leucine-rich repeat-containing protein phosphatase 1	Q8BXA7	PH domain leucine-rich repeat-containing protein phosphatase 2	gonads_contig_16236_N	20.9817	EKC37030				gonads_contig_40402_P	A6QM00	Glutamate decarboxylase-like protein 1
gonads_contig_63053_P	2.37641	EKC20218	IQ domain-containing protein H	Q86VS3	IQ domain-containing protein H	gonads_contig_363191_N	20.9701	EKC30706	M-phase inducer phosphatase	P30307	M-phase inducer phosphatase 3	gonads_contig_363466_P	Q8HY81	Cathepsin S
gonads_contig_240125_N	2.32674	EKC24872				gonads_contig_383825_N	20.7267			P23935	NADH dehydrogenase [ubiquinone] 1 alpha subcomplex subunit 5	gonads_contig_394047_P	Q5ZLM0	Parafibromin
gonads_contig_412205_P	2.30634	EKC25171	PH domain leucine-rich repeat-containing protein phosphatase 1	Q8BXA7	PH domain leucine-rich repeat-containing protein phosphatase 2	gonads_contig_97537_P	19.9521	EKC23435	Complement C1q-like protein 4			gonads_contig_11794_N	O75954	Tetraspanin-9
gonads_contig_319304_P	2.06153	EKC17671	A-kinase anchor protein 9	Q99996	A-kinase anchor protein 9	gonads_contig_13281_S	19.9193					gonads_contig_254455_P	Q9HCN4	GPN-loop GTPase 1
gonads_contig_54331_N	1.96085	EKC18318	Kelch-like protein 5	Q96PQ7	Kelch-like protein 5	gonads_contig_393974_N	19.7342	EKC18574	LYR motif-containing protein 1	A9UMQ3	LYR motif-containing protein 1	gonads_contig_353198_P	Q9UKN8	General transcription factor 3C polypeptide 4
gonads_contig_162850_P	0.567663	EKC21325	SET domain-containing protein 6	C0H8I2	N-lysine methyltransferase setd6	gonads_contig_27426_P	19.6808	EKC35585				gonads_contig_43049_P	Q652Q8	Probable uridine nucleosidase 2
gonads_contig_66083_N	0.552071			Q2NKT1	Profilin-4	gonads_contig_354709_AS	19.5195	EKC33368	Carbohydrate sulfotransferase 15	Q7LFX5	Carbohydrate sulfotransferase 15	gonads_contig_59183_N	C0JAR8	Phospholipase D LhSicTox-alphaIA2aviii
gonads_contig_78970_N	0.540734	EKC32703	NADH dehydrogenase	P25708	NADH dehydrogenase [ubiquinone] flavoprotein 1, mitochondrial	gonads_contig_23698_N	19.3817	EKC30035	DNA polymerase	Q9DE46	DNA polymerase alpha catalytic subunit	gonads_contig_96332_P	P55935	40S ribosomal protein S9
gonads_contig_254455_P	0.537993	EKC36495	GPN-loop GTPase 1	Q9HCN4	GPN-loop GTPase 1	gonads_contig_70523_P	18.9401	EKC33746	Poly	Q9SEH4	Putrescine N-methyltransferase 4	gonads_contig_437257_N	P86854	Perlucin-like protein
gonads_contig_430801_N	0.520279	EKC20119	Microtubule-associated serine/threonine-protein kinase-like protein	Q5RAY0	Prefoldin subunit 5	gonads_contig_12693_P	18.8738					gonads_contig_9509_P	Q2VPU4	MLX-interacting protein
gonads_contig_20915_AS	0.51916	EKC32536	Ankyrin repeat, SAM and basic leucine zipper domain-containing protein 1	Q07DZ7	Ankyrin repeat, SAM and basic leucine zipper domain-containing protein 1	gonads_contig_258712_N	18.8594	EKC31409	M-phase inducer phosphatase	P20483	M-phase inducer phosphatase	gonads_contig_347132_N	P49149	60S ribosomal protein L3
gonads_contig_71731_P	0.510733	EKC33596	UDP-GalNAc:beta-1, 3-N-acetylgalactosaminyltransferase 2	Q502B3	UDP-GalNAc:beta-1,3-N-acetylgalactosaminyltransferase 2	gonads_contig_380871_N	18.8157	EKC23277	Protein Wnt	P56705	Protein Wnt-4	gonads_contig_77162_P	P06180	Histone-binding protein N1/N2
gonads_contig_29185_S	0.506544	EKC27050	Conserved oligomeric Golgi complex subunit 5	Q8C0L8	Conserved oligomeric Golgi complex subunit 5	gonads_contig_99444_AS	18.7999					gonads_contig_15837_P	Q9FYP9	Importin subunit alpha-2
gonads_contig_51891_P	0.504227	EKC38573	ATPase family AAA domain-containing protein 5	Q7T0T2	Ragulator complex protein LAMTOR3-B	gonads_contig_103430_S	18.7145					gonads_contig_12330_P	Q9Y600	Cysteine sulfinic acid decarboxylase
gonads_contig_18674_P	0.499187	EKC35614	Allantoicase	Q6DGA6	Allantoicase	gonads_contig_128616_P	18.6768	EKC23115	LSM domain-containing protein 1	Q6NU60	N-alpha-acetyltransferase 38-B, NatC auxiliary subunit	gonads_contig_236249_P	Q9ES87	Prostasin
gonads_contig_14099_P	0.49703	EKC34678	Asparagine synthetase domain-containing protein 1	Q0V8E4	Asparagine synthetase domain-containing protein 1	gonads_contig_410119_N	18.4537	EKC23231		Q6AXP4	Uncharacterized protein C2orf81 homolog	gonads_contig_116180_P	Q5R4H6	Nardilysin
gonads_contig_7866_P	0.491141	EKC19558	COMM domain-containing protein 4	Q9CQ02	COMM domain-containing protein 4	gonads_contig_33402_N	18.3716	EKC36897				gonads_contig_76326_N	Q5TGI0	Failed axon connections homolog
gonads_contig_12281_P	0.491091	EKC41574	U8 snoRNA-decapping enzyme	Q6TEC1	U8 snoRNA-decapping enzyme	gonads_contig_60860_P	17.9338	EKC27867	Thioredoxin reductase 3	Q9JMH6	Thioredoxin reductase 1, cytoplasmic	gonads_contig_47238_N	Q9N2D1	Tryptase
gonads_contig_39805_P	0.486712	EKC18769	Deoxycytidylate deaminase	Q5RC69	Deoxycytidylate deaminase	gonads_contig_17174_AS	17.9196					gonads_contig_502977_P	Q7ZWY2	PIH1 domain-containing protein 1
gonads_contig_4035_N	0.48646			Q499R4	YrdC domain-containing protein, mitochondrial	gonads_contig_42590_P	17.6598	EKC33131	Sodium/calcium exchanger 3	P70549	Sodium/calcium exchanger 3	gonads_contig_43343_P	P04058	Acetylcholinesterase
gonads_contig_81559_N	0.47787	EKC28666	T-complex protein 1 subunit gamma	Q6P502	T-complex protein 1 subunit gamma	gonads_contig_18920_P	16.9913					gonads_contig_124342_P	P52041	3-hydroxybutyryl-CoA dehydrogenase
gonads_contig_36416_P	0.476116	EKC35382	Aminoacyl tRNA synthetase complex-interacting multifunctional protein 1	O54873	Aminoacyl tRNA synthase complex-interacting multifunctional protein 1	gonads_contig_102717_AS	16.9885					gonads_contig_42460_P	P06180	Histone-binding protein N1/N2
gonads_contig_332440_P	0.475044	EKC32802				gonads_contig_11663_N	16.9597			Q9Z2U1	Proteasome subunit alpha type-5	gonads_contig_48810_P	P55935	40S ribosomal protein S9
gonads_contig_451967_N	0.473128	EKC41574	U8 snoRNA-decapping enzyme	Q6TEC1	U8 snoRNA-decapping enzyme	gonads_contig_34713_P	16.9305	EKC18925	DnaJ-like protein subfamily A member 2	O60884	DnaJ homolog subfamily A member 2	gonads_contig_19992_S	A0JM59	Ubiquitin carboxyl-terminal hydrolase 20
gonads_contig_54250_P	0.472141	EKC22533	Nucleoporin Nup37	Q8NFH4	Nucleoporin Nup37	gonads_contig_478802_N	16.1133	EKC37404	Neuron navigator 2	Q80TN7	Neuron navigator 3	gonads_contig_64762_P	P06276	Cholinesterase
gonads_contig_123017_P	0.471357	EKC29385	Malate dehydrogenase	O59028	Malate dehydrogenase	gonads_contig_54145_N	16.1133	EKC30035	DNA polymerase	Q9DE46	DNA polymerase alpha catalytic subunit	gonads_contig_93841_P	Q04212	D-arabinose 1-dehydrogenase
gonads_contig_370098_P	0.469612	EKC32935	Periodic tryptophan protein 1-like protein	Q13610	Periodic tryptophan protein 1 homolog	gonads_contig_354785_P	15.9986	EKC19937	Poly	Q96XY5	Uncharacterized protein STK_23830	gonads_contig_13083_N	Q6NU60	N-alpha-acetyltransferase 38-B, NatC auxiliary subunit
gonads_contig_30004_P	0.469146	EKC19480	Vesicle transport protein SEC20	Q6QD59	Vesicle transport protein SEC20	gonads_contig_76520_P	15.8629	EKC20265	Receptor-type tyrosine-protein phosphatase kappa	Q9W6V5	Receptor-type tyrosine-protein phosphatase eta	gonads_contig_39805_P	Q5RC69	Deoxycytidylate deaminase
gonads_contig_400825_P	0.459667	EKC20167	60S ribosomal protein L4	Q9D8E6	60S ribosomal protein L4	gonads_contig_461064_S	15.7802					gonads_contig_70597_N	Q92113	Steroid 17-alpha-hydroxylase/17,20 lyase
gonads_contig_42192_N	0.45762	EKC21275	RecQ-mediated genome instability protein 1	Q5ZHV8	RecQ-mediated genome instability protein 1	gonads_contig_72063_P	15.6336	EKC31827	Multiple epidermal growth factor-like domains 10	Q6DIB5	Multiple epidermal growth factor-like domains protein 10	gonads_contig_69145_N	Q1WG82	GATA-type zinc finger protein 1
gonads_contig_425000_P	0.455724	EKC34745	Biliverdin reductase A	P53004	Biliverdin reductase A	gonads_contig_41823_P	15.6299	EKC29011				gonads_contig_64032_N	Q96GX9	Methylthioribulose-1-phosphate dehydratase
gonads_contig_21700_P	0.453604	EKC26090	Protein slit	P24014	Protein slit	gonads_contig_386233_P	15.4573	EKC30110	Activator of basal transcription 1	Q4KLM5	Activator of basal transcription 1	gonads_contig_118354_N	O16797	60S ribosomal protein L3
gonads_contig_236249_P	0.45261	EKC18481	Transmembrane protease, serine 2	Q9ES87	Prostasin	gonads_contig_165338_N	15.4561	EKC18848	Frizzled-5	O93274	Frizzled-8	gonads_contig_38498_P	Q63615	Vacuolar protein sorting-associated protein 33A
gonads_contig_494437_N	0.452368	EKC19558	COMM domain-containing protein 4	Q5E9V6	COMM domain-containing protein 4	gonads_contig_111734_P	15.4262	ABY27343	Caveolin	P51638	Caveolin-3	gonads_contig_129147_P	P06180	Histone-binding protein N1/N2
gonads_contig_63087_P	0.451431	EKC40449		Q6AXX3	Zinc finger protein 385D	gonads_contig_174011_N	15.4114	EKC39145				gonads_contig_40762_N	Q5JZQ8	Ceroid-lipofuscinosis neuronal protein 6 homolog
gonads_contig_14532_P	0.450507	EKC37608	Isocitrate dehydrogenase	Q28479	Isocitrate dehydrogenase [NAD] subunit beta, mitochondrial	gonads_contig_32928_S	15.2942					gonads_contig_64635_P	P27085	40S ribosomal protein S26
gonads_contig_77750_N	0.448961	EKC38539	Solute carrier family 25 member 45	Q8N413	Solute carrier family 25 member 45	gonads_contig_11876_AS	15.1747					gonads_contig_225757_P	O16116	Glutathione S-transferase 3
gonads_contig_38498_P	0.446404			Q63615	Vacuolar protein sorting-associated protein 33A	gonads_contig_81232_N	15.1591	EKC21200				gonads_contig_55746_P	Q14CN2	Calcium-activated chloride channel regulator 4
gonads_contig_380465_N	0.446334	EKC20602	Crystallin J1C	Q03442	Crystallin J1A	gonads_contig_484662_N	15.103			Q08BN9	NXPE family member 3	gonads_contig_69994_N	Q4AEH7	Glutathione peroxidase 2
gonads_contig_93110_P	0.441432	EKC31499	Menaquinone biosynthesis methyltransferase ubiE	B0RCZ0	Demethylmenaquinone methyltransferase	gonads_contig_234719_P	15.0248	EKC29642				gonads_contig_451967_N	Q6TEC1	U8 snoRNA-decapping enzyme
gonads_contig_25923_P	0.439517			Q920L7	Elongation of very long chain fatty acids protein 5	gonads_contig_371386_N	15.011	EKC17715	39S ribosomal protein L4, mitochondrial	Q9BYD3	39S ribosomal protein L4, mitochondrial	gonads_contig_439822_N	P19490	Glutamate receptor 1
gonads_contig_314864_P	0.437482	EKC23711	Cytochrome P450 2F2	Q7Z449	Cytochrome P450 2U1	gonads_contig_75545_P	14.8428			Q96EY4	Translation machinery-associated protein 16	gonads_contig_15665_P	Q5BIP8	DnaJ homolog subfamily B member 5
gonads_contig_394047_P	0.434448	EKC22062	Parafibromin	Q5ZLM0	Parafibromin	gonads_contig_21956_N	14.8162	EKC30802				gonads_contig_66481_S	Q9BYK8	Helicase with zinc finger domain 2
gonads_contig_25083_P	0.434342	EKC36065	MAGUK p55 subfamily member 2	Q9NZW5	MAGUK p55 subfamily member 6	gonads_contig_22235_AS	14.6637					gonads_contig_41553_P	Q04212	D-arabinose 1-dehydrogenase
gonads_contig_47238_N	0.433656	EKC18481	Transmembrane protease, serine 2	Q9N2D1	Tryptase	gonads_contig_72713_S	14.5816			Q6CQE5	Protein TAR1	gonads_contig_167021_P	P47245	Nardilysin
gonads_contig_8315_S	0.428443					gonads_contig_38755_P	14.564	EKC29199	Peroxidasin	A4IGL7	Peroxidasin	gonads_contig_494437_N	Q5E9V6	COMM domain-containing protein 4
gonads_contig_50137_N	0.421105	EKC21825	Coiled-coil domain-containing protein 84	Q4VA36	Coiled-coil domain-containing protein 84	gonads_contig_266709_P	14.4725	EKC33659	DC-STAMP domain-containing protein 1	Q5T197	DC-STAMP domain-containing protein 1	gonads_contig_417364_N	Q969Q1	E3 ubiquitin-protein ligase TRIM63
gonads_contig_436991_P	0.419409	EKC23156	Putative glutamyl-tRNA(Gln) amidotransferase subunit B, mitochondrial	Q9Y5J1	U3 small nucleolar RNA-associated protein 18 homolog	gonads_contig_202220_S	14.4317	EKC39142	Halomucin	Q26005	Ring-infected erythrocyte surface antigen	gonads_contig_33815_P	P17405	Sphingomyelin phosphodiesterase
gonads_contig_96836_P	0.418795			Q68F90	Nascent polypeptide-associated complex subunit alpha	gonads_contig_36584_P	14.1829	EKC19940				gonads_contig_92309_P	P39939	40S ribosomal protein S26-B
gonads_contig_17044_P	0.417852	EKC30456	Translin-associated protein X	Q4R599	Translin-associated protein X	gonads_contig_49090_N	14.1634	EKC21485	Rho-related GTP-binding protein RhoU	Q9EQT3	Rho-related GTP-binding protein RhoU	gonads_contig_349027_P	P32755	4-hydroxyphenylpyruvate dioxygenase
gonads_contig_385495_P	0.417593	EKC40757	Neutral ceramidase B	Q9I596	Neutral ceramidase	gonads_contig_40707_P	14.0345	EKC24892	Pleckstrin-like protein domain-containing family G member 7	Q6ZR37	Pleckstrin homology domain-containing family G member 7	gonads_contig_385495_P	Q9I596	Neutral ceramidase
gonads_contig_30994_P	0.416517	EKC41909	Phytanoyl-CoA dioxygenase, peroxisomal	Q9NAM7	Phytanoyl-CoA dioxygenase domain-containing protein 1 homolog	gonads_contig_357088_N	13.971	EKC34393	Receptor-type tyrosine-protein phosphatase mu	P18052	Receptor-type tyrosine-protein phosphatase alpha	gonads_contig_28956_N	Q8CDI7	Coiled-coil domain-containing protein 150
gonads_contig_232628_AS	0.412368					gonads_contig_40124_N	13.966	EKC42458	Dispatched-like protein 1	Q96F81	Protein dispatched homolog 1	gonads_contig_33806_P	Q9UKD2	mRNA turnover protein 4 homolog
gonads_contig_312725_S	0.409865					gonads_contig_73438_P	13.9193	EKC24094	Transporter	B4R4T6	Sodium-dependent nutrient amino acid transporter 1	gonads_contig_380465_N	Q03442	Crystallin J1A
gonads_contig_341035_P	0.409545	EKC29309	Nucleosome-remodeling factor subunit BPTF	Q6BER5	Nucleosome-remodeling factor subunit NURF301-like	gonads_contig_98260_P	13.7922	EKC39393	Cysteine-rich motor neuron 1 protein	Q6WN34	Chordin-like protein 2	gonads_contig_422465_P	Q28891	3-oxo-5-alpha-steroid 4-dehydrogenase 1
gonads_contig_124342_P	0.406749	EKC19714	Hydroxyacyl-coenzyme A dehydrogenase, mitochondrial	P52041	3-hydroxybutyryl-CoA dehydrogenase	gonads_contig_49510_P	13.7351	EKC40553	Actin-related protein 2/3 complex subunit 1A	Q92747	Actin-related protein 2/3 complex subunit 1A	gonads_contig_59746_P	Q008S8	Epithelial cell-transforming sequence 2 oncogene-like
gonads_contig_31601_P	0.404477	EKC19024	GDP-fucose protein O-fucosyltransferase 1	Q9V6X7	GDP-fucose protein O-fucosyltransferase 1	gonads_contig_69105_P	13.6691	EKC34711	UPF0392 protein F13G3.3	Q18416	UPF0392 protein C33H5.2	gonads_contig_75840_N	Q5ZM41	Testis-expressed sequence 10 protein homolog
gonads_contig_425706_P	0.40234	EKC37176	SAM domain and HD domain-containing protein 1	Q8VDR5	Transmembrane protein C5orf28 homolog	gonads_contig_53109_N	13.521	EKC34085	Nuclear pore complex protein Nup98-Nup96	P49793	Nuclear pore complex protein Nup98-Nup96	gonads_contig_30994_P	Q9NAM7	Phytanoyl-CoA dioxygenase domain-containing protein 1 homolog
gonads_contig_160917_AS	0.398595					gonads_contig_387735_N	13.3736	EKC30196	Receptor-type tyrosine-protein phosphatase kappa	Q80V70	Multiple epidermal growth factor-like domains protein 6	gonads_contig_68909_N	Q04336	Uncharacterized protein YMR196W
gonads_contig_100276_P	0.397455	EKC29671	40S ribosomal protein S9	Q29197	40S ribosomal protein S9	gonads_contig_411824_P	13.3259	EKC32450	Ankyrin-1	Q4UMH6	Putative ankyrin repeat protein RF_0381	gonads_contig_12281_P	Q6TEC1	U8 snoRNA-decapping enzyme
gonads_contig_15665_P	0.397171	EKC35183	DnaJ-like protein subfamily B member 4	Q5BIP8	DnaJ homolog subfamily B member 5	gonads_contig_14599_P	13.2806	EKC34925	Poly	Q460N5	Poly [ADP-ribose] polymerase 14	gonads_contig_436991_P	Q9Y5J1	U3 small nucleolar RNA-associated protein 18 homolog
gonads_contig_20716_P	0.396721			Q8HXW6	Palmitoyl-protein thioesterase 1	gonads_contig_40794_P	13.2171	EKC37404	Neuron navigator 2	Q80TN7	Neuron navigator 3	gonads_contig_14323_P	Q2VPU4	MLX-interacting protein
gonads_contig_10964_S	0.394471					gonads_contig_87385_N	13.187	ACH42089	Charged multivesicular body protein 5; Snf7	Q6DD52	Charged multivesicular body protein 5	gonads_contig_502791_P	O16797	60S ribosomal protein L3
gonads_contig_422465_P	0.394079	EKC24893	3-oxo-5-alpha-steroid 4-dehydrogenase 1	Q28891	3-oxo-5-alpha-steroid 4-dehydrogenase 1	gonads_contig_277405_N	13.0776	EKC37056	Scavenger receptor class F member 2	Q9V4A7	Plexin-B	gonads_contig_31065_P	P21531	60S ribosomal protein L3
gonads_contig_38786_P	0.392075	EKC40757	Neutral ceramidase B	Q55G11	Neutral ceramidase B	gonads_contig_361916_P	13.0448	EKC35316	Tenascin-R	P57678	Gem-associated protein 4	gonads_contig_112599_P	O16797	60S ribosomal protein L3
gonads_contig_77204_AS	0.385759					gonads_contig_40006_P	12.9366	EKC37622	Kinetochore protein NDC80-like protein	Q4R630	Kinetochore protein NDC80 homolog	gonads_contig_415767_P	P46436	Glutathione S-transferase 1
gonads_contig_348670_AS	0.383923	EKC41019	Amyloid protein-binding protein 2	Q2KHU4	Putative ATP-dependent Clp protease proteolytic subunit, mitochondrial	gonads_contig_76277_AS	12.8967	EKC18580		O43447	Peptidyl-prolyl cis-trans isomerase H	gonads_contig_105373_P	O16797	60S ribosomal protein L3
gonads_contig_349027_P	0.382365	EKC33515	4-hydroxyphenylpyruvate dioxygenase	P32755	4-hydroxyphenylpyruvate dioxygenase	gonads_contig_297439_N	12.8812	EKC20042	Meteorin-like protein	A1L2K1	Meteorin-like protein	gonads_contig_24992_P	O16116	Glutathione S-transferase 3
gonads_contig_32917_P	0.382246	EKC37529	Putative D-tyrosyl-tRNA(Tyr) deacylase 2	Q96FN9	Probable D-tyrosyl-tRNA(Tyr) deacylase 2	gonads_contig_9009_P	12.8349	EKC42688	Ankyrin repeat family A protein 2	Q99PE2	Ankyrin repeat family A protein 2	gonads_contig_98905_P	P49149	60S ribosomal protein L3
gonads_contig_398610_N	0.381452	EKC22940	N-acetylated-alpha-linked acidic dipeptidase 2	Q9UQQ1	N-acetylated-alpha-linked acidic dipeptidase-like protein	gonads_contig_300031_S	12.7585					gonads_contig_348288_N	O70400	PDZ and LIM domain protein 1
gonads_contig_24992_P	0.38058	EKC38075	Glutathione-requiring prostaglandin D synthase	O16116	Glutathione S-transferase 3	gonads_contig_418991_P	12.7513	EKC27480	Alpha-tocopherol transfer-like protein	P12271	Retinaldehyde-binding protein 1	gonads_contig_70134_P	Q8NI36	WD repeat-containing protein 36
gonads_contig_353198_P	0.379961			Q9UKN8	General transcription factor 3C polypeptide 4	gonads_contig_39661_S	12.6943					gonads_contig_443450_N	Q6PT52	Calcium-activated chloride channel regulator 1
gonads_contig_32226_N	0.378447	EKC23205	TRAF3-interacting protein 1	Q6PGZ3	TRAF3-interacting protein 1	gonads_contig_161952_S	12.6645					gonads_contig_314864_P	Q7Z449	Cytochrome P450 2U1
gonads_contig_75840_N	0.376139	EKC30937	Testis-expressed sequence 10-like protein	Q5ZM41	Testis-expressed sequence 10 protein homolog	gonads_contig_321276_N	12.6587	EKC31409	M-phase inducer phosphatase	P48965	M-phase inducer phosphatase 1	gonads_contig_123017_P	O59028	Malate dehydrogenase
gonads_contig_238025_AS	0.37593					gonads_contig_63142_N	12.4233	EKC29678	Short chain dehydrogenase/reductase family 42E member 1	A8DZE7	Short-chain dehydrogenase/reductase family 42E member 1	gonads_contig_70915_P	Q8R1P4	Ubiquitin-like-conjugating enzyme ATG10
gonads_contig_498090_S	0.375399					gonads_contig_479989_P	12.3842	EKC22868	Microsomal glutathione S-transferase 3	Q9CPU4	Microsomal glutathione S-transferase 3	gonads_contig_36416_P	O54873	Aminoacyl tRNA synthase complex-interacting multifunctional protein 1
gonads_contig_66481_S	0.375025	EKC29228		Q9BYK8	Helicase with zinc finger domain 2	gonads_contig_207142_N	12.3764	EKC24420	Cytochrome P450 2B19	O54750	Cytochrome P450 2J6	gonads_contig_100276_P	Q29197	40S ribosomal protein S9
gonads_contig_253853_AS	0.369294					gonads_contig_12071_AS	12.3553					gonads_contig_17768_P	Q569D5	Selenium-binding protein 1
gonads_contig_116180_P	0.369087	EKC20263	Nardilysin	Q5R4H6	Nardilysin	gonads_contig_292613_AS	12.0189					gonads_contig_4035_N	Q499R4	YrdC domain-containing protein, mitochondrial
gonads_contig_19661_N	0.367658	EKC23624	Ubiquitin carboxyl-terminal hydrolase isozyme L5	Q06AT3	Ubiquitin carboxyl-terminal hydrolase isozyme L5	gonads_contig_88969_S	11.9985					gonads_contig_76253_N	Q2VIQ3	Chromosome-associated kinesin KIF4B
gonads_contig_17501_N	0.367618	EKC29996	Mediator of RNA polymerase II transcription subunit 30	Q172Y1	Mediator of RNA polymerase II transcription subunit 30	gonads_contig_310513_P	11.8485	EKC34441	M-phase inducer phosphatase 1	P20483	M-phase inducer phosphatase	gonads_contig_462630_N	Q5ZIB9	Protein arginine N-methyltransferase 7
gonads_contig_424336_P	0.365715	EKC30645	Protection of telomeres protein 1	P62597	Protection of telomeres protein 1	gonads_contig_388093_P	11.8352	EKC26186	WD repeat-containing protein 69	Q6P2Y2	Dynein assembly factor with WDR repeat domains 1	gonads_contig_17044_P	Q4R599	Translin-associated protein X
gonads_contig_345625_N	0.364417	EKC25459		Q9PTD7	Cingulin	gonads_contig_350491_N	11.734	EKC24240		O60140	Uncharacterized protein C18H10.09	gonads_contig_25923_P	Q920L7	Elongation of very long chain fatty acids protein 5
gonads_contig_346100_N	0.363305	EKC17931	40S ribosomal protein S3	P62909	40S ribosomal protein S3	gonads_contig_59460_P	11.6886			Q9P2I0	Cleavage and polyadenylation specificity factor subunit 2	gonads_contig_38786_P	Q55G11	Neutral ceramidase B
gonads_contig_500294_P	0.361401	EKC38581	Guanine nucleotide-binding protein subunit beta-2-like 1	O42249	Guanine nucleotide-binding protein subunit beta-2-like 1	gonads_contig_66675_P	11.6792	EKC18876	Zinc finger Ran-binding domain-containing protein 3	Q5FWF4	DNA annealing helicase and endonuclease ZRANB3	gonads_contig_96836_P	Q68F90	Nascent polypeptide-associated complex subunit alpha
gonads_contig_348370_S	0.360797					gonads_contig_335264_N	11.4367	EKC39600				gonads_contig_31601_P	Q9V6X7	GDP-fucose protein O-fucosyltransferase 1
gonads_contig_198851_S	0.355685					gonads_contig_13928_N	11.3958	EKC40469				gonads_contig_71731_P	Q502B3	UDP-GalNAc:beta-1,3-N-acetylgalactosaminyltransferase 2
gonads_contig_49245_P	0.35367	EKC38537	Serine/threonine-protein kinase PAK 6			gonads_contig_420853_P	11.3487	EKC24612	Phosphatidylserine synthase 1	P48651	Phosphatidylserine synthase 1	gonads_contig_398610_N	Q9UQQ1	N-acetylated-alpha-linked acidic dipeptidase-like protein
gonads_contig_15837_P	0.352946	EKC27679	Importin subunit alpha-2	Q9FYP9	Importin subunit alpha-2	gonads_contig_464652_P	11.3103	EKC38253	Sodium-driven chloride bicarbonate exchanger	O13134	Electrogenic sodium bicarbonate cotransporter 1	gonads_contig_162850_P	C0H8I2	N-lysine methyltransferase setd6
gonads_contig_59746_P	0.352147	EKC28524	Epithelial cell transforming sequence 2 oncogene-like protein	Q008S8	Epithelial cell-transforming sequence 2 oncogene-like	gonads_contig_23363_P	11.22	EKC31639				gonads_contig_25083_P	Q9NZW5	MAGUK p55 subfamily member 6
gonads_contig_1669_P	0.35033	EKC35338	60S acidic ribosomal protein P1	P02402	60S acidic ribosomal protein P1	gonads_contig_347895_N	11.1718	EKC25954	Leucine-rich repeat serine/threonine-protein kinase 2	Q5S006	Leucine-rich repeat serine/threonine-protein kinase 2	gonads_contig_1669_P	P02402	60S acidic ribosomal protein P1
gonads_contig_10533_P	0.348376	EKC34139				gonads_contig_196848_P	11.1042	EKC31409	M-phase inducer phosphatase	P20483	M-phase inducer phosphatase	gonads_contig_348670_AS	Q2KHU4	Putative ATP-dependent Clp protease proteolytic subunit, mitochondrial
gonads_contig_8387_S	0.348131	EKC27567	Odr-4-like protein	Q4PJX1	Protein odr-4 homolog	gonads_contig_69167_P	11.025	EKC38160	Crossover junction endonuclease MUS81	Q640B4	Crossover junction endonuclease MUS81	gonads_contig_63087_P	Q6AXX3	Zinc finger protein 385D
gonads_contig_472677_P	0.345344	EKC33872	Peptidyl-prolyl cis-trans isomerase E	Q5R8S7	Peptidyl-prolyl cis-trans isomerase A	gonads_contig_74349_N	11.0057	EKC37727	Microtubule-associated proteins 1A/1B light chain 3C	Q9BXW4	Microtubule-associated proteins 1A/1B light chain 3C	gonads_contig_48600_N	Q4KLT3	Probable tRNA (uracil-O(2)-)-methyltransferase
gonads_contig_93796_S	0.344403					gonads_contig_349308_N	10.881	EKC23242	Histone H2A	Q02874	Core histone macro-H2A.1	gonads_contig_14099_P	Q0V8E4	Asparagine synthetase domain-containing protein 1
gonads_contig_68909_N	0.343793	EKC25349		Q04336	Uncharacterized protein YMR196W	gonads_contig_63523_P	10.8543	EKC28744		Q8BWQ5	Serine/threonine-protein kinase DCLK3	gonads_contig_32917_P	Q96FN9	Probable D-tyrosyl-tRNA(Tyr) deacylase 2
gonads_contig_115431_P	0.343458	EKC35338	60S acidic ribosomal protein P1	P08570	60S acidic ribosomal protein P1	gonads_contig_467572_P	10.838	EKC29998	RAS and EF-hand domain-containing-like protein	A0JP75	EF-hand calcium-binding domain-containing protein 4A	gonads_contig_32226_N	Q6PGZ3	TRAF3-interacting protein 1
gonads_contig_74753_AS	0.342555					gonads_contig_132865_S	10.8318					gonads_contig_257711_P	P46436	Glutathione S-transferase 1
gonads_contig_186611_P	0.337639	EKC34114	Zinc finger protein 91	P28698	Myeloid zinc finger 1	gonads_contig_42277_P	10.7713	EKC19937	Poly	Q2EMV9	Poly [ADP-ribose] polymerase 14	gonads_contig_101757_P	P18425	S-crystallin SL20-1
gonads_contig_26761_N	0.333006	EKC42684	AP-2 complex subunit sigma	P62744	AP-2 complex subunit sigma	gonads_contig_41502_N	10.7559	EKC19790	Leukotriene-B(4) omega-hydroxylase 1	Q92113	Steroid 17-alpha-hydroxylase/17,20 lyase	gonads_contig_29185_S	Q8C0L8	Conserved oligomeric Golgi complex subunit 5
gonads_contig_388536_S	0.33139					gonads_contig_74937_AS	10.7505					gonads_contig_400825_P	Q9D8E6	60S ribosomal protein L4
gonads_contig_348288_N	0.330079	EKC26353	PDZ and LIM domain protein 1	O70400	PDZ and LIM domain protein 1	gonads_contig_55779_P	10.7043	EKC21779	TBC1 domain family member 19	Q8N5T2	TBC1 domain family member 19	gonads_contig_49003_N	Q9VGG5	Cadherin-87A
gonads_contig_70134_P	0.327056	EKC28722	WD repeat-containing protein 36	Q8NI36	WD repeat-containing protein 36	gonads_contig_441416_P	10.6441	EKC38123	SAP domain-containing ribonucleoprotein	Q5R4V4	SAP domain-containing ribonucleoprotein	gonads_contig_39099_P	Q5E9E2	Myosin regulatory light polypeptide 9
gonads_contig_11876_AS	0.326822					gonads_contig_58305_P	10.6353	EKC29607	DNA replication licensing factor MCM9	Q6NRM6	DNA helicase MCM9	gonads_contig_77750_N	Q8N413	Solute carrier family 25 member 45
gonads_contig_353309_S	0.325661					gonads_contig_207255_P	10.6079	EKC42999	Kinesin-like protein KIF20A	P25386	Intracellular protein transport protein USO1	gonads_contig_54250_P	Q8NFH4	Nucleoporin Nup37
gonads_contig_257711_P	0.322503	EKC43007	S-crystallin SL11	P46436	Glutathione S-transferase 1	gonads_contig_131857_N	10.5472	EKC23745				gonads_contig_170161_N	P06734	Low affinity immunoglobulin epsilon Fc receptor
gonads_contig_28116_P	0.322136	EKC24945	Carnitinyl-CoA dehydratase	A4YI89	3-hydroxypropionyl-coenzyme A dehydratase	gonads_contig_66312_P	10.4903	EKC25192				gonads_contig_39950_N	P42125	Enoyl-CoA delta isomerase 1, mitochondrial
gonads_contig_14323_P	0.318821			Q2VPU4	MLX-interacting protein	gonads_contig_67252_S	10.4726	EKC39142	Halomucin	P13830	Ring-infected erythrocyte surface antigen	gonads_contig_14532_P	Q28479	Isocitrate dehydrogenase [NAD] subunit beta, mitochondrial
gonads_contig_101757_P	0.316352	EKC38075	Glutathione-requiring prostaglandin D synthase	P18425	S-crystallin SL20-1	gonads_contig_386929_N	10.4707	EKC41607	F-box/WD repeat-containing protein 8	Q8BIA4	F-box/WD repeat-containing protein 8	gonads_contig_85273_N	Q8R5M5	2-amino-3-carboxymuconate-6-semialdehyde decarboxylase
gonads_contig_129147_P	0.315983	EKC35856	Nuclear autoantigenic sperm protein	P06180	Histone-binding protein N1/N2	gonads_contig_25952_P	10.4684					gonads_contig_66083_N	Q2NKT1	Profilin-4
gonads_contig_501453_S	0.313176					gonads_contig_362993_N	10.4102	EKC33109	Ubiquitin carboxyl-terminal hydrolase			gonads_contig_50137_N	Q4VA36	Coiled-coil domain-containing protein 84
gonads_contig_31065_P	0.3131	EKC25184	60S ribosomal protein L3	P21531	60S ribosomal protein L3	gonads_contig_95995_AS	10.4051					gonads_contig_28116_P	A4YI89	3-hydroxypropionyl-coenzyme A dehydratase
gonads_contig_47416_P	0.313006			Q06S87	5-hydroxyisourate hydrolase	gonads_contig_202175_P	10.3962	EKC18848	Frizzled-5	Q498S8	Frizzled-8	gonads_contig_78970_N	P25708	NADH dehydrogenase [ubiquinone] flavoprotein 1, mitochondrial
gonads_contig_348247_N	0.311375	EKC38564				gonads_contig_62434_P	10.3211	EKC24612	Phosphatidylserine synthase 1	P48651	Phosphatidylserine synthase 1	gonads_contig_500294_P	O42249	Guanine nucleotide-binding protein subunit beta-2-like 1
gonads_contig_14440_N	0.309956	EKC32747				gonads_contig_116933_AS	10.2163					gonads_contig_20915_AS	Q07DZ7	Ankyrin repeat, SAM and basic leucine zipper domain-containing protein 1
gonads_contig_15404_S	0.309242					gonads_contig_63738_N	10.1896	EKC18351	Integrin alpha-6	Q63258	Integrin alpha-7	gonads_contig_425706_P	Q8VDR5	Transmembrane protein C5orf28 homolog
gonads_contig_288466_S	0.309136					gonads_contig_17095_AS	10.1831					gonads_contig_8387_S	Q4PJX1	Protein odr-4 homolog
gonads_contig_92309_P	0.308846	ABY27363	40S ribosomal protein S26	P39939	40S ribosomal protein S26-B	gonads_contig_104052_S	10.1546					gonads_contig_346100_N	P62909	40S ribosomal protein S3
gonads_contig_67473_N	0.308545	EKC28508	C2orf37-like protein	A8WHR0	DDB1- and CUL4-associated factor 17	gonads_contig_56096_P	10.1094	ABS88697	Doublesex-and mab-3-related transcription factor A2	A4QNP7	Doublesex- and mab-3-related transcription factor A2	gonads_contig_7866_P	Q9CQ02	COMM domain-containing protein 4
gonads_contig_381974_P	0.307535	EKC32033	Sodium-dependent glucose transporter 1	Q80T22	Sodium-dependent glucose transporter 1	gonads_contig_63994_P	10.086	EKC20117	Glycerol-3-phosphate dehydrogenase	P13706	Glycerol-3-phosphate dehydrogenase [NAD(+)], cytoplasmic	gonads_contig_115431_P	P08570	60S acidic ribosomal protein P1
gonads_contig_112599_P	0.307317	EKC25184	60S ribosomal protein L3	O16797	60S ribosomal protein L3	gonads_contig_66435_P	10.0051	EKC37305	Heat shock 70 kDa protein 12B	Q8K0U4	Heat shock 70 kDa protein 12A	gonads_contig_18674_P	Q6DGA6	Allantoicase
gonads_contig_69618_P	0.305677	EKC39903				gonads_contig_54623_P	9.97953	EKC19252	von Willebrand factor D and EGF domain-containing protein	Q8N2E2	von Willebrand factor D and EGF domain-containing protein	gonads_contig_30004_P	Q6QD59	Vesicle transport protein SEC20
gonads_contig_24248_N	0.305649	EKC32547				gonads_contig_102656_AS	9.90967					gonads_contig_472677_P	Q5R8S7	Peptidyl-prolyl cis-trans isomerase A
gonads_contig_85273_N	0.304841	EKC19546	2-amino-3-carboxymuconate-6-semialdehyde decarboxylase	Q8R5M5	2-amino-3-carboxymuconate-6-semialdehyde decarboxylase	gonads_contig_159843_AS	9.87737					gonads_contig_21700_P	P24014	Protein slit
gonads_contig_271195_N	0.303922	EKC28722	WD repeat-containing protein 36	Q8NI36	WD repeat-containing protein 36	gonads_contig_171220_P	9.87255	EKC19436	CAP-Gly domain-containing linker protein 1	Q8IIG7	Uncharacterized protein PF11_0207	gonads_contig_186611_P	P28698	Myeloid zinc finger 1
gonads_contig_42460_P	0.303293	EKC35856	Nuclear autoantigenic sperm protein	P06180	Histone-binding protein N1/N2	gonads_contig_70182_N	9.8513	EKC25242	Histone deacetylase 11	Q91WA3	Histone deacetylase 11	gonads_contig_425000_P	P53004	Biliverdin reductase A
gonads_contig_217772_AS	0.302989					gonads_contig_87435_S	9.83433					gonads_contig_370098_P	Q13610	Periodic tryptophan protein 1 homolog
gonads_contig_502791_P	0.300429	EKC25184	60S ribosomal protein L3	O16797	60S ribosomal protein L3	gonads_contig_43177_P	9.7871	EKC19578	Protocadherin-9	Q71M42	Protocadherin-11 X-linked	gonads_contig_70036_N	Q8BJW7	Crossover junction endonuclease EME1
gonads_contig_98905_P	0.300381	EKC25184	60S ribosomal protein L3	P49149	60S ribosomal protein L3	gonads_contig_22280_N	9.75185	EKC35371	Monocarboxylate transporter 2	Q6GM59	Monocarboxylate transporter 12	gonads_contig_93110_P	B0RCZ0	Demethylmenaquinone methyltransferase
gonads_contig_415767_P	0.299749	EKC43007	S-crystallin SL11	P46436	Glutathione S-transferase 1	gonads_contig_499499_S	9.7304					gonads_contig_345625_N	Q9PTD7	Cingulin
gonads_contig_75394_AS	0.297203					gonads_contig_445766_N	9.68049	EKC26377	Thrombospondin-3	P35445	Cartilage oligomeric matrix protein	gonads_contig_81559_N	Q6P502	T-complex protein 1 subunit gamma
gonads_contig_53488_AS	0.296789					gonads_contig_41893_P	9.59095	EKC33746	Poly	P18583	Protein SON	gonads_contig_430801_N	Q5RAY0	Prefoldin subunit 5
gonads_contig_77162_P	0.296684	EKC35856	Nuclear autoantigenic sperm protein	P06180	Histone-binding protein N1/N2	gonads_contig_20769_N	9.5565	EKC33409	Tetratricopeptide repeat protein 26	P51522	Zinc finger protein 83	gonads_contig_19661_N	Q06AT3	Ubiquitin carboxyl-terminal hydrolase isozyme L5
gonads_contig_70915_P	0.296667	EKC27442	Autophagy-related protein 10	Q8R1P4	Ubiquitin-like-conjugating enzyme ATG10	gonads_contig_32740_P	9.55302	EKC26377	Thrombospondin-3	P49747	Cartilage oligomeric matrix protein	gonads_contig_51891_P	Q7T0T2	Ragulator complex protein LAMTOR3-B
gonads_contig_28599_P	0.296273			Q4V8C9	Leucine-rich repeat-containing protein 56	gonads_contig_35965_P	9.5082	EKC42413	Myosin-VIIa	Q17LW0	Myosin-VIIa	gonads_contig_20716_P	Q8HXW6	Palmitoyl-protein thioesterase 1
gonads_contig_40762_N	0.295943	EKC26697	Ceroid-lipofuscinosis neuronal protein 6	Q5JZQ8	Ceroid-lipofuscinosis neuronal protein 6 homolog	gonads_contig_52290_N	9.38077	EKC34717	Apoptosis 1 inhibitor	A9JTP3	Baculoviral IAP repeat-containing protein 7
gonads_contig_33806_P	0.295831	EKC18102	mRNA turnover protein 4-like protein	Q9UKD2	mRNA turnover protein 4 homolog	gonads_contig_34466_P	9.35631	EKC39357	Low-density lipoprotein receptor-related protein 4	Q8VI56	Low-density lipoprotein receptor-related protein 4
gonads_contig_31554_N	0.295343	EKC28777	Protein SET	Q01105	Protein SET	gonads_contig_292949_S	9.33883
gonads_contig_225757_P	0.294118	EKC38075	Glutathione-requiring prostaglandin D synthase	O16116	Glutathione S-transferase 3	gonads_contig_64888_P	9.32261			Q9CR35	Chymotrypsinogen B
gonads_contig_105373_P	0.293272	EKC25184	60S ribosomal protein L3	O16797	60S ribosomal protein L3	gonads_contig_502223_S	9.26259
gonads_contig_227903_S	0.292174					gonads_contig_23417_S	9.23321
gonads_contig_39950_N	0.291511	EKC31142	3,2-trans-enoyl-CoA isomerase, mitochondrial	P42125	Enoyl-CoA delta isomerase 1, mitochondrial	gonads_contig_189015_N	9.17578	EKC23533	Deleted in malignant brain tumors 1 protein	Q9WUB9	Macrophage receptor MARCO
gonads_contig_48810_P	0.290477	EKC29671	40S ribosomal protein S9	P55935	40S ribosomal protein S9	gonads_contig_346843_N	9.14165	EKC24098	Opioid growth factor receptor-like protein 1	Q4KLH3	Opioid growth factor receptor-like protein 1
gonads_contig_227689_S	0.287126					gonads_contig_448836_N	9.12944	EKC29704	GA-binding protein subunit beta-1	P81069	GA-binding protein subunit beta-2
gonads_contig_96332_P	0.286936	EKC29671	40S ribosomal protein S9	P55935	40S ribosomal protein S9	gonads_contig_398048_S	9.08984
gonads_contig_64762_P	0.284939	EKC36594	Liver carboxylesterase 4	P06276	Cholinesterase	gonads_contig_38715_P	9.08502	EKC42473	Transmembrane protein 5	Q08CD5	Transmembrane protein 5
gonads_contig_39099_P	0.284871	EKC42677	Calmodulin	Q5E9E2	Myosin regulatory light polypeptide 9	gonads_contig_143452_N	9.0042	ABU50034	Multidrug resistance protein 1	P21439	Multidrug resistance protein 3
gonads_contig_292152_S	0.283617					gonads_contig_107923_S	8.98765
gonads_contig_46753_N	0.283555					gonads_contig_438147_P	8.95436	EKC37762	Coatomer subunit delta	P53619	Coatomer subunit delta
gonads_contig_64635_P	0.282381	ABY27363	40S ribosomal protein S26	P27085	40S ribosomal protein S26	gonads_contig_69697_N	8.89732	EKC36500	Myosin-IXa	B2RTY4	Unconventional myosin-IXa
gonads_contig_9509_P	0.281099			Q2VPU4	MLX-interacting protein	gonads_contig_70020_N	8.89114
gonads_contig_298129_AS	0.280083					gonads_contig_19084_P	8.80664	EKC20330	tRNA 2'-phosphotransferase 1	Q5EAR5	tRNA 2'-phosphotransferase 1
gonads_contig_290792_S	0.279443					gonads_contig_193773_AS	8.79827
gonads_contig_315728_AS	0.278991					gonads_contig_391790_N	8.70191
gonads_contig_239919_S	0.278914					gonads_contig_71107_P	8.6561
gonads_contig_417364_N	0.274428	EKC23446	Tripartite motif-containing protein 56	Q969Q1	E3 ubiquitin-protein ligase TRIM63	gonads_contig_97565_S	8.63579
gonads_contig_278736_S	0.271839					gonads_contig_32652_S	8.60315
gonads_contig_43343_P	0.271595	EKC30807	Fatty acyl-CoA hydrolase, medium chain	P04058	Acetylcholinesterase	gonads_contig_21359_P	8.58085	EKC24761		Q12068	NADPH-dependent methylglyoxal reductase GRE2
gonads_contig_351190_AS	0.270839					gonads_contig_319231_AS	8.55429
gonads_contig_235146_S	0.27072					gonads_contig_71231_P	8.53584	EKC32787	Protein lin-10	O17583	Protein lin-10
gonads_contig_118354_N	0.269672	EKC27775	60S ribosomal protein L3	O16797	60S ribosomal protein L3	gonads_contig_381105_AS	8.53042
gonads_contig_69145_N	0.268057	EKC24122	GATA-binding factor A	Q1WG82	GATA-type zinc finger protein 1	gonads_contig_37862_P	8.51252	EKC29352	DnaJ-like protein subfamily C member 11	Q9NVH1	DnaJ homolog subfamily C member 11
gonads_contig_265548_S	0.267924					gonads_contig_21319_S	8.37987
gonads_contig_440594_S	0.266139					gonads_contig_419065_P	8.33658	EKC34931	Leucine-rich repeat and fibronectin type III domain-containing protein 1-like protein	Q8BXA0	Leucine-rich repeat and fibronectin type-III domain-containing protein 5
gonads_contig_17624_S	0.26376					gonads_contig_181370_S	8.31932
gonads_contig_214524_S	0.262973					gonads_contig_432462_P	8.31767	EKC24094	Transporter	P31651	Sodium- and chloride-dependent betaine transporter
gonads_contig_367729_S	0.262725					gonads_contig_315582_AS	8.29998
gonads_contig_160455_S	0.260751					gonads_contig_192232_AS	8.29471
gonads_contig_59039_S	0.258749					gonads_contig_472250_N	8.26766	EKC39167	Putative ATP-dependent RNA helicase DDX43	Q9NXZ2	Probable ATP-dependent RNA helicase DDX43
gonads_contig_59576_P	0.258363	EKC35308				gonads_contig_139672_P	8.26363
gonads_contig_282813_AS	0.257075					gonads_contig_9650_AS	8.2518
gonads_contig_10421_S	0.256515					gonads_contig_63092_S	8.20944
gonads_contig_77108_S	0.256144					gonads_contig_241576_P	8.20311	EKC40270	Polyamine-modulated factor 1-binding protein 1
gonads_contig_75121_N	0.255977	EKC40945				gonads_contig_55064_P	8.18501	EKC28874	GH3 domain-containing protein	Q9LQ68	Indole-3-acetic acid-amido synthetase GH3.4
gonads_contig_291280_AS	0.255771					gonads_contig_230768_AS	8.17
gonads_contig_187387_S	0.255314					gonads_contig_46430_P	8.15897	EKC20565	Glucosylceramidase	Q70KH2	Glucosylceramidase
gonads_contig_17470_P	0.253738	EKC25598	Alpha-(1,3)-fucosyltransferase	Q9VUL9	Glycoprotein 3-alpha-L-fucosyltransferase A	gonads_contig_21558_P	8.09308	EKC40565	Ras-related C3 botulinum toxin substrate 1	Q6RUV5	Ras-related C3 botulinum toxin substrate 1
gonads_contig_48600_N	0.253064	EKC36605	Putative tRNA (Uracil-O(2)-)-methyltransferase	Q4KLT3	Probable tRNA (uracil-O(2)-)-methyltransferase	gonads_contig_65454_P	8.05177	ABC61699	NF-kappa-B inhibitor cactus	Q03017	NF-kappa-B inhibitor cactus
gonads_contig_159853_S	0.252787					gonads_contig_470427_N	8.04104	EKC32450	Ankyrin-1	Q12955	Ankyrin-3
gonads_contig_14581_P	0.252416	EKC40282	Collagen alpha-4(VI) chain	Q99715	Collagen alpha-1(XII) chain	gonads_contig_20989_N	8.02951	ABU50034	Multidrug resistance protein 1	P21439	Multidrug resistance protein 3
gonads_contig_19992_S	0.252364	EKC31567	Ubiquitin carboxyl-terminal hydrolase 20	A0JM59	Ubiquitin carboxyl-terminal hydrolase 20	gonads_contig_76873_P	7.97481	EKC25264	Peroxisomal membrane protein 11B	O70597	Peroxisomal membrane protein 11A
gonads_contig_17768_P	0.252325	EKC36447	Selenium-binding protein 1	Q569D5	Selenium-binding protein 1	gonads_contig_382230_S	7.94866
gonads_contig_75666_N	0.252291	EKC42513	Testis-expressed sequence 11 protein	Q8IYF3	Testis-expressed sequence 11 protein	gonads_contig_236833_P	7.9291	EKC35231		Q96M20	Cyclic nucleotide-binding domain-containing protein 2
gonads_contig_43049_P	0.25158	EKC40008	Inosine-uridine preferring nucleoside hydrolase	Q652Q8	Probable uridine nucleosidase 2	gonads_contig_366993_P	7.90759	EKC29965
gonads_contig_242510_S	0.251326					gonads_contig_62531_S	7.89654			P04927	S-antigen protein
gonads_contig_238025_S	0.250907					gonads_contig_258140_N	7.89307	ABU50034	Multidrug resistance protein 1	P08183	Multidrug resistance protein 1
gonads_contig_16348_AS	0.250637					gonads_contig_437236_N	7.86919	EKC20651	Ras-related protein Rab-11A	P28187	Ras-related protein RABA5c
gonads_contig_159752_S	0.250408					gonads_contig_39322_P	7.84684	EKC32533		Q8ILR9	Protein PF14_0175
gonads_contig_198276_S	0.248868					gonads_contig_354707_N	7.74187	EKC29685	Serine/threonine-protein phosphatase	P63329	Serine/threonine-protein phosphatase 2B catalytic subunit alpha isoform
gonads_contig_164501_S	0.248748					gonads_contig_475440_N	7.70195	EKC30125	Ras-related protein Rab-8A	Q9TVU5	Ras-related protein Rab-1
gonads_contig_162963_S	0.248057					gonads_contig_254619_N	7.68804	EKC37508		Q8R1C6	Methyltransferase-like protein 22
gonads_contig_289108_S	0.245232					gonads_contig_388614_P	7.67228	EKC41961	Alpha-latrocrustotoxin	Q923M0	Protein phosphatase 1 regulatory subunit 16A
gonads_contig_311339_AS	0.245127					gonads_contig_40783_P	7.6527	EKC39740	Tyrosine-protein phosphatase non-receptor type 23	Q9H3S7	Tyrosine-protein phosphatase non-receptor type 23
gonads_contig_49003_N	0.244274	EKC26348	Cadherin-23	Q9VGG5	Cadherin-87A	gonads_contig_469200_P	7.63685	EKC19071	RING finger protein 17	Q99MV7	RING finger protein 17
gonads_contig_22673_P	0.244037	EKC32562	Calmodulin	Q2R1Z5	Putative calmodulin-like protein 6	gonads_contig_59161_AS	7.63011
gonads_contig_15324_S	0.243119					gonads_contig_170611_P	7.62089	EKC38425	Protein smg8	B0W730	Protein SMG8
gonads_contig_59183_N	0.242733			C0JAR8	Phospholipase D LhSicTox-alphaIA2aviii	gonads_contig_10294_P	7.59577	EKC29652	Putative serine/threonine-protein kinase pats1	Q55E58	Probable serine/threonine-protein kinase pats1
gonads_contig_135093_P	0.242532	EKC39974	Deleted in malignant brain tumors 1 protein			gonads_contig_498110_P	7.56394	EKC28232	RuvB-like 2	Q9WTM5	RuvB-like 2
gonads_contig_55472_S	0.240935					gonads_contig_9461_P	7.55915	EKC31673	Tropomodulin	O01479	Tropomodulin
gonads_contig_265548_AS	0.240124					gonads_contig_23066_P	7.55137	EKC42683	Rho GTPase-activating protein 11A	Q6P4F7	Rho GTPase-activating protein 11A
gonads_contig_129677_AS	0.240082					gonads_contig_470158_N	7.52668	EKC24761		P14720	Dihydroflavonol-4-reductase
gonads_contig_254991_AS	0.239567					gonads_contig_20251_P	7.50029	EKC17839	ETS-related transcription factor Elf-3	Q32LN0	ETS homologous factor
gonads_contig_481443_S	0.239528					gonads_contig_39079_S	7.47514			Q9NL82	Orcokinin peptides type B
gonads_contig_254237_S	0.239269					gonads_contig_48150_N	7.4492	EKC31712	FMRFamide receptor	Q9VZW5	FMRFamide receptor
gonads_contig_303343_S	0.239231					gonads_contig_466745_N	7.42286	EKC42014	UPF0632 protein A	Q86V40	Metalloprotease TIKI1
gonads_contig_347132_N	0.237218	EKC25184	60S ribosomal protein L3	P49149	60S ribosomal protein L3	gonads_contig_65718_P	7.42104	EKC20843	Putative short transient receptor potential channel 2-like protein	Q7RJG2	Calcium-dependent protein kinase 4
gonads_contig_75473_P	0.235498	EKC29365	Xylose isomerase	Q40082	Xylose isomerase	gonads_contig_29040_N	7.41037	EKC40451	Cartilage acidic protein 1	Q9NQ79	Cartilage acidic protein 1
gonads_contig_317632_N	0.229307	EKC39922				gonads_contig_121864_N	7.40717	EKC32093	3-hydroxyacyl-CoA dehydrogenase type-2	O70351	3-hydroxyacyl-CoA dehydrogenase type-2
gonads_contig_315728_S	0.229152					gonads_contig_31225_S	7.39891
gonads_contig_180617_P	0.228878	EKC26159	Nephrin			gonads_contig_135466_S	7.37334
gonads_contig_164425_AS	0.227841					gonads_contig_105405_AS	7.3665
gonads_contig_53837_AS	0.225371					gonads_contig_178705_P	7.29875	EKC31235	Complement C1q tumor necrosis factor-related protein 2	Q4ZJM9	Complement C1q-like protein 4
gonads_contig_9816_S	0.224952					gonads_contig_17515_P	7.26566	ABU50034	Multidrug resistance protein 1	P08183	Multidrug resistance protein 1
gonads_contig_47250_P	0.224756	EKC33004	17-beta-hydroxysteroid dehydrogenase 14	Q9MYP6	17-beta-hydroxysteroid dehydrogenase 14	gonads_contig_65075_S	7.26107
gonads_contig_97982_AS	0.224712					gonads_contig_468284_N	7.22688	EKC41582	D-glucuronyl C5-epimerase	Q9EPS3	D-glucuronyl C5-epimerase
gonads_contig_59551_S	0.220539					gonads_contig_232998_P	7.22581	EKC30125	Ras-related protein Rab-8A	P40392	Ras-related protein RIC1
gonads_contig_72595_P	0.22046	EKC17313	cAMP-regulated D2 protein	P21837	Crystal protein	gonads_contig_238332_P	7.21714	ABU50034	Multidrug resistance protein 1	P08183	Multidrug resistance protein 1
gonads_contig_169428_AS	0.218766					gonads_contig_48503_P	7.2164	EKC27496	Histidine ammonia-lyase	A7YWP4	Histidine ammonia-lyase
gonads_contig_460928_N	0.218075	EKC26332				gonads_contig_411273_AS	7.21161
gonads_contig_33815_P	0.217822	EKC31400	Sphingomyelin phosphodiesterase	P17405	Sphingomyelin phosphodiesterase	gonads_contig_369730_P	7.20892	EKC20760	Complement C1q-like protein 4
gonads_contig_443565_AS	0.21745					gonads_contig_352275_S	7.18048
gonads_contig_388536_AS	0.217382					gonads_contig_67068_S	7.16101	EKC18159	Exosome complex exonuclease RRP40	Q9NQT5	Exosome complex component RRP40
gonads_contig_109772_AS	0.216448					gonads_contig_36349_P	7.14307	EKC23043	Casein kinase II subunit beta
gonads_contig_35150_S	0.215557					gonads_contig_313859_AS	7.14073
gonads_contig_437257_N	0.215467	EKC26295	Low affinity immunoglobulin epsilon Fc receptor	P86854	Perlucin-like protein	gonads_contig_55785_AS	7.13737
gonads_contig_160912_AS	0.213526					gonads_contig_43102_P	7.13609	EKC24140
gonads_contig_9807_S	0.211107					gonads_contig_226986_N	7.13562	EKC19801
gonads_contig_80877_S	0.210853					gonads_contig_40639_P	7.13252	EKC20042	Meteorin-like protein	Q641Q3	Meteorin-like protein
gonads_contig_226777_AS	0.208091					gonads_contig_356830_P	7.12666			Q8BZB2	Phosphopantothenoylcysteine decarboxylase
gonads_contig_408508_P	0.207074	EKC33849	Cysteine sulfinic acid decarboxylase	A6QM00	Glutamate decarboxylase-like protein 1	gonads_contig_24623_P	7.10858	EKC30036	Tubulin beta chain	P11833	Tubulin beta chain
gonads_contig_20143_AS	0.206625					gonads_contig_102808_S	7.10276
gonads_contig_344125_N	0.206157	EKC26446				gonads_contig_419801_N	7.09913	EKC28374	Putative phospholipid-transporting ATPase IA	P98198	Probable phospholipid-transporting ATPase ID
gonads_contig_55294_S	0.205871					gonads_contig_74234_P	7.08961	EKC30400	Nanos-like protein 1	Q80WY3	Nanos homolog 1
gonads_contig_198276_AS	0.20504					gonads_contig_32253_P	7.08006	EKC39660	Pleckstrin-like protein domain-containing family G member 5	Q66T02	Pleckstrin homology domain-containing family G member 5
gonads_contig_56474_P	0.20369	EKC34711	UPF0392 protein F13G3.3			gonads_contig_421399_P	7.01749	EKC39854
gonads_contig_122997_S	0.202216					gonads_contig_22833_P	7.00017	EKC33131	Sodium/calcium exchanger 3	P70549	Sodium/calcium exchanger 3
gonads_contig_89448_S	0.201999					gonads_contig_312936_S	6.9609
gonads_contig_405789_P	0.200666	EKC28963	Complement C1q tumor necrosis factor-related protein 5	P14282	Collagen alpha-1(VIII) chain	gonads_contig_78871_P	6.95458	EKC18160	Histone-arginine methyltransferase CARM1	P55345	Protein arginine N-methyltransferase 2
gonads_contig_448455_N	0.199691	EKC33849	Cysteine sulfinic acid decarboxylase	Q9Y600	Cysteine sulfinic acid decarboxylase	gonads_contig_63542_AS	6.95391
gonads_contig_45275_N	0.199317	EKC38410				gonads_contig_34360_N	6.92948	EKC26377	Thrombospondin-3	P49744	Thrombospondin-4
gonads_contig_76222_P	0.198806	EKC32186	Monocarboxylate transporter 12			gonads_contig_464062_P	6.87108	EKC37725	Enhanced at puberty protein 1-like protein B	Q6NZT6	Interferon regulatory factor 2-binding protein 2-A
gonads_contig_136903_S	0.198707					gonads_contig_44222_N	6.8555	EKC21949	C4b-binding protein alpha chain	P0C6B8	Sushi, von Willebrand factor type A, EGF and pentraxin domain-containing protein 1
gonads_contig_502977_P	0.197386	EKC27989	PIH1 domain-containing protein 1	Q7ZWY2	PIH1 domain-containing protein 1	gonads_contig_20424_N	6.84718	EKC18750	Bone morphogenetic protein 2	Q90751	Bone morphogenetic protein 2
gonads_contig_156713_S	0.196705					gonads_contig_412355_N	6.82519	ABU50034	Multidrug resistance protein 1	P08183	Multidrug resistance protein 1
gonads_contig_169484_AS	0.196677					gonads_contig_97901_P	6.82507	EKC37558	Matrix metalloproteinase-19	Q9H239	Matrix metalloproteinase-28
gonads_contig_411469_S	0.194538					gonads_contig_439270_S	6.79258
gonads_contig_159853_AS	0.193974					gonads_contig_17299_S	6.76841
gonads_contig_32336_AS	0.192117					gonads_contig_23335_P	6.71927	EKC35405
gonads_contig_9879_S	0.191864					gonads_contig_111766_P	6.71827	EKC37558	Matrix metalloproteinase-19	O13065	Matrix metalloproteinase-18
gonads_contig_167021_P	0.19128	EKC20263	Nardilysin	P47245	Nardilysin	gonads_contig_103376_S	6.71365
gonads_contig_192975_S	0.188223					gonads_contig_17542_S	6.69534
gonads_contig_15913_AS	0.187577					gonads_contig_289180_N	6.68264	EKC33849	Cysteine sulfinic acid decarboxylase	Q80WP8	Glutamate decarboxylase-like protein 1
gonads_contig_35150_AS	0.187061					gonads_contig_392591_P	6.67567	EKC24011	DnaJ-like protein subfamily C member 22	Q8RH03	Chaperone protein DnaJ
gonads_contig_170161_N	0.186486	EKC26114	Macrophage mannose receptor 1	P06734	Low affinity immunoglobulin epsilon Fc receptor	gonads_contig_39442_N	6.67278	EKC26601	Protein quiver	B5E022	Protein quiver
gonads_contig_439822_N	0.184585	EKC19569	Glutamate receptor 2	P19490	Glutamate receptor 1	gonads_contig_26021_P	6.65597	EKC24588		Q0VAA2	Uncharacterized protein C14orf166B
gonads_contig_35791_AS	0.184165					gonads_contig_386270_S	6.65316
gonads_contig_81156_N	0.184075	EKC37906				gonads_contig_206914_P	6.64387	EKC33305	Embryonic polyadenylate-binding protein B	Q9EPH8	Polyadenylate-binding protein 1
gonads_contig_292152_AS	0.183936					gonads_contig_112847_S	6.62822
gonads_contig_205599_N	0.183635					gonads_contig_473959_P	6.62048	EKC19696	Integrator complex subunit 12	Q6IQU7	Integrator complex subunit 12
gonads_contig_13068_AS	0.181772					gonads_contig_11601_N	6.60649	EKC31119	Lateral signaling target protein 2-like protein	Q5PQT2	Myotubularin-related protein 3
gonads_contig_265960_P	0.181665	EKC27491	Protein TSPEAR	Q8WU66	Thrombospondin-type laminin G domain and EAR repeat-containing protein	gonads_contig_222655_AS	6.59441
gonads_contig_307590_P	0.181277	EKC23984	Putative L-threonine 3-dehydrogenase	O31776	L-threonine 3-dehydrogenase	gonads_contig_46829_AS	6.5801
gonads_contig_239433_S	0.181167					gonads_contig_26213_N	6.563	EKC21879	DNA excision repair protein ERCC-8	Q8CFD5	DNA excision repair protein ERCC-8
gonads_contig_21012_P	0.179721	EKC23984	Putative L-threonine 3-dehydrogenase	Q83F39	L-threonine 3-dehydrogenase	gonads_contig_31779_P	6.51144	EKC18822
gonads_contig_12330_P	0.179423	EKC33849	Cysteine sulfinic acid decarboxylase	Q9Y600	Cysteine sulfinic acid decarboxylase	gonads_contig_240399_N	6.50962	EKC41239
gonads_contig_9807_AS	0.174978					gonads_contig_46728_P	6.49355	EKC31235	Complement C1q tumor necrosis factor-related protein 2	Q4ZJM9	Complement C1q-like protein 4
gonads_contig_470102_N	0.174779	EKC19702	Glutamate decarboxylase-like protein 1	Q80WP8	Glutamate decarboxylase-like protein 1	gonads_contig_441523_S	6.47629
gonads_contig_72060_P	0.174682	EKC27491	Protein TSPEAR	Q8WU66	Thrombospondin-type laminin G domain and EAR repeat-containing protein	gonads_contig_251209_N	6.43862	EKC25038		Q9Y4C4	Malignant fibrous histiocytoma-amplified sequence 1
gonads_contig_68572_N	0.174665	EKC42085	Translation factor GUF1 homolog, mitochondrial	Q8C3X4	Translation factor Guf1, mitochondrial	gonads_contig_232235_AS	6.43826	EKC35324	Titin	Q8IIG7	Uncharacterized protein PF11_0207
gonads_contig_307719_AS	0.174596					gonads_contig_355878_N	6.4036	EKC32153	SCO-spondin	A2AVA0	Sushi, von Willebrand factor type A, EGF and pentraxin domain-containing protein 1
gonads_contig_88511_P	0.17219					gonads_contig_273614_N	6.37508	EKC39439	A disintegrin and metalloproteinase with thrombospondin motifs 15	Q9P2N4	A disintegrin and metalloproteinase with thrombospondin motifs 9
gonads_contig_69994_N	0.171486	EKC25678	Glutathione peroxidase	Q4AEH7	Glutathione peroxidase 2	gonads_contig_437100_N	6.36187	EKC34933	Monocarboxylate transporter 9	Q7RTX9	Monocarboxylate transporter 14
gonads_contig_93841_P	0.169609			Q04212	D-arabinose 1-dehydrogenase	gonads_contig_464712_P	6.33977	EKC28420	Zinc transporter ZIP12	Q78IQ7	Zinc transporter ZIP4
gonads_contig_369220_AS	0.169532					gonads_contig_24145_P	6.31299	EKC37558	Matrix metalloproteinase-19	Q99PW6	Matrix metalloproteinase-24
gonads_contig_389499_N	0.16811	EKC31748	Regucalcin	Q2PFX5	Regucalcin	gonads_contig_111825_S	6.30875
gonads_contig_55746_P	0.167215	EKC21634	Calcium-activated chloride channel regulator 4	Q14CN2	Calcium-activated chloride channel regulator 4	gonads_contig_110791_S	6.30254
gonads_contig_503103_S	0.166618					gonads_contig_319758_N	6.29115	EKC42074	Poly(RC)-binding protein 3	P57722	Poly(rC)-binding protein 3
gonads_contig_74804_S	0.163687					gonads_contig_16779_P	6.28732	EKC23330	Monocarboxylate transporter 12	Q503M4	Monocarboxylate transporter 12-B
gonads_contig_70036_N	0.162264	EKC31832	Crossover junction endonuclease EME1	Q8BJW7	Crossover junction endonuclease EME1	gonads_contig_441703_S	6.27999	EKC41441	Bifunctional protein birA	P0CI75	Bifunctional ligase/repressor BirA
gonads_contig_63662_AS	0.160984					gonads_contig_373541_N	6.26867	EKC33318	Polycystic kidney disease 2-like 1 protein	Q7Z442	Polycystic kidney disease protein 1-like 2
gonads_contig_390957_AS	0.160556					gonads_contig_64134_P	6.22495	EKC18899	Transcriptional repressor CTCF	Q2M1K9	Zinc finger protein 423
gonads_contig_443381_N	0.158693	EKC28866				gonads_contig_30131_N	6.21437	EKC40046	Heat shock protein beta-1	P12812	Major egg antigen
gonads_contig_75253_P	0.157438	EKC30162	D-arabinose 1-dehydrogenase			gonads_contig_189232_P	6.17732	EKC39917	Fibrocystin-L	Q80ZA4	Fibrocystin-L
gonads_contig_450223_N	0.156242	EKC30045	Monocarboxylate transporter 12	Q6ZSM3	Monocarboxylate transporter 12	gonads_contig_23327_P	6.17169			Q0V9J0	Transmembrane protein 69
gonads_contig_30032_N	0.154749	EKC27491	Protein TSPEAR	Q8WU66	Thrombospondin-type laminin G domain and EAR repeat-containing protein	gonads_contig_69621_N	6.16128	EKC42449	Baculoviral IAP repeat-containing protein 7-A
gonads_contig_162288_S	0.152435					gonads_contig_349167_P	6.15688	EKC18020	Spindle and kinetochore-associated protein 2	B5X5N3	Spindle and kinetochore-associated protein 2
gonads_contig_291280_S	0.149991					gonads_contig_25888_P	6.15302	EKC23828
gonads_contig_11250_AS	0.149332					gonads_contig_391910_N	6.14171	EKC24098	Opioid growth factor receptor-like protein 1	Q4KLH3	Opioid growth factor receptor-like protein 1
gonads_contig_44822_S	0.14908					gonads_contig_63710_N	6.13672	EKC29715
gonads_contig_195023_S	0.148227					gonads_contig_257374_S	6.08885
gonads_contig_411471_S	0.148009					gonads_contig_118581_S	6.03609
gonads_contig_443450_N	0.146702	EKC21634	Calcium-activated chloride channel regulator 4	Q6PT52	Calcium-activated chloride channel regulator 1	gonads_contig_29886_N	6.03098	EKC28715	Non-specific lipid-transfer protein	O62742	Non-specific lipid-transfer protein
gonads_contig_117421_P	0.142409	EKC38790	UPF0293 protein C16orf42-like protein			gonads_contig_368440_N	6.00484			Q8BU04	Putative E3 ubiquitin-protein ligase UBR7
gonads_contig_52884_N	0.142259	EKC25443	Phytanoyl-CoA dioxygenase domain-containing protein 1	Q5SRE7	Phytanoyl-CoA dioxygenase domain-containing protein 1	gonads_contig_382131_P	5.99137	EKC23159	Kunitz-type proteinase inhibitor 5 II	Q6T269	Protease inhibitor bitisilin-3
gonads_contig_76326_N	0.141475	EKC20836		Q5TGI0	Failed axon connections homolog	gonads_contig_440915_S	5.97901
gonads_contig_214524_AS	0.140528					gonads_contig_255905_AS	5.97832
gonads_contig_462630_N	0.14008	EKC36858	Protein arginine N-methyltransferase 7	Q5ZIB9	Protein arginine N-methyltransferase 7	gonads_contig_221628_AS	5.9777
gonads_contig_195023_AS	0.139437					gonads_contig_214438_N	5.95537	EKC35231		Q96M20	Cyclic nucleotide-binding domain-containing protein 2
gonads_contig_164501_AS	0.139337					gonads_contig_62341_N	5.93918	EKC32051		Q9U943	Apolipophorins
gonads_contig_64032_N	0.139182	EKC40092	APAF1-interacting protein	Q96GX9	Methylthioribulose-1-phosphate dehydratase	gonads_contig_30344_N	5.93647	EKC32692	Interferon-induced protein 44-like protein	Q8TCB0	Interferon-induced protein 44
gonads_contig_235146_AS	0.138561					gonads_contig_11761_N	5.92827
gonads_contig_194506_AS	0.138099					gonads_contig_412015_N	5.91933	EKC29451		Q90339	Myosin heavy chain, fast skeletal muscle
gonads_contig_63662_S	0.137301					gonads_contig_165042_S	5.90934
gonads_contig_289209_AS	0.136444					gonads_contig_415349_P	5.88916	EKC20820	UBX domain-containing protein 11	Q8R512	UBX domain-containing protein 11
gonads_contig_293116_S	0.133994					gonads_contig_137246_AS	5.87259
gonads_contig_130913_AS	0.133621					gonads_contig_31686_N	5.86677	EKC36241	Coiled-coil domain-containing protein 96	Q9CR92	Coiled-coil domain-containing protein 96
gonads_contig_260905_S	0.131933					gonads_contig_478703_P	5.86114	EKC31507	Dual specificity protein phosphatase 3	Q5RD73	Dual specificity protein phosphatase 3
gonads_contig_69095_N	0.130955	EKC39253	UPF0696 protein C11orf68-like protein	Q6NWH0	UPF0696 protein C11orf68 homolog	gonads_contig_329560_AS	5.8394
gonads_contig_161107_S	0.128701					gonads_contig_226284_S	5.83794
gonads_contig_27371_P	0.1265	EKC25287	Membrane metallo-endopeptidase-like 1	P08473	Neprilysin	gonads_contig_163560_N	5.83737	EKC37026	Chromodomain-helicase-DNA-binding protein Mi-2-like protein	P13816	Glutamic acid-rich protein
gonads_contig_12674_S	0.122728					gonads_contig_201385_AS	5.83256
gonads_contig_469023_P	0.122669	EKC27481	Retinaldehyde-binding protein 1-like protein 2	Q5RFR0	Alpha-tocopherol transfer protein-like	gonads_contig_66829_N	5.82799	EKC42008	Integrator complex subunit 1	Q6P4S8	Integrator complex subunit 1
gonads_contig_33917_AS	0.121344					gonads_contig_25251_P	5.82671	EKC24457	Casein kinase I isoform alpha	P67963	Casein kinase I isoform alpha
gonads_contig_159922_S	0.119713					gonads_contig_51175_P	5.8148	EKC28451	Angio-associated migratory cell protein	Q5RCG7	Angio-associated migratory cell protein
gonads_contig_339692_AS	0.11965					gonads_contig_13054_S	5.79776
gonads_contig_289209_S	0.119046					gonads_contig_63621_S	5.78601
gonads_contig_11794_N	0.114373	EKC37476	Tetraspanin-9	O75954	Tetraspanin-9	gonads_contig_460223_P	5.78056	ABU50034	Multidrug resistance protein 1	P08183	Multidrug resistance protein 1
gonads_contig_59551_AS	0.113753					gonads_contig_39539_N	5.76546	EKC33171	Ankyrin-3	Q8H569	Potassium channel AKT3
gonads_contig_55861_S	0.112957					gonads_contig_17526_S	5.76536
gonads_contig_207278_AS	0.112876					gonads_contig_230086_P	5.75843	EKC23199	BTB and MATH domain-containing protein 38	Q20681	BTB and MATH domain-containing protein 38
gonads_contig_80109_AS	0.11226					gonads_contig_410785_N	5.74064	EKC37558	Matrix metalloproteinase-19	P91953	50 kDa hatching enzyme
gonads_contig_227744_S	0.11187					gonads_contig_23076_P	5.71814			Q8R016	Bleomycin hydrolase
gonads_contig_136970_AS	0.111721					gonads_contig_356680_S	5.71071
gonads_contig_40402_P	0.110851	EKC37548	Cysteine sulfinic acid decarboxylase	A6QM00	Glutamate decarboxylase-like protein 1	gonads_contig_41974_S	5.70115
gonads_contig_478788_AS	0.110613					gonads_contig_479032_P	5.69774	EKC42124	Kalirin	Q0KL02	Triple functional domain protein
gonads_contig_32336_S	0.106687					gonads_contig_470301_S	5.69043	EKC41693	Tyrosine-protein kinase	Q4R7M4	DTW domain-containing protein 2
gonads_contig_252408_AS	0.106419					gonads_contig_29092_N	5.66887	EKC20363		Q9U943	Apolipophorins
gonads_contig_453788_S	0.105905					gonads_contig_470752_P	5.65172	EKC33555	E3 ubiquitin-protein ligase UBR5	O95071	E3 ubiquitin-protein ligase UBR5
gonads_contig_311035_AS	0.0994709					gonads_contig_271958_P	5.64453
gonads_contig_481679_AS	0.0993633					gonads_contig_34792_S	5.64218
gonads_contig_363466_P	0.0989592	EKC31777	Cathepsin L	Q8HY81	Cathepsin S	gonads_contig_31561_P	5.6346			Q8MPM1	Gelsolin-like protein 2
gonads_contig_55250_S	0.0987977					gonads_contig_55400_P	5.60958	EKC31167	Williams-Beuren syndrome chromosomal region 27 protein	Q8N6F8	Williams-Beuren syndrome chromosomal region 27 protein
gonads_contig_347629_N	0.0978641	EKC24845	Cathepsin L	O60911	Cathepsin L2	gonads_contig_381194_P	5.60378	EKC34092		O75643	U5 small nuclear ribonucleoprotein 200 kDa helicase
gonads_contig_489167_S	0.0969638					gonads_contig_228746_S	5.6034
gonads_contig_74916_AS	0.0954197					gonads_contig_176832_P	5.59149	EKC33589	Calcium-binding mitochondrial carrier protein SCaMC-2	Q5XH95	Calcium-binding mitochondrial carrier protein SCaMC-2
gonads_contig_104546_S	0.09527					gonads_contig_412463_P	5.58666	EKC34980	Zinc transporter ZIP10	Q6PEH9	Zinc transporter ZIP10
gonads_contig_32916_S	0.0947633					gonads_contig_64599_S	5.54125	EKC25606		Q54I71	Protein aardvark
gonads_contig_256076_AS	0.0947142					gonads_contig_67593_N	5.52844	EKC39821	Histone H2A	Q6WV88	Histone H2A
gonads_contig_74744_S	0.0945952					gonads_contig_427924_N	5.52455	EKC27787	Serine/threonine-protein kinase 32B	Q8QZV4	Serine/threonine-protein kinase 32C
gonads_contig_13295_S	0.0937261					gonads_contig_57750_P	5.51157	EKC40552	Canopy-like protein 3	Q2L6K8	Protein canopy 4
gonads_contig_70597_N	0.093097	EKC29816	Cytochrome P450 2C8	Q92113	Steroid 17-alpha-hydroxylase/17,20 lyase	gonads_contig_381798_AS	5.50131
gonads_contig_478833_P	0.0925356	EKC28602				gonads_contig_22649_N	5.4778	EKC20877	Myosin-Vb	Q9HD67	Unconventional myosin-X
gonads_contig_8805_S	0.0923087					gonads_contig_100873_AS	5.47478
gonads_contig_232141_S	0.0886009					gonads_contig_106012_P	5.47436	EKC37558	Matrix metalloproteinase-19	P28863	Stromelysin-1
gonads_contig_41553_P	0.0877345	EKC37906		Q04212	D-arabinose 1-dehydrogenase	gonads_contig_20061_P	5.47188			Q117Z4	Urease accessory protein UreF
gonads_contig_415120_S	0.0857309					gonads_contig_181649_P	5.47044	EKC23199	BTB and MATH domain-containing protein 38	Q20681	BTB and MATH domain-containing protein 38
gonads_contig_41123_S	0.0847716					gonads_contig_46118_P	5.47008	EKC30043	UPF0672 protein C3orf58	B1H2T2	Deleted in autism protein 1 homolog
gonads_contig_28017_AS	0.0841365					gonads_contig_426733_N	5.44827	EKC20449	Adenylate cyclase type 9	P51830	Adenylate cyclase type 9
gonads_contig_77228_P	0.0811411	EKC39194	Complement C1q-like protein 4			gonads_contig_28940_P	5.44398	EKC19510
gonads_contig_256175_AS	0.0810904					gonads_contig_49193_S	5.44067
gonads_contig_14397_P	0.0810333	EKC39556	cAMP-dependent protein kinase regulatory subunit	P31319	cAMP-dependent protein kinase regulatory subunit	gonads_contig_499547_S	5.42765
gonads_contig_96977_S	0.0803377					gonads_contig_346573_N	5.41834	EKC29479	Beta-mannosidase	Q8K2I4	Beta-mannosidase
gonads_contig_76253_N	0.0745967	EKC35251	Chromosome-associated kinesin KIF4A	Q2VIQ3	Chromosome-associated kinesin KIF4B	gonads_contig_502737_P	5.41602	EKC26875	Superoxide dismutase	P81926	Superoxide dismutase [Cu-Zn]
gonads_contig_101779_AS	0.0733552					gonads_contig_53220_N	5.40689	EKC21954
gonads_contig_254320_AS	0.0727346					gonads_contig_404056_N	5.40554	EKC33171	Ankyrin-3	Q8H569	Potassium channel AKT3
gonads_contig_410533_P	0.0697995	EKC19034	Cadherin-23	Q9H251	Cadherin-23	gonads_contig_109722_S	5.39919
gonads_contig_17624_AS	0.0691029					gonads_contig_53484_P	5.39717	EKC29202	Deoxyhypusine hydroxylase	Q7ZUX6	Deoxyhypusine hydroxylase
gonads_contig_17105_AS	0.0684615					gonads_contig_46493_AS	5.39668
gonads_contig_369457_P	0.0679139			P19079	Cytidine deaminase	gonads_contig_396010_P	5.36728	EKC32450	Ankyrin-1	Q9NQA5	Transient receptor potential cation channel subfamily V member 5
gonads_contig_13083_N	0.0668251	EKC23115	LSM domain-containing protein 1	Q6NU60	N-alpha-acetyltransferase 38-B, NatC auxiliary subunit	gonads_contig_40619_AS	5.33263
gonads_contig_349719_AS	0.0667777					gonads_contig_354128_N	5.33234	EKC26754	NHL repeat-containing protein 2	Q8NBF2	NHL repeat-containing protein 2
gonads_contig_301345_N	0.0665622	EKC31373				gonads_contig_460886_P	5.31895	EKC29096	Golgin subfamily A member 3	Q08378	Golgin subfamily A member 3
gonads_contig_104587_S	0.0641661					gonads_contig_38348_P	5.30784	EKC41520	Polypeptide N-acetylgalactosaminyltransferase 1	Q9U2C4	Probable N-acetylgalactosaminyltransferase 9
gonads_contig_29758_S	0.0634392					gonads_contig_68197_P	5.30561	EKC30836		Q9I9D5	Retinal homeobox protein Rx1
gonads_contig_461203_P	0.062643	EKC25443	Phytanoyl-CoA dioxygenase domain-containing protein 1	Q5U3U0	Phytanoyl-CoA dioxygenase domain-containing protein 1	gonads_contig_351547_P	5.30424	EKC23533	Deleted in malignant brain tumors 1 protein	Q2VLG4	Scavenger receptor cysteine-rich type 1 protein M130
gonads_contig_13073_S	0.0589578					gonads_contig_28497_N	5.3018	AEB54799	Putative inhibitor of apoptosis	Q13489	Baculoviral IAP repeat-containing protein 3
gonads_contig_8844_P	0.0534094	EKC37298	tRNA-dihydrouridine synthase 1-like protein	Q8C2P3	tRNA-dihydrouridine(16/17) synthase [NAD(P)(+)]-like	gonads_contig_117369_P	5.29567			Q8N755	PQ-loop repeat-containing protein 3
gonads_contig_364919_P	0.0489246	EKC19679	Progestin and adipoQ receptor family member 3	Q6TCG8	Progestin and adipoQ receptor family member 3	gonads_contig_347307_N	5.2934	EKC20392	Tripartite motif-containing protein 56	Q56R14	E3 ubiquitin-protein ligase TRIM33
gonads_contig_503136_P	0.0405509	EKC37678	Hemagglutinin/amebocyte aggregation factor	Q01528	Hemagglutinin/amebocyte aggregation factor	gonads_contig_384985_P	5.27798	EKC18087	Transcription factor AP-2 alpha	Q61313	Transcription factor AP-2-beta
gonads_contig_39787_AS	0.0373372					gonads_contig_15636_P	5.26354	EKC41959	V-type proton ATPase subunit S1	O54715	V-type proton ATPase subunit S1
gonads_contig_64103_S	0.0369588					gonads_contig_39807_N	5.26326	EKC37890	Sushi, von Willebrand factor type A, EGF and pentraxin domain-containing protein 1	Q8R4K8	Pappalysin-1
gonads_contig_28956_N	0.0299037	EKC38215		Q8CDI7	Coiled-coil domain-containing protein 150	gonads_contig_415972_AS	5.23935	EKC29678	Short chain dehydrogenase/reductase family 42E member 1	A8DZE7	Short-chain dehydrogenase/reductase family 42E member 1
gonads_contig_54817_N	0.0272486	EKC31373				gonads_contig_477693_N	5.23564	EKC30460
gonads_contig_76704_N	0.0130569	EKC37155	Acyl-coenzyme A oxidase	Q8HYL8	Peroxisomal acyl-coenzyme A oxidase 1	gonads_contig_15839_P	5.20016	EKC32208	Myeloid differentiation primary response protein MyD88	A8QMS7	Myeloid differentiation primary response protein MyD88
gonads_contig_74752_AS	0.0123815					gonads_contig_9985_S	5.19393
gonads_contig_288677_S	0.0103752					gonads_contig_19799_N	5.18615
gonads_contig_26161_P	0.00342036	EKC31949	BolA-like protein 1	Q9KPS0	Protein BolA	gonads_contig_51923_N	5.18129	EKC33887
						gonads_contig_317396_N	5.17463	EKC30953	Tubulin beta chain	P41352	Tubulin beta chain
						gonads_contig_51509_N	5.16829	EKC24584	Kinesin-like protein KIF6	Q9WV04	Kinesin-like protein KIF9
						gonads_contig_420115_N	5.15744	EKC33849	Cysteine sulfinic acid decarboxylase	Q9Y600	Cysteine sulfinic acid decarboxylase
						gonads_contig_412194_AS	5.15111
						gonads_contig_387780_P	5.14591	EKC25376	Prolow-density lipoprotein receptor-related protein 1	P35953	Very low-density lipoprotein receptor
						gonads_contig_479316_P	5.13885	EKC23866		A0JPI9	Uncharacterized protein C14orf166B homolog
						gonads_contig_9981_S	5.1306
						gonads_contig_20215_P	5.13037	EKC23465	Cytochrome P450 3A9	P51538	Cytochrome P450 3A9
						gonads_contig_444220_P	5.1281
						gonads_contig_45162_P	5.1165	EKC37508
						gonads_contig_441477_P	5.11184	EKC28143	Cadherin EGF LAG seven-pass G-type receptor 3	Q9V5N8	Protocadherin-like wing polarity protein stan
						gonads_contig_396383_P	5.08827	EKC39449		A6NFN9	Protein ANKUB1
						gonads_contig_100504_S	5.0669
						gonads_contig_41394_N	5.0663	EKC28199	Putative palmitoyltransferase ZDHHC22	Q9UIJ5	Palmitoyltransferase ZDHHC2
						gonads_contig_47602_N	5.04963	EKC33777	Copine-8	Q9DC53	Copine-8
						gonads_contig_25643_S	5.02281
						gonads_contig_64304_N	5.00978	EKC42413	Myosin-VIIa	Q8BFV2	PCI domain-containing protein 2
						gonads_contig_460397_N	4.9984	EKC34059	cAMP-dependent protein kinase regulatory subunit
						gonads_contig_67280_P	4.99409	EKC39358	Plectin-1	Q03001	Dystonin
						gonads_contig_19610_N	4.97872	EKC22135	HCLS1-binding protein 3	Q53T59	HCLS1-binding protein 3
						gonads_contig_438277_N	4.97641	EKC38797	FRAS1-related extracellular matrix protein 1	Q5H8C1	FRAS1-related extracellular matrix protein 1
						gonads_contig_27696_P	4.97641	EKC37878	Roundabout-like protein 2	Q9HCK4	Roundabout homolog 2
						gonads_contig_386733_N	4.97233	EKC19972	Coiled-coil domain-containing protein 64-like protein	Q0V9T6	Bicaudal D-related protein 1
						gonads_contig_22883_AS	4.96619
						gonads_contig_74820_S	4.95839
						gonads_contig_39751_N	4.95322	EKC28235	T-box brain protein 1	Q64336	T-box brain protein 1
						gonads_contig_24060_P	4.95229	EKC39890	WD repeat and HMG-box DNA-binding protein 1	O13046	WD repeat and HMG-box DNA-binding protein 1
						gonads_contig_68111_S	4.95198
						gonads_contig_387858_N	4.94905	EKC19790	Leukotriene-B(4) omega-hydroxylase 1	P24463	Cytochrome P450 3A12
						gonads_contig_85578_N	4.94443	EKC31429	Cell division cycle protein 20-like protein	Q62623	Cell division cycle protein 20 homolog
						gonads_contig_382245_AS	4.94017
						gonads_contig_501641_P	4.93202	EKC23924	60S ribosomal protein L24	P83732	60S ribosomal protein L24
						gonads_contig_68949_N	4.9258	EKC41424		Q38931	Peptidyl-prolyl cis-trans isomerase FKBP62
						gonads_contig_8424_N	4.92215	EKC32781
						gonads_contig_457990_N	4.91837	EKC37199	Mothers against decapentaplegic-like protein 5	O35182	Mothers against decapentaplegic homolog 6
						gonads_contig_119012_P	4.89725	EKC26054	Periostin
						gonads_contig_20199_P	4.89322	EKC34821		Q5VYJ5	MAM and LDL-receptor class A domain-containing protein 1
						gonads_contig_115258_P	4.87457	EKC19233	Frizzled-4
						gonads_contig_75163_S	4.87103
						gonads_contig_383842_S	4.86422
						gonads_contig_449487_P	4.8605	EKC38797	FRAS1-related extracellular matrix protein 1	Q5H8C1	FRAS1-related extracellular matrix protein 1
						gonads_contig_355169_S	4.85714
						gonads_contig_40049_N	4.8414	EKC41034	Solute carrier family 23 member 1	Q9Z2J0	Solute carrier family 23 member 1
						gonads_contig_363010_P	4.84058	EKC33661	Alpha-1,3-mannosyl-glycoprotein 2-beta-N-acetylglucosaminyltransferase	P27115	Alpha-1,3-mannosyl-glycoprotein 2-beta-N-acetylglucosaminyltransferase
						gonads_contig_421849_N	4.83771
						gonads_contig_242261_P	4.83617	EKC29015	Sodium/calcium exchanger 3	P48767	Sodium/calcium exchanger 1
						gonads_contig_124362_P	4.82891	EKC41296	SWI/SNF-related matrix-associated actin-dependent regulator of chromatin subfamily A member 5	Q91ZW3	SWI/SNF-related matrix-associated actin-dependent regulator of chromatin subfamily A member 5
						gonads_contig_43060_P	4.817	EKC39440	A disintegrin and metalloproteinase with thrombospondin motifs 2	P79331	A disintegrin and metalloproteinase with thrombospondin motifs 2
						gonads_contig_258448_P	4.80834	EKC29303	DnaJ-like protein subfamily C member 1	Q61712	DnaJ homolog subfamily C member 1
						gonads_contig_378556_S	4.80156
						gonads_contig_418667_P	4.79919	EKC17299	Plexin-2	Q9QY40	Plexin-B3
						gonads_contig_10630_P	4.79822			B7ZTR0	REM2- and Rab-like small GTPase 1
						gonads_contig_394450_P	4.79728	EKC28052	Cytochrome P450 3A11	P11707	Cytochrome P450 3A6
						gonads_contig_15595_P	4.79288	EKC19349	Zinc finger CCCH domain-containing protein 13
						gonads_contig_252234_P	4.7731
						gonads_contig_173902_P	4.77169	EKC31755
						gonads_contig_467367_P	4.76784	EKC33171	Ankyrin-3	Q4R3S3	Ankyrin repeat domain-containing protein 7
						gonads_contig_179472_P	4.76066	EKC28482	Acidic repeat-containing protein	Q96QF7	Acidic repeat-containing protein
						gonads_contig_314827_P	4.7601	EKC24612	Phosphatidylserine synthase 1	P48651	Phosphatidylserine synthase 1
						gonads_contig_122524_S	4.7298
						gonads_contig_287986_S	4.72949
						gonads_contig_259866_AS	4.72778
						gonads_contig_381097_N	4.71143	EKC25399	UPF0394 inner membrane protein yeeE
						gonads_contig_38538_S	4.70466
						gonads_contig_256036_P	4.69903	EKC34336		Q1MSJ5	Centrosome and spindle pole-associated protein 1
						gonads_contig_96658_P	4.69468	EKC29826	Low-density lipoprotein receptor-related protein 4	P35953	Very low-density lipoprotein receptor
						gonads_contig_93106_S	4.69083
						gonads_contig_110813_S	4.6884
						gonads_contig_461538_P	4.67322	EKC40381	Lymphoid-specific helicase	Q9NRZ9	Lymphoid-specific helicase
						gonads_contig_99479_S	4.66425
						gonads_contig_12853_P	4.65431	EKC27564	Carboxypeptidase inhibitor SmCI
						gonads_contig_38111_AS	4.65163
						gonads_contig_311690_AS	4.6502
						gonads_contig_188256_N	4.64857	EKC42014	UPF0632 protein A	Q86V40	Metalloprotease TIKI1
						gonads_contig_74294_P	4.64055	EKC27815		Q9W747	Zinc finger protein draculin
						gonads_contig_68645_N	4.62587	EKC40501	Galectin-9	Q8K419	Galectin-4
						gonads_contig_440934_P	4.62415	EKC28039	Histone H1-delta	P15796	Histone H1.2
						gonads_contig_419487_P	4.60804	EKC32051		Q9U943	Apolipophorins
						gonads_contig_25202_N	4.5999	EKC30607	Severin
						gonads_contig_62766_N	4.58605	EKC19516	Mitogen-activated protein kinase kinase kinase 7-interacting protein 3-like protein	Q571K4	TGF-beta-activated kinase 1 and MAP3K7-binding protein 3
						gonads_contig_66793_P	4.58363
						gonads_contig_56027_AS	4.58294
						gonads_contig_469143_N	4.57606	EKC23593	Protocadherin-19	Q14517	Protocadherin Fat 1
						gonads_contig_29842_P	4.57594	EKC18007	Fatty acid-binding protein, adipocyte	P07483	Fatty acid-binding protein, heart
						gonads_contig_68484_P	4.56887			O43402	ER membrane protein complex subunit 8
						gonads_contig_76433_S	4.56873
						gonads_contig_134519_AS	4.53437
						gonads_contig_62981_P	4.53086	EKC39557	GTPase SLIP-GC	Q68CJ6	Nuclear GTPase SLIP-GC
						gonads_contig_52912_AS	4.52305
						gonads_contig_58094_N	4.51872	EKC38797	FRAS1-related extracellular matrix protein 1	Q5H8C1	FRAS1-related extracellular matrix protein 1
						gonads_contig_368041_N	4.51827	EKC28125	F-box only protein 31
						gonads_contig_422252_N	4.49718	EKC27413	Developmentally-regulated GTP-binding protein 2	Q8VIJ8	Nitrogen permease regulator 3-like protein
						gonads_contig_31150_N	4.49116	EKC42063	Dehydrogenase/reductase SDR family member 1	Q99L04	Dehydrogenase/reductase SDR family member 1
						gonads_contig_25304_P	4.48845	EKC39357	Low-density lipoprotein receptor-related protein 4	Q8VI56	Low-density lipoprotein receptor-related protein 4
						gonads_contig_192583_P	4.48093	EKC18365	Histone-lysine N-methyltransferase PRDM9	P17038	Zinc finger protein 43
						gonads_contig_64756_P	4.47869	EKC23337
						gonads_contig_350430_N	4.47664	EKC20802	Protein four-jointed	P54360	Protein four-jointed
						gonads_contig_411381_P	4.47258	EKC38797	FRAS1-related extracellular matrix protein 1	Q5H8C1	FRAS1-related extracellular matrix protein 1
						gonads_contig_78488_AS	4.46009
						gonads_contig_436912_P	4.453	EKC26118	Platelet-activating factor acetylhydrolase	Q28262	Platelet-activating factor acetylhydrolase
						gonads_contig_12641_P	4.44607	EKC39543	Ras-related GTP-binding protein A	Q63486	Ras-related GTP-binding protein A
						gonads_contig_170179_N	4.43896	EKC18828	Dynein heavy chain 3, axonemal	Q8BW94	Dynein heavy chain 3, axonemal
						gonads_contig_306381_S	4.42945
						gonads_contig_23866_P	4.4242	EKC39557	GTPase SLIP-GC	Q68CJ6	Nuclear GTPase SLIP-GC
						gonads_contig_387252_N	4.40633	EKC22306	Organic solute transporter subunit alpha
						gonads_contig_24144_P	4.40313	EKC37558	Matrix metalloproteinase-19	O13065	Matrix metalloproteinase-18
						gonads_contig_382210_N	4.39841	EKC28143	Cadherin EGF LAG seven-pass G-type receptor 3	P39038	Cadherin-4
						gonads_contig_23814_N	4.39302	EKC36867	WD repeat-containing protein 23	Q5M9G8	DDB1- and CUL4-associated factor 11
						gonads_contig_427904_P	4.38856	EKC36861	Protein NDRG3	Q6AYR2	Protein NDRG3
						gonads_contig_39314_N	4.38358	EKC28143	Cadherin EGF LAG seven-pass G-type receptor 3	P39038	Cadherin-4
						gonads_contig_28953_S	4.37777
						gonads_contig_465288_P	4.37355	EKC28397		Q0VAA2	Uncharacterized protein C14orf166B
						gonads_contig_382175_N	4.37343	EKC39969	Ubiquitin-conjugating enzyme E2 Q2	Q7TSS2	Ubiquitin-conjugating enzyme E2 Q1
						gonads_contig_74099_P	4.3589	EKC25059	60 kDa SS-A/Ro ribonucleoprotein
						gonads_contig_15764_N	4.34507	EKC38964	Protein deltex-3-like protein	Q8ZXT3	Uncharacterized protein PAE1111
						gonads_contig_437276_AS	4.3405
						gonads_contig_11022_N	4.32591	EKC42380	Fatty acid desaturase 2	O60427	Fatty acid desaturase 1
						gonads_contig_103714_P	4.32447	EKC29565	R3H domain-containing protein 2	Q9Y2K5	R3H domain-containing protein 2
						gonads_contig_396493_N	4.32368	EKC36071	Protocadherin-11 X-linked	Q9UN73	Protocadherin alpha-6
						gonads_contig_106688_S	4.31903
						gonads_contig_32976_S	4.31494	EKC22279	Cell surface glycoprotein 1	Q28824	Myosin light chain kinase, smooth muscle
						gonads_contig_43275_P	4.3108			Q20681	BTB and MATH domain-containing protein 38
						gonads_contig_382506_P	4.30644	EKC38551	Tyramine beta-hydroxylase	Q08CS6	DBH-like monooxygenase protein 2 homolog
						gonads_contig_38218_AS	4.30353	EKC26793		Q6XQH0	Galactose-3-O-sulfotransferase 2
						gonads_contig_50318_P	4.29969	EKC21650	Protein phosphatase 1 regulatory subunit 7	Q3T0W4	Protein phosphatase 1 regulatory subunit 7
						gonads_contig_17815_P	4.29397	EKC32346		A2AJB1	Coiled-coil domain-containing protein 183
						gonads_contig_42325_N	4.2905	EKC31176	HSPB1-associated protein 1	Q58CU3	HSPB1-associated protein 1
						gonads_contig_37329_N	4.282	EKC25330	IgGFc-binding protein
						gonads_contig_63584_S	4.27961
						gonads_contig_410073_N	4.27838	EKC35176	Polycystin-1	O08852	Polycystin-1
						gonads_contig_153215_N	4.27633	EKC30051		Q9V496	Apolipophorins
						gonads_contig_58888_P	4.26456	EKC29846	Serine/threonine-protein kinase Nek9	Q9R088	Thymidine kinase 2, mitochondrial
						gonads_contig_9833_S	4.24743
						gonads_contig_469468_N	4.24341	EKC24060	Tumor suppressor candidate 4	Q5E9U9	Nitrogen permease regulator 2-like protein
						gonads_contig_422534_P	4.2422	EKC17891	Dynein light chain 2, cytoplasmic	Q78P75	Dynein light chain 2, cytoplasmic
						gonads_contig_59456_N	4.2201	EKC39358	Plectin-1	Q03001	Dystonin
						gonads_contig_134248_N	4.21712	EKC19788	Cytochrome P450 3A15
						gonads_contig_317748_P	4.21364	EKC38312	Leucine-rich repeat and calponin-like protein domain-containing protein 3	Q3UMG5	Leucine-rich repeat and calponin homology domain-containing protein 2
						gonads_contig_36004_N	4.20808	EKC23545	Polypeptide N-acetylgalactosaminyltransferase 5	Q9U2C4	Probable N-acetylgalactosaminyltransferase 9
						gonads_contig_116666_P	4.20773	EKC17653	Histone H1-delta	P07796	Histone H1-gamma, late
						gonads_contig_352635_N	4.19877	EKC38961
						gonads_contig_49022_N	4.19812	EKC33781	Transporter	P48055	Sodium- and chloride-dependent betaine transporter
						gonads_contig_66717_P	4.18719	EKC19463	G2/mitotic-specific cyclin-B	P15206	G2/mitotic-specific cyclin-B
						gonads_contig_447907_AS	4.18554
						gonads_contig_190585_S	4.15077
						gonads_contig_10213_P	4.15008	EKC31947		Q91VL8	Telomeric repeat-binding factor 2-interacting protein 1
						gonads_contig_23177_P	4.14036
						gonads_contig_18739_N	4.13649	EKC19938	Patched domain-containing protein 3	Q3KNS1	Patched domain-containing protein 3
						gonads_contig_72602_N	4.12763			Q8R5B6	SPRY domain-containing SOCS box protein 4
						gonads_contig_418463_P	4.1253	EKC27658	Fibrocystin-L	Q86WI1	Fibrocystin-L
						gonads_contig_15849_P	4.12196	EKC41411	Transmembrane protein 26	Q6ZUK4	Transmembrane protein 26
						gonads_contig_21850_P	4.12103			Q8EVW5	50S ribosomal protein L27
						gonads_contig_421675_S	4.1207
						gonads_contig_343950_P	4.11714	EKC35666	Putative serine/threonine-protein kinase roco5
						gonads_contig_21087_P	4.11562	EKC38896	Telomerase protein component 1	P97499	Telomerase protein component 1
						gonads_contig_410698_N	4.11305	EKC18334	Protocadherin-11 X-linked	Q5DRA7	Protocadherin gamma-B5
						gonads_contig_18314_AS	4.11157
						gonads_contig_15513_P	4.11126	EKC38677
						gonads_contig_478438_P	4.11023	EKC39699	Pre-B-cell leukemia transcription factor 4	P41778	Pre-B-cell leukemia transcription factor 1
						gonads_contig_38108_N	4.10871	EKC32806	Aryl hydrocarbon receptor nuclear translocator-like protein	O15945	Aryl hydrocarbon receptor nuclear translocator homolog
						gonads_contig_216356_N	4.10464	EKC40069	Transporter	Q9UN76	Sodium- and chloride-dependent neutral and basic amino acid transporter B(0+)
						gonads_contig_65792_N	4.10338	EKC40278	Cleavage and polyadenylation specificity factor subunit 5	Q7T3C6	Cleavage and polyadenylation specificity factor subunit 5
						gonads_contig_106424_S	4.09612
						gonads_contig_24820_N	4.08324	EKC32919	Transcription initiation protein SPT3-like protein	O75486	Transcription initiation protein SPT3 homolog
						gonads_contig_107923_AS	4.07873
						gonads_contig_357814_N	4.07729	EKC33171	Ankyrin-3	Q8H569	Potassium channel AKT3
						gonads_contig_66510_N	4.07702	EKC40532
						gonads_contig_439314_P	4.07627	EKC38216
						gonads_contig_386311_S	4.0741
						gonads_contig_37289_P	4.07045	EKC36821	Helicase SKI2W	Q15477	Helicase SKI2W
						gonads_contig_374686_N	4.07001	EKC35643		Q96RY7	Intraflagellar transport protein 140 homolog
						gonads_contig_8506_P	4.05815	EKC32434	DNA replication licensing factor mcm7	Q9XYU0	DNA replication licensing factor Mcm7
						gonads_contig_14776_P	4.05305	EKC19933	Extracellular sulfatase Sulf-1	Q9VEX0	Extracellular sulfatase SULF-1 homolog
						gonads_contig_107941_P	4.05185	EKC37558	Matrix metalloproteinase-19	P08254	Stromelysin-1
						gonads_contig_46743_P	4.05	EKC36650	Synaptotagmin-1	P41823	Synaptotagmin-1
						gonads_contig_19788_P	4.0487	EKC29199	Peroxidasin	A4IGL7	Peroxidasin
						gonads_contig_10658_N	4.0318	EKC23208	Segmentation polarity homeobox protein engrailed
						gonads_contig_110791_AS	4.03154
						gonads_contig_461986_N	4.0296	EKC35104	Microtubule-associated protein	P29172	Microtubule-associated protein tau
						gonads_contig_408087_N	4.0288	EKC29014	Sodium/calcium exchanger 1	Q9UPR5	Sodium/calcium exchanger 2
						gonads_contig_64658_N	4.02601	EKC30380		Q9UTK4	Nucleoporin nup189
						gonads_contig_420701_P	4.02466	EKC22135	HCLS1-binding protein 3	Q53T59	HCLS1-binding protein 3
						gonads_contig_201269_P	4.02199	EKC20363		Q25490	Apolipophorins
						gonads_contig_29176_AS	4.01712
						gonads_contig_458457_N	4.00636	EKC32274	D-beta-hydroxybutyrate dehydrogenase, mitochondrial	Q02338	D-beta-hydroxybutyrate dehydrogenase, mitochondrial
						gonads_contig_378452_N	4.00586	EKC17653	Histone H1-delta	P15870	Histone H1-delta
						gonads_contig_472352_N	4.00265			Q6PBL0	Mitochondrial import inner membrane translocase subunit tim16
						gonads_contig_66457_P	3.99867	EKC23574	SPRY domain-containing protein 3
						gonads_contig_42002_N	3.99462	EKC31717	Casein kinase I isoform epsilon
						gonads_contig_10436_P	3.99002
						gonads_contig_52273_P	3.98655	EKC30642
						gonads_contig_389206_N	3.97847	EKC30588	Fucolectin	Q9I931	Fucolectin-1
						gonads_contig_22084_P	3.97695	EKC39785	Low affinity immunoglobulin epsilon Fc receptor
						gonads_contig_465946_P	3.97214	EKC26517	Rap guanine nucleotide exchange factor 4	Q8WZA2	Rap guanine nucleotide exchange factor 4
						gonads_contig_446809_AS	3.96856
						gonads_contig_99568_S	3.9685
						gonads_contig_96383_S	3.96347
						gonads_contig_368341_N	3.9612	EKC40661	ATP-binding cassette sub-family A member 5	Q8WWZ7	ATP-binding cassette sub-family A member 5
						gonads_contig_446805_N	3.9575	EKC21415	TBC1 domain family member 30
						gonads_contig_89442_S	3.95393
						gonads_contig_45512_S	3.95187
						gonads_contig_59483_N	3.95098	EKC32566
						gonads_contig_75040_N	3.94558	EKC42604	Putative sulfite oxidase, mitochondrial	P51687	Sulfite oxidase, mitochondrial
						gonads_contig_161946_N	3.94512	EKC23330	Monocarboxylate transporter 12	Q7RTX9	Monocarboxylate transporter 14
						gonads_contig_20728_P	3.93188	EKC31168	Protein DPCD	O43257	Zinc finger HIT domain-containing protein 1
						gonads_contig_15453_S	3.92771
						gonads_contig_410117_P	3.92313			Q8R5B6	SPRY domain-containing SOCS box protein 4
						gonads_contig_464073_P	3.92161	EKC31563	Notch-regulated ankyrin repeat-containing protein	A4II29	Notch-regulated ankyrin repeat-containing protein
						gonads_contig_67044_N	3.92119	EKC29471	Reticulon-4	Q16799	Reticulon-1
						gonads_contig_353937_N	3.90883	EKC27862	Protocadherin Fat 4	Q5I0S8	Leukocyte elastase inhibitor
						gonads_contig_353942_N	3.90497	EKC27862	Protocadherin Fat 4	Q52L45	Leukocyte elastase inhibitor
						gonads_contig_353224_P	3.90327	EKC19078	Low-density lipoprotein receptor-related protein 1B	Q8N2E2	von Willebrand factor D and EGF domain-containing protein
						gonads_contig_348234_P	3.89796	EKC28676	Tubulin alpha-3 chain	P02553	Tubulin alpha chain
						gonads_contig_463334_N	3.89614	EKC29423	UPF0027 protein C22orf28-like protein	A7RKF6	tRNA-splicing ligase RtcB homolog
						gonads_contig_459818_P	3.89389	EKC41145	Protocadherin Fat 4	Q9V5N8	Protocadherin-like wing polarity protein stan
						gonads_contig_31118_AS	3.8893
						gonads_contig_42802_AS	3.88531	EKC38434	TNFAIP3-interacting protein 2	Q9NBX4	Probable RNA-directed DNA polymerase from transposon X-element
						gonads_contig_353510_AS	3.88267
						gonads_contig_355000_S	3.88216
						gonads_contig_106424_AS	3.88097
						gonads_contig_36704_P	3.87943	EKC26263		Q66IV1	Myelin regulatory factor
						gonads_contig_168510_P	3.87759	EKC34947	Zinc finger protein DZIP1	Q8BMD2	Zinc finger protein DZIP1
						gonads_contig_41979_N	3.87309	EKC36531	Xanthine dehydrogenase/oxidase	P47990	Xanthine dehydrogenase/oxidase
						gonads_contig_50885_S	3.87133
						gonads_contig_217299_N	3.86227			P16423	Retrovirus-related Pol polyprotein from type-2 retrotransposable element R2DM
						gonads_contig_382675_S	3.86072
						gonads_contig_47304_P	3.85567	EKC19144	Prothrombin	P16292	Coagulation factor IX
						gonads_contig_298692_N	3.85187
						gonads_contig_329563_S	3.84709
						gonads_contig_276231_P	3.84578	EKC18855	Neuronal PAS domain-containing protein 4
						gonads_contig_63364_P	3.84476	EKC27374	Anosmin-1	P14730	WAP four-disulfide core domain protein 18
						gonads_contig_67676_P	3.83922	EKC17891	Dynein light chain 2, cytoplasmic	Q78P75	Dynein light chain 2, cytoplasmic
						gonads_contig_63122_P	3.83217	EKC35163	Mediator of RNA polymerase II transcription subunit 11	Q17NH9	Mediator of RNA polymerase II transcription subunit 11
						gonads_contig_189575_P	3.82393	EKC26991	Solute carrier family 2, facilitated glucose transporter member 8	Q9NY64	Solute carrier family 2, facilitated glucose transporter member 8
						gonads_contig_40910_P	3.81471	EKC24867	F-box/WD repeat-containing protein 7	Q969H0	F-box/WD repeat-containing protein 7
						gonads_contig_402809_P	3.79832	EKC27009		P58659	Protein eva-1 homolog C
						gonads_contig_226117_S	3.79765
						gonads_contig_493954_N	3.79671			Q9NW38	E3 ubiquitin-protein ligase FANCL
						gonads_contig_65705_P	3.79263	EKC40450	Calmodulin-regulated spectrin-associated protein 1	Q5T5Y3	Calmodulin-regulated spectrin-associated protein 1
						gonads_contig_14550_S	3.79089
						gonads_contig_17084_P	3.78822	EKC41405		P40631	Micronuclear linker histone polyprotein
						gonads_contig_308378_S	3.77847
						gonads_contig_51301_P	3.77826	EKC36984	Laminin subunit alpha-2	Q8TB03	Uncharacterized protein CXorf38
						gonads_contig_353439_P	3.77516	EKC40245	Fibronectin type-III domain-containing protein 3a	Q8BX90	Fibronectin type-III domain-containing protein 3A
						gonads_contig_22207_P	3.76773	EKC20714	NACHT, LRR and PYD domains-containing protein 5	Q6B966	NACHT, LRR and PYD domains-containing protein 14
						gonads_contig_51266_P	3.76761	EKC18766	Oral-facial-digital syndrome 1 protein	Q7SZK7	Oral-facial-digital syndrome 1 protein homolog
						gonads_contig_49556_P	3.76743	EKC40131	LAG1 longevity assurance-like protein 6	Q6ZMG9	Ceramide synthase 6
						gonads_contig_461089_N	3.76458	EKC36371	Synaptophysin
						gonads_contig_111823_S	3.75924
						gonads_contig_64652_S	3.75271
						gonads_contig_40942_S	3.75244
						gonads_contig_11875_P	3.74742	EKC23900	Transforming growth factor-beta-induced protein ig-h3	P82198	Transforming growth factor-beta-induced protein ig-h3
						gonads_contig_201453_S	3.74104
						gonads_contig_225965_P	3.73931	EKC39600
						gonads_contig_75887_P	3.7379	EKC19937	Poly	Q2EMV9	Poly [ADP-ribose] polymerase 14
						gonads_contig_8410_P	3.7367	EKC39177	Trans-2,3-enoyl-CoA reductase	Q3ZCD7	Very-long-chain enoyl-CoA reductase
						gonads_contig_17442_N	3.73486	EKC21617	Severin	Q8MPM1	Gelsolin-like protein 2
						gonads_contig_56629_P	3.73328	EKC32325	Sjoegren syndrome/scleroderma autoantigen 1	P56873	Sjoegren syndrome/scleroderma autoantigen 1 homolog
						gonads_contig_48988_S	3.7316
						gonads_contig_40940_P	3.72979	EKC38725		Q9P785	LisH domain-containing protein C1711.05
						gonads_contig_38588_P	3.72336	EKC19233	Frizzled-4	Q9IA05	Frizzled-4
						gonads_contig_163552_N	3.72332	EKC18848	Frizzled-5	P58421	Frizzled-5
						gonads_contig_64084_P	3.71512	EKC32400	Mediator of RNA polymerase II transcription subunit 24	Q2PW47	Mediator of RNA polymerase II transcription subunit 24
						gonads_contig_76638_P	3.71423	EKC40776	Troponin C, skeletal muscle	P29289	Troponin C, isoform 1
						gonads_contig_64116_P	3.7141	EKC28659	RNA-binding protein 24-A	Q9I8B3	RNA-binding protein 24-B
						gonads_contig_249424_P	3.71337	EKC28934	Regulating synaptic membrane exocytosis protein 2	Q9JIR4	Regulating synaptic membrane exocytosis protein 1
						gonads_contig_312264_AS	3.71268
						gonads_contig_419278_AS	3.71133
						gonads_contig_266364_P	3.7089			Q23915	Probable serine/threonine-protein kinase kinX
						gonads_contig_381776_P	3.70618	EKC24550		O69671	Iron(II)-dependent oxidoreductase EgtB
						gonads_contig_410324_AS	3.70517
						gonads_contig_436911_N	3.70046	EKC35995	Zinc finger CCCH domain-containing protein 3	P54841	Transcription factor MafB
						gonads_contig_474804_P	3.69883	EKC20989	Farnesyl pyrophosphate synthetase	P08836	Farnesyl pyrophosphate synthase
						gonads_contig_52249_N	3.69714	EKC34793	Pre-mRNA-processing factor 17	Q9DC48	Pre-mRNA-processing factor 17
						gonads_contig_482485_N	3.69183	EKC40046	Heat shock protein beta-1	Q00649	Heat shock protein beta-1
						gonads_contig_29704_N	3.68455	EKC20802	Protein four-jointed	P54360	Protein four-jointed
						gonads_contig_48924_N	3.68143	EKC19233	Frizzled-4	Q61088	Frizzled-4
						gonads_contig_56857_N	3.68111	EKC25060	Elongation of very long chain fatty acids protein 4	Q3S8M4	Elongation of very long chain fatty acids protein 4
						gonads_contig_458874_N	3.67904	EKC17839	ETS-related transcription factor Elf-3	A2T737	ETS homologous factor
						gonads_contig_59571_P	3.67273	EKC42220	Pumilio-like protein 2	Q8TB72	Pumilio homolog 2
						gonads_contig_11660_P	3.6706	EKC41296	SWI/SNF-related matrix-associated actin-dependent regulator of chromatin subfamily A member 5	Q5RCV8	E3 ubiquitin-protein ligase RNF13
						gonads_contig_18683_P	3.6703	EKC28659	RNA-binding protein 24-A	Q9I8B3	RNA-binding protein 24-B
						gonads_contig_264358_N	3.65952	EKC27440	Cytosolic carboxypeptidase 6	Q5VU57	Cytosolic carboxypeptidase 6
						gonads_contig_437608_S	3.65905	EKC25606		Q54I71	Protein aardvark
						gonads_contig_73634_P	3.65828	EKC36072	Protocadherin-11 X-linked	Q9BZA8	Protocadherin-11 Y-linked
						gonads_contig_35346_P	3.65551	EKC43200	WD repeat and FYVE domain-containing protein 3	O13786	Vacuolar segregation protein pep7
						gonads_contig_408687_P	3.64908	EKC37518		P0CB49	YLP motif-containing protein 1
						gonads_contig_100504_AS	3.64818
						gonads_contig_47072_AS	3.6458
						gonads_contig_13197_AS	3.64101
						gonads_contig_63444_N	3.6403			Q02427	RNA-binding protein 1
						gonads_contig_156813_P	3.63986	EKC36808		Q9W4S1	Glutaredoxin domain-containing cysteine-rich protein CG12206
						gonads_contig_478995_P	3.63927			Q5XI72	Eukaryotic translation initiation factor 4H
						gonads_contig_385029_P	3.63685	EKC31469	Ras-related protein Rab-43	A6NDJ8	Putative Rab-43-like protein ENSP00000330714
						gonads_contig_499818_P	3.63371	EKC37027	Translocon-associated protein subunit gamma	Q08013	Translocon-associated protein subunit gamma
						gonads_contig_27608_P	3.63349	EKC35895	Nuclear hormone receptor E75	Q60674	Nuclear receptor subfamily 1 group D member 2
						gonads_contig_459410_P	3.63072	EKC27332	Angiopoietin-related protein 6	Q80YX1	Tenascin
						gonads_contig_66642_P	3.62796	EKC31059
						gonads_contig_73164_P	3.62715	EKC23142	Transmembrane protein 2
						gonads_contig_292459_P	3.61567	EKC30896	Abnormal spindle-like microcephaly-associated-like protein	P62286	Abnormal spindle-like microcephaly-associated protein homolog
						gonads_contig_471810_N	3.60985
						gonads_contig_65400_P	3.60748	EKC39984
						gonads_contig_57403_N	3.60682	EKC41836	PR domain zinc finger protein 13
						gonads_contig_379580_P	3.6064	EKC28143	Cadherin EGF LAG seven-pass G-type receptor 3	Q9ULB5	Cadherin-7
						gonads_contig_32829_P	3.60574	EKC24653	Mannose-P-dolichol utilization defect 1 protein	Q9VMW8	Mannose-P-dolichol utilization defect 1 protein homolog
						gonads_contig_39850_P	3.60143	EKC28351	Monocarboxylate transporter 12	Q7RTX9	Monocarboxylate transporter 14
						gonads_contig_338034_N	3.59966	EKC24702	FERM, RhoGEF and pleckstrin domain-containing protein 2	Q91VS8	FERM, RhoGEF and pleckstrin domain-containing protein 2
						gonads_contig_70269_N	3.59049	EKC21237	A disintegrin and metalloproteinase with thrombospondin motifs 18	Q8TE60	A disintegrin and metalloproteinase with thrombospondin motifs 18
						gonads_contig_460806_P	3.59027	EKC27575
						gonads_contig_21123_N	3.58576	EKC31058
						gonads_contig_437843_N	3.5857	EKC23407	GPI ethanolamine phosphate transferase 1	O95427	GPI ethanolamine phosphate transferase 1
						gonads_contig_76955_P	3.58194	EKC36531	Xanthine dehydrogenase/oxidase	P47990	Xanthine dehydrogenase/oxidase
						gonads_contig_499789_N	3.58193	EKC19428	Ubiquitin	Q3E7K8	Polyubiquitin 12
						gonads_contig_346062_P	3.58164	EKC29418	Protein roadkill	Q9VN14	Contactin
						gonads_contig_10318_N	3.58005	EKC20628	Zinc finger FYVE domain-containing protein 26	E1BLZ4	Zinc finger FYVE domain-containing protein 26
						gonads_contig_195899_P	3.57825	EKC39510	E3 ubiquitin-protein ligase RNF8	Q6J6I9	Breast cancer type 1 susceptibility protein homolog
						gonads_contig_190678_P	3.57323	EKC29797	Kinesin-like protein KIFC3	Q9BVG8	Kinesin-like protein KIFC3
						gonads_contig_468382_AS	3.57232
						gonads_contig_294690_P	3.56619	EKC18365	Histone-lysine N-methyltransferase PRDM9	Q14590	Zinc finger protein 235
						gonads_contig_479338_N	3.56565	EKC37603		A2AJA9	Uncharacterized protein C9orf172 homolog
						gonads_contig_27461_N	3.55114	EKC39843	A disintegrin and metalloproteinase with thrombospondin motifs 1	Q8TE60	A disintegrin and metalloproteinase with thrombospondin motifs 18
						gonads_contig_16168_P	3.54443	EKC32204
						gonads_contig_346049_N	3.54304			O88182	Fibroblast growth factor 18
						gonads_contig_394476_P	3.54037	EKC26351	4-aminobutyrate aminotransferase, mitochondrial	P49604	4-aminobutyrate aminotransferase
						gonads_contig_42146_P	3.54011	EKC28571	DnaJ-like protein subfamily C member 10	Q8IXB1	DnaJ homolog subfamily C member 10
						gonads_contig_287572_P	3.53811
						gonads_contig_51540_P	3.53619	EKC31060	NEDD8-conjugating enzyme ubc12	Q9VSF3	Nedd8-conjugating enzyme Ubc12
						gonads_contig_469583_P	3.52728	EKC36868	Hepatocyte nuclear factor 4-alpha	Q91766	Hepatocyte nuclear factor 4-alpha
						gonads_contig_14551_S	3.52006	EKC42413	Myosin-VIIa	Q8BFV2	PCI domain-containing protein 2
						gonads_contig_48736_N	3.51743	EKC21102		Q24423	Zinc finger protein Noc
						gonads_contig_317082_AS	3.51264
						gonads_contig_449332_P	3.51039	EKC38751	ATP-binding cassette sub-family A member 1	Q86UQ4	ATP-binding cassette sub-family A member 13
						gonads_contig_38328_P	3.50464	EKC41654	Putative E3 ubiquitin-protein ligase MYCBP2	O75592	Probable E3 ubiquitin-protein ligase MYCBP2
						gonads_contig_40043_P	3.49967	EKC23874	Inter-alpha-trypsin inhibitor heavy chain H3	Q06033	Inter-alpha-trypsin inhibitor heavy chain H3
						gonads_contig_445998_P	3.49837	EKC36868	Hepatocyte nuclear factor 4-alpha	Q91766	Hepatocyte nuclear factor 4-alpha
						gonads_contig_12782_N	3.49563	EKC27385	Myopalladin	Q8WZ42	Titin
						gonads_contig_185195_N	3.4867	EKC29598	Coatomer subunit zeta-1	Q5R5F2	Coatomer subunit zeta-1
						gonads_contig_187803_P	3.4846	EKC25749	Centriolin	Q7Z7A1	Centriolin
						gonads_contig_79235_AS	3.47905
						gonads_contig_424340_N	3.4779
						gonads_contig_365544_N	3.47435	EKC29231		Q9BYK8	Helicase with zinc finger domain 2
						gonads_contig_63471_P	3.47006	EKC28571	DnaJ-like protein subfamily C member 10	Q5R5L3	DnaJ homolog subfamily C member 10
						gonads_contig_384909_N	3.46889	EKC38896	Telomerase protein component 1	P97499	Telomerase protein component 1
						gonads_contig_30356_N	3.46069	EKC29725
						gonads_contig_479037_N	3.45586	EKC25171	PH domain leucine-rich repeat-containing protein phosphatase 1	Q8BXA7	PH domain leucine-rich repeat-containing protein phosphatase 2
						gonads_contig_127254_P	3.45313
						gonads_contig_490819_N	3.43904	EKC26875	Superoxide dismutase	O73872	Superoxide dismutase [Cu-Zn]
						gonads_contig_131506_P	3.43342	EKC28934	Regulating synaptic membrane exocytosis protein 2	Q9JIS1	Regulating synaptic membrane exocytosis protein 2
						gonads_contig_62568_N	3.43098	EKC30896	Abnormal spindle-like microcephaly-associated-like protein	P62297	Abnormal spindle-like microcephaly-associated protein homolog
						gonads_contig_356158_P	3.42819	EKC28130	PWWP domain-containing protein 2A	Q96N64	PWWP domain-containing protein 2A
						gonads_contig_411674_P	3.42137	EKC29188	Protein G7c	Q6MG64	von Willebrand factor A domain-containing protein 7
						gonads_contig_439531_P	3.41855	EKC34860	Ras-related protein Rab-1A	Q05974	Ras-related protein Rab-1A
						gonads_contig_81784_P	3.4147	EKC25644	Protein O-linked-mannose beta-1,2-N-acetylglucosaminyltransferase 1	Q5RCB9	Protein O-linked-mannose beta-1,2-N-acetylglucosaminyltransferase 1
						gonads_contig_356001_P	3.40774	EKC30249	DnaJ-like protein subfamily C member 8	O75937	DnaJ homolog subfamily C member 8
						gonads_contig_348927_N	3.40493	EKC18508	PDZ domain-containing protein 8	Q8NEN9	PDZ domain-containing protein 8
						gonads_contig_464056_P	3.40309	EKC38325	Cyclin-Y-like protein 1	Q08CI4	Cyclin-Y-like protein 1
						gonads_contig_460217_N	3.3929	EKC29974		P17035	Zinc finger protein 28
						gonads_contig_478910_P	3.39169	EKC40959	MICAL-like protein 2	Q8IY33	MICAL-like protein 2
						gonads_contig_63620_N	3.38778
						gonads_contig_65155_AS	3.37601
						gonads_contig_215529_P	3.37327
						gonads_contig_373043_N	3.37123	EKC23238	BAI1-associated protein 3	O94812	BAI1-associated protein 3
						gonads_contig_263980_P	3.37103	EKC34120	Thioredoxin domain-containing protein 3-like protein	P90666	Thioredoxin domain-containing protein 3 homolog
						gonads_contig_18142_N	3.37068	EKC20746
						gonads_contig_238774_P	3.36941
						gonads_contig_291957_P	3.36375	EKC30656	Tubulin monoglycylase TTLL3	A4Q9E5	Tubulin monoglycylase TTLL3
						gonads_contig_96786_P	3.3632	EKC23900	Transforming growth factor-beta-induced protein ig-h3	O11780	Transforming growth factor-beta-induced protein ig-h3
						gonads_contig_269509_N	3.36315	EKC42292	Tyrosine-protein kinase Yes	P08631	Tyrosine-protein kinase HCK
						gonads_contig_110852_S	3.3617
						gonads_contig_177841_N	3.35857	EKC37668	PR domain zinc finger protein 1	A8MT65	Zinc finger protein 891
						gonads_contig_42305_AS	3.35556
						gonads_contig_7923_AS	3.35524
						gonads_contig_71479_P	3.35434	EKC24330
						gonads_contig_300745_N	3.35153
						gonads_contig_443301_P	3.34998	EKC36781	Sodium-dependent phosphate transport protein 2B	O95436	Sodium-dependent phosphate transport protein 2B
						gonads_contig_66901_P	3.3466	EKC43107	Mitogen-activated protein kinase-binding protein 1	Q6DFF9	Mitogen-activated protein kinase-binding protein 1
						gonads_contig_62706_AS	3.34642	EKC43142		P08879	Nucleoside diphosphate kinase
						gonads_contig_436288_P	3.34351	EKC37861	UDP-glucose:glycoprotein glucosyltransferase 1	Q9NYU1	UDP-glucose:glycoprotein glucosyltransferase 2
						gonads_contig_154717_P	3.33815	EKC29267	Coiled-coil domain-containing protein 45	Q8BVV7	Centrosomal protein of 95 kDa
						gonads_contig_68188_P	3.33535	EKC35168
						gonads_contig_22431_P	3.33385	EKC24641		O02485	Uncharacterized protein ZK1073.1
						gonads_contig_65044_N	3.33352	EKC40825		Q5SYL3	UPF0378 protein KIAA0100
						gonads_contig_125054_P	3.33273	EKC33675	40 kDa peptidyl-prolyl cis-trans isomerase	P0C1I3	Peptidyl-prolyl cis-trans isomerase H
						gonads_contig_431322_N	3.33243	EKC35131		Q3V3A7	RING finger protein 207
						gonads_contig_461747_P	3.33018	EKC37546	Autophagy-related protein 2-like protein A	Q08D51	Autophagy-related protein 2 homolog A
						gonads_contig_230218_S	3.3279
						gonads_contig_341855_P	3.32578	EKC18855	Neuronal PAS domain-containing protein 4	Q8CJH6	Neuronal PAS domain-containing protein 4
						gonads_contig_52629_P	3.32221	EKC29292	EF-hand calcium-binding domain-containing protein 6	Q6P1E8	EF-hand calcium-binding domain-containing protein 6
						gonads_contig_286530_N	3.32094	EKC38980	Large neutral amino acids transporter small subunit 2
						gonads_contig_65967_N	3.32011	EKC18944	Acyl-coenzyme A thioesterase 13	Q5R833	Acyl-coenzyme A thioesterase 13
						gonads_contig_405776_P	3.31875	EKC37694	Plastin-3	Q9VQX4	Nicotinate phosphoribosyltransferase
						gonads_contig_189669_P	3.31819	EKC35621	Cell cycle-related kinase	A8WIP6	Cyclin-dependent kinase 20
						gonads_contig_469950_P	3.31448
						gonads_contig_448527_P	3.31229	EKC21830		Q7RTR2	Protein NLRC3
						gonads_contig_58740_P	3.31124	EKC25230	Tripartite motif-containing protein 3
						gonads_contig_187343_P	3.30832	EKC26334	Guanine nucleotide-binding protein subunit beta-like protein 1
						gonads_contig_499345_P	3.30049	EKC17460
						gonads_contig_13241_S	3.29964
						gonads_contig_255905_S	3.29501
						gonads_contig_21011_P	3.29259	EKC30896	Abnormal spindle-like microcephaly-associated-like protein	P62290	Abnormal spindle-like microcephaly-associated protein homolog
						gonads_contig_107607_P	3.29218	EKC29598	Coatomer subunit zeta-1	Q5R5F2	Coatomer subunit zeta-1
						gonads_contig_61866_P	3.28862	EKC18007	Fatty acid-binding protein, adipocyte	A6YLM6	Fatty acid-binding protein, adipocyte
						gonads_contig_497160_P	3.28768	EKC40255	Band 4.1-like protein 3	Q9Y2J2	Band 4.1-like protein 3
						gonads_contig_427155_P	3.28689	EKC28659	RNA-binding protein 24-A	Q9H0Z9	RNA-binding protein 38
						gonads_contig_24214_P	3.28506	EKC37890	Sushi, von Willebrand factor type A, EGF and pentraxin domain-containing protein 1	Q07968	Coagulation factor XIII B chain
						gonads_contig_49075_N	3.28486	EKC34517	Translin-associated factor X-interacting protein 1	Q99P25	Translin-associated factor X-interacting protein 1
						gonads_contig_47765_N	3.28429	EKC26089	Phosphatidylinositide phosphatase SAC2	Q8CDA1	Phosphatidylinositide phosphatase SAC2
						gonads_contig_63217_P	3.28235	EKC28374	Putative phospholipid-transporting ATPase IA	P98198	Probable phospholipid-transporting ATPase ID
						gonads_contig_51277_P	3.28169	EKC22671	Ceramide kinase	Q8K4Q7	Ceramide kinase
						gonads_contig_300690_S	3.27786
						gonads_contig_502557_S	3.27506
						gonads_contig_73587_P	3.27081	EKC41582	D-glucuronyl C5-epimerase	Q9EPS3	D-glucuronyl C5-epimerase
						gonads_contig_227684_AS	3.26076
						gonads_contig_69451_P	3.25816	EKC41542		Q8BP07	Transmembrane protein 220
						gonads_contig_24793_N	3.25498	EKC38946		Q8CCG1	Zinc finger C2HC domain-containing protein 1C
						gonads_contig_195925_AS	3.25007
						gonads_contig_389386_N	3.24743	EKC25355	Titin	A2ASS6	Titin
						gonads_contig_413823_AS	3.24671	EKC39253	UPF0696 protein C11orf68-like protein	Q6NWH0	UPF0696 protein C11orf68 homolog
						gonads_contig_36959_N	3.24593	EKC33555	E3 ubiquitin-protein ligase UBR5	O95071	E3 ubiquitin-protein ligase UBR5
						gonads_contig_8267_N	3.24038	EKC29479	Beta-mannosidase	O00462	Beta-mannosidase
						gonads_contig_478722_P	3.23807	EKC20731	Kelch domain-containing protein 9	Q3USL1	Kelch domain-containing protein 9
						gonads_contig_65138_P	3.23461	EKC34846	Phosphatidylinositol-4-phosphate 5-kinase type-1 alpha	P70182	Phosphatidylinositol 4-phosphate 5-kinase type-1 alpha
						gonads_contig_20947_P	3.22948	EKC42162
						gonads_contig_43047_AS	3.22655
						gonads_contig_17208_P	3.20789	EKC23651		Q2T9M9	Uncharacterized protein C11orf63 homolog
						gonads_contig_261448_N	3.20692	EKC18319	Tetratricopeptide repeat protein 6
						gonads_contig_86415_P	3.20509	EKC25270	Enhancer of mRNA-decapping protein 3
						gonads_contig_414092_N	3.20459	EKC26511	Vasodilator-stimulated phosphoprotein	Q03173	Protein enabled homolog
						gonads_contig_379381_P	3.19452	EKC26489	Periaxin	Q63425	Periaxin
						gonads_contig_34366_N	3.19168	EKC38899	Spermine oxidase	Q99K82	Spermine oxidase
						gonads_contig_494341_P	3.19069	EKC29667	60 kDa SS-A/Ro ribonucleoprotein	P10155	60 kDa SS-A/Ro ribonucleoprotein
						gonads_contig_346767_P	3.18991	EKC21767	Sodium/potassium/calcium exchanger 6	Q6AXS0	Sodium/potassium/calcium exchanger 6, mitochondrial
						gonads_contig_293749_AS	3.18217
						gonads_contig_253652_AS	3.1814
						gonads_contig_63836_P	3.1787			Q5M939	Histone acetyltransferase type B catalytic subunit
						gonads_contig_26038_N	3.17707	EKC21139	Xylulose kinase	Q9NU22	Midasin
						gonads_contig_75753_S	3.17699
						gonads_contig_374143_N	3.17299	EKC28235	T-box brain protein 1	Q64336	T-box brain protein 1
						gonads_contig_288718_N	3.1719	EKC18365	Histone-lysine N-methyltransferase PRDM9	Q12901	Zinc finger protein 155
						gonads_contig_56378_P	3.1693	EKC19389
						gonads_contig_68365_P	3.16467	EKC25038		Q8C0R9	Leucine-rich repeat and death domain-containing protein 1
						gonads_contig_193437_P	3.16253	EKC27798	Protein disabled	P98081	Protein disabled
						gonads_contig_366586_AS	3.16132
						gonads_contig_141292_P	3.16014	EKC29598	Coatomer subunit zeta-1	Q5R5F2	Coatomer subunit zeta-1
						gonads_contig_458935_P	3.15989	EKC37668	PR domain zinc finger protein 1	Q5VIY5	Zinc finger protein 468
						gonads_contig_446222_P	3.15784	EKC29816	Cytochrome P450 2C8	O42457	Cytochrome P450 1A1
						gonads_contig_65293_N	3.15716	EKC35045	Citron Rho-interacting kinase	O14578	Citron Rho-interacting kinase
						gonads_contig_68410_P	3.15514	EKC29499
						gonads_contig_73684_P	3.15387	EKC35102	Microtubule-associated protein
						gonads_contig_410859_N	3.1515	EKC19041	Sodium/glucose cotransporter 4	A8WHP3	Sodium/glucose cotransporter 4
						gonads_contig_71022_P	3.1508	EKC21140	Midasin	Q9NU22	Midasin
						gonads_contig_461433_N	3.15007	EKC35372	Ankyrin repeat and SAM domain-containing protein 3	Q5M9H0	Ankyrin repeat and SAM domain-containing protein 3
						gonads_contig_351200_P	3.14909	EKC23623	Neurogenic locus Notch protein	P21783	Neurogenic locus notch homolog protein 1
						gonads_contig_463204_S	3.14906
						gonads_contig_24124_P	3.14671	EKC25399	UPF0394 inner membrane protein yeeE	P33015	UPF0394 inner membrane protein YeeE
						gonads_contig_479562_P	3.14538	EKC27333	Plexin-A4	Q8CJH3	Plexin-B1
						gonads_contig_67554_AS	3.14435
						gonads_contig_397578_N	3.1404	EKC29816	Cytochrome P450 2C8	P20678	Cytochrome P450 2H2
						gonads_contig_452522_P	3.13366	EKC18618	WD repeat-containing protein 61	Q8YV57	Uncharacterized WD repeat-containing protein all2124
						gonads_contig_64180_N	3.13339	EKC32849	DNA damage-binding protein 2	Q5ZJL7	DNA damage-binding protein 2
						gonads_contig_470319_P	3.13326	EKC38135	SH3 domain-binding protein 5-like protein	Q91Y80	SH3 domain-binding protein 5
						gonads_contig_102808_AS	3.13145
						gonads_contig_47388_P	3.13057	EKC33475
						gonads_contig_103712_S	3.13002
						gonads_contig_135439_S	3.12999
						gonads_contig_64596_P	3.12996	EKC36284
						gonads_contig_350441_P	3.12346	EKC32292	Xylosyltransferase oxt	A2BGL3	WSC domain-containing protein 2
						gonads_contig_390176_P	3.12308	EKC34477		Q7RTR2	Protein NLRC3
						gonads_contig_75150_S	3.12221
						gonads_contig_53700_N	3.12022	EKC31447	WW domain-containing oxidoreductase	Q9NZC7	WW domain-containing oxidoreductase
						gonads_contig_419354_N	3.11979	EKC27757
						gonads_contig_464399_P	3.11622	EKC34119	Nephrocystin-3	A0JM23	Nephrocystin-3
						gonads_contig_385428_N	3.11459	EKC31235	Complement C1q tumor necrosis factor-related protein 2	Q4ZJM9	Complement C1q-like protein 4
						gonads_contig_437879_N	3.11449	ABU50034	Multidrug resistance protein 1	P08183	Multidrug resistance protein 1
						gonads_contig_470429_P	3.11307
						gonads_contig_66092_P	3.11297	EKC36780	Sodium-dependent phosphate transport protein 2B	Q9JJ09	Sodium-dependent phosphate transport protein 2B
						gonads_contig_153783_P	3.11185	EKC36574	MAP kinase kinase kinase win1	Q6DFJ6	Serine/threonine-protein kinase TBK1
						gonads_contig_51418_P	3.10779	EKC39308
						gonads_contig_145574_N	3.10726	EKC24990	Laminin subunit beta-4	P39922	Myosin heavy chain, clone 203
						gonads_contig_387907_P	3.10605	EKC41606	Putative all-trans-retinol 13,14-reductase	Q5BLE8	Putative all-trans-retinol 13,14-reductase
						gonads_contig_45304_S	3.10468
						gonads_contig_21531_N	3.10368			O22951	Nudix hydrolase 22, chloroplastic
						gonads_contig_76322_S	3.10241
						gonads_contig_394219_P	3.10205	EKC40005
						gonads_contig_47061_P	3.10143	EKC26203	Mediator of RNA polymerase II transcription subunit 10	Q6DJ25	Mediator of RNA polymerase II transcription subunit 10
						gonads_contig_22937_N	3.09966	EKC25518		Q5TGI0	Failed axon connections homolog
						gonads_contig_321945_AS	3.09577
						gonads_contig_438570_N	3.09486	EKC23623	Neurogenic locus Notch protein	P21783	Neurogenic locus notch homolog protein 1
						gonads_contig_35021_S	3.09479	EKC30085	Tripartite motif-containing protein 56	Q10475	Eukaryotic translation initiation factor 4 gamma
						gonads_contig_269043_P	3.09213	EKC33323	Putative 10-formyltetrahydrofolate dehydrogenase ALDH1L2	Q3SY69	Mitochondrial 10-formyltetrahydrofolate dehydrogenase
						gonads_contig_42161_S	3.09201
						gonads_contig_70859_N	3.09175	EKC19827	UDP-galactose translocator	A4IHW3	Probable UDP-sugar transporter protein SLC35A4
						gonads_contig_409780_P	3.08916	EKC39440	A disintegrin and metalloproteinase with thrombospondin motifs 2	Q9WUQ1	A disintegrin and metalloproteinase with thrombospondin motifs 1
						gonads_contig_18783_N	3.08343	EKC18319	Tetratricopeptide repeat protein 6
						gonads_contig_31269_AS	3.07932
						gonads_contig_66959_P	3.07515	EKC25732	Acyl-CoA synthetase family member 4	P48608	Protein diaphanous
						gonads_contig_409912_N	3.07475	EKC35580	Multidrug resistance protein 3	P23174	Multidrug resistance protein 3
						gonads_contig_50945_P	3.07392	EKC35064	Tankyrase-1	Q6PFX9	Tankyrase-1
						gonads_contig_288793_AS	3.07364
						gonads_contig_27617_P	3.07204	EKC35131		Q6ZRF8	RING finger protein 207
						gonads_contig_212809_P	3.06386
						gonads_contig_311465_AS	3.06343	EKC35324	Titin
						gonads_contig_153228_P	3.05864	EKC28428	Extracellular matrix protein FRAS1	Q86XX4	Extracellular matrix protein FRAS1
						gonads_contig_415924_S	3.05582
						gonads_contig_30584_N	3.05038	EKC35117	Protogenin	Q2EY13	Protogenin B
						gonads_contig_415500_N	3.04462	EKC36334	Dedicator of cytokinesis protein 1	Q14185	Dedicator of cytokinesis protein 1
						gonads_contig_55738_N	3.04357	EKC20952	Kinesin-like protein KIF27	Q86VH2	Kinesin-like protein KIF27
						gonads_contig_31308_AS	3.03957	EKC40065	Myeloid differentiation primary response protein MyD88	A8QMS7	Myeloid differentiation primary response protein MyD88
						gonads_contig_51445_N	3.03518
						gonads_contig_11079_N	3.03499	EKC18580		Q69YW0	Uncharacterized protein C1orf222
						gonads_contig_15349_P	3.03352	EKC18037		Q8IYB9	Zinc finger protein 595
						gonads_contig_324702_P	3.03151	EKC32674	Nesprin-1	Q6ZWR6	Nesprin-1
						gonads_contig_434951_N	3.03053	EKC29418	Protein roadkill	Q9VN14	Contactin
						gonads_contig_46794_P	3.02744	EKC20056	DnaJ-like protein subfamily B member 13	P59910	DnaJ homolog subfamily B member 13
						gonads_contig_452557_P	3.02682	EKC40650	Protein outspread	Q99KW3	TRIO and F-actin-binding protein
						gonads_contig_49565_N	3.02529	EKC35104	Microtubule-associated protein	Q6TS35	Microtubule-associated protein tau
						gonads_contig_413325_P	3.02019	EKC34805	Carbohydrate sulfotransferase 8	Q9JME2	Carbohydrate sulfotransferase 11
						gonads_contig_285452_P	3.01983	EKC35496	Disintegrin and metalloproteinase domain-containing protein 15	Q13443	Disintegrin and metalloproteinase domain-containing protein 9
						gonads_contig_402161_P	3.01923	EKC34933	Monocarboxylate transporter 9	Q8BGC3	Monocarboxylate transporter 12
						gonads_contig_35932_P	3.01672	EKC35433	Rho GTPase-activating protein 6	O43182	Rho GTPase-activating protein 6
						gonads_contig_34792_AS	3.0154
						gonads_contig_19488_P	3.01446	EKC17997	Strawberry notch-like protein 1	Q5F371	Protein strawberry notch homolog 1
						gonads_contig_258308_AS	3.01356
						gonads_contig_15676_N	3.0134	EKC37180	Shootin-1	A0MZ67	Shootin-1
						gonads_contig_68567_N	3.01329	EKC19278	Leucine-rich repeat flightless-interacting protein 2	B2GUE2	Leucine-rich repeat flightless-interacting protein 2
						gonads_contig_65862_P	3.01323	EKC26005	Frizzled-10-A	Q9PWH2	Frizzled-10
						gonads_contig_45496_P	3.01231	EKC26649	Multidrug resistance-associated protein 4	O15439	Multidrug resistance-associated protein 4
						gonads_contig_65359_P	3.00943	EKC26042	Kelch domain-containing protein 8B	Q91XA8	Kelch domain-containing protein 8A
						gonads_contig_65087_S	3.00817	EKC18952	Crossover junction endonuclease MUS81	Q551H0	Probable crossover junction endonuclease mus81
						gonads_contig_58946_P	3.00403	EKC35231		Q96M20	Cyclic nucleotide-binding domain-containing protein 2
						gonads_contig_34117_N	3.00337	EKC36650	Synaptotagmin-1	P21521	Synaptotagmin 1
						gonads_contig_31003_P	3.00295	EKC29689	Beta,beta-carotene 15,15'-monooxygenase	Q5RF16	Beta,beta-carotene 9',10'-oxygenase
						gonads_contig_21757_P	3.00195	EKC34204		Q9J569	Putative ankyrin repeat protein FPV162
						gonads_contig_130154_N	2.99415
						gonads_contig_62692_P	2.98944	EKC31137	Testican-1	Q62288	Testican-1
						gonads_contig_380845_P	2.98877	EKC35611	Lysosome-associated membrane glycoprotein 1
						gonads_contig_12837_N	2.98866
						gonads_contig_412873_P	2.98565	EKC31207	Coiled-coil domain-containing protein 17	Q96LX7	Coiled-coil domain-containing protein 17
						gonads_contig_381946_N	2.98558	EKC28659	RNA-binding protein 24-A	Q9I8B3	RNA-binding protein 24-B
						gonads_contig_161477_S	2.98477
						gonads_contig_448522_P	2.98356	EKC21237	A disintegrin and metalloproteinase with thrombospondin motifs 18	Q69Z28	A disintegrin and metalloproteinase with thrombospondin motifs 16
						gonads_contig_463592_P	2.98331	EKC42976	Cytochrome P450 10	P48416	Cytochrome P450 10
						gonads_contig_468563_P	2.98292	EKC18939	ATP-binding cassette sub-family A member 1	Q9ESR9	ATP-binding cassette sub-family A member 2
						gonads_contig_277650_AS	2.98163
						gonads_contig_468780_AS	2.98024
						gonads_contig_91879_S	2.97236
						gonads_contig_355272_AS	2.96823
						gonads_contig_32343_AS	2.966
						gonads_contig_296660_P	2.96518	EKC32709	Homeobox protein HOX3	P50901	Homeobox protein HOX3
						gonads_contig_39463_P	2.96284	EKC34821		Q5VYJ5	MAM and LDL-receptor class A domain-containing protein 1
						gonads_contig_398220_S	2.96265
						gonads_contig_19307_AS	2.95676
						gonads_contig_248272_AS	2.95649
						gonads_contig_347642_P	2.95613	EKC20158		Q54J55	Myb-like protein X
						gonads_contig_71193_N	2.9527	EKC18884	Lysosomal-trafficking regulator	Q9TTK4	Lysosomal-trafficking regulator
						gonads_contig_71005_P	2.95059	EKC23219	Vitamin D3 receptor A	Q94407	Nuclear hormone receptor family member nhr-48
						gonads_contig_9941_P	2.94958	EKC17888	Fructose-bisphosphate aldolase	Q9GP32	Fructose-bisphosphate aldolase
						gonads_contig_21928_AS	2.94782
						gonads_contig_422762_N	2.94655
						gonads_contig_437007_N	2.94562	EKC17653	Histone H1-delta	Q99281	Histone H1.1, embryonic
						gonads_contig_481162_S	2.94522
						gonads_contig_497571_AS	2.94179
						gonads_contig_37683_P	2.9415	EKC25312	Transporter	A7Y2X0	Sodium- and chloride-dependent glycine transporter 2
						gonads_contig_140472_AS	2.94021			P58151	Uncharacterized 51.9 kDa protein in rps4-rps11 intergenic region
						gonads_contig_50606_P	2.93977	EKC37069	Tripartite motif-containing protein 2	D2GXS7	Tripartite motif-containing protein 2
						gonads_contig_96478_AS	2.93964
						gonads_contig_428527_P	2.93925	EKC26489	Periaxin	Q63425	Periaxin
						gonads_contig_65379_P	2.93853	EKC19876	Caprin-2
						gonads_contig_423393_P	2.93766	EKC35372	Ankyrin repeat and SAM domain-containing protein 3	Q5M9H0	Ankyrin repeat and SAM domain-containing protein 3
						gonads_contig_103853_P	2.93745	EKC32774	Tropomyosin	Q9GZ71	Tropomyosin
						gonads_contig_8943_N	2.93615	ACQ72904	Actin	Q964E1	Actin, cytoplasmic
						gonads_contig_36718_P	2.93584	EKC26950	Putative inhibitor of apoptosis	Q24306	Apoptosis 1 inhibitor
						gonads_contig_9291_P	2.93376	EKC21396	UPF0586 protein C9orf41-like protein	Q8N4J0	UPF0586 protein C9orf41
						gonads_contig_356222_N	2.93165	EKC19303	E3 ubiquitin-protein ligase UBR4	A2AN08	E3 ubiquitin-protein ligase UBR4
						gonads_contig_47732_P	2.93007	EKC32313	Synaptopodin 2-like protein	Q1W617	Protein Shroom4
						gonads_contig_76484_P	2.92989	EKC24041	Dual specificity mitogen-activated protein kinase kinase 4	P45985	Dual specificity mitogen-activated protein kinase kinase 4
						gonads_contig_426486_N	2.92949	EKC25270	Enhancer of mRNA-decapping protein 3	Q5RDU9	Enhancer of mRNA-decapping protein 3
						gonads_contig_74862_P	2.9292	EKC38928	Acyl-CoA-binding domain-containing protein 4	Q4V8F4	Rab9 effector protein with kelch motifs
						gonads_contig_16578_N	2.92854	0		Q6A065	Centrosomal protein of 170 kDa
						gonads_contig_17203_N	2.92792	EKC39657		A6NE52	WD repeat-containing protein KIAA1875
						gonads_contig_65730_P	2.92068	EKC41560	Ribosomal protein S6 kinase beta-1	P67999	Ribosomal protein S6 kinase beta-1
						gonads_contig_32728_P	2.91669	EKC23875	CpG-binding protein	Q92576	PHD finger protein 3
						gonads_contig_466224_P	2.91589	EKC35397	Neuronal acetylcholine receptor subunit alpha-7
						gonads_contig_479283_P	2.9147			Q75JP5	Calponin homology domain-containing protein DDB_G0272472
						gonads_contig_218304_S	2.91423
						gonads_contig_49357_S	2.91419
						gonads_contig_372507_AS	2.90719
						gonads_contig_75004_P	2.90713	EKC39783	SH3 domain-containing guanine exchange factor	Q5BKC9	Ephexin-1
						gonads_contig_109722_AS	2.90478
						gonads_contig_311915_S	2.90265
						gonads_contig_321490_AS	2.89821
						gonads_contig_446212_N	2.89802	EKC38017	Cytochrome P450 2D27	Q6VVX0	Vitamin D 25-hydroxylase
						gonads_contig_383518_N	2.89774	EKC25356	Smoothelin-like protein 1	Q921U8	Smoothelin
						gonads_contig_396996_AS	2.89768
						gonads_contig_73951_N	2.89454	EKC27907	Poly
						gonads_contig_158630_P	2.89451	EKC42709		Q5XGZ9	Major facilitator superfamily domain-containing protein 6-like protein B
						gonads_contig_334454_S	2.89343
						gonads_contig_15068_S	2.89031
						gonads_contig_256700_P	2.88811	EKC37957		C9JQI7	Transmembrane protein 232
						gonads_contig_350849_P	2.88667	EKC18030	Tumor necrosis factor, alpha-induced protein 3
						gonads_contig_28743_P	2.88292	ACB29738	Elongation factor 1-alpha	Q9YIC0	Elongation factor 1-alpha
						gonads_contig_74049_N	2.88077	EKC31211	tRNA isopentenyltransferase, mitochondrial	Q9H3H1	tRNA dimethylallyltransferase, mitochondrial
						gonads_contig_392920_P	2.88052	EKC17976	Zinc finger protein 64-like protein, isoforms 1 and 2	Q6ZMW2	Zinc finger protein 782
						gonads_contig_146523_P	2.87588	EKC40050	Lipoxygenase-like protein domain-containing protein 1	Q8IVV2	Lipoxygenase homology domain-containing protein 1
						gonads_contig_9260_P	2.87578	EKC39224	DENN domain-containing protein 5A	A2RSQ0	DENN domain-containing protein 5B
						gonads_contig_17251_P	2.87536	EKC37864		P25160	ADP-ribosylation factor-like protein 1
						gonads_contig_442134_N	2.8744	EKC30466	Ribosomal protein S6 kinase alpha-5	Q5R4K3	Ribosomal protein S6 kinase alpha-5
						gonads_contig_433821_N	2.87353	EKC22232	Plexin-A2	Q9V4A7	Plexin-B
						gonads_contig_435828_N	2.87086	EKC42218
						gonads_contig_326374_P	2.87045	EKC36522	Egl nine-like protein 1	P59722	Egl nine homolog 1
						gonads_contig_419340_N	2.86966	EKC21237	A disintegrin and metalloproteinase with thrombospondin motifs 18	Q8TE57	A disintegrin and metalloproteinase with thrombospondin motifs 16
						gonads_contig_22043_P	2.86944	EKC40013	Hemicentin-1	Q90Z04	Cell adhesion molecule-related/down-regulated by oncogenes
						gonads_contig_29160_AS	2.86914
						gonads_contig_211405_N	2.86887	EKC30369	Membrane-associated guanylate kinase, WW and PDZ domain-containing protein 1	Q86UL8	Membrane-associated guanylate kinase, WW and PDZ domain-containing protein 2
						gonads_contig_75986_N	2.86764	EKC38988	Hemicentin-1	Q96RW7	Hemicentin-1
						gonads_contig_408398_P	2.86629	EKC40650	Protein outspread	Q02224	Centromere-associated protein E
						gonads_contig_62913_N	2.86549	EKC24204	Kinesin-like protein KIF23	Q02241	Kinesin-like protein KIF23
						gonads_contig_27080_P	2.8647	EKC26468	T-box transcription factor TBX2	O95936	Eomesodermin homolog
						gonads_contig_75389_N	2.86379	EKC29019	Ubiquitin conjugation factor E4 A	Q14139	Ubiquitin conjugation factor E4 A
						gonads_contig_65365_P	2.86317	EKC42535	Signal recognition particle 68 kDa protein	Q00004	Signal recognition particle subunit SRP68
						gonads_contig_73973_N	2.8626			A8MW99	Meiosis-specific protein MEI4-like
						gonads_contig_21229_N	2.85654	EKC33092	Nucleoside diphosphate-linked moiety X motif 18	Q6ZVK8	8-oxo-dGDP phosphatase NUDT18
						gonads_contig_25849_P	2.85462	EKC36868	Hepatocyte nuclear factor 4-alpha	Q91766	Hepatocyte nuclear factor 4-alpha
						gonads_contig_74586_S	2.8537
						gonads_contig_65538_AS	2.85209
						gonads_contig_350664_P	2.85207	EKC21954
						gonads_contig_109348_P	2.8515	EKC27332	Angiopoietin-related protein 6
						gonads_contig_417906_P	2.85102	EKC31003	Mu-crystallin-like protein	Q14894	Ketimine reductase mu-crystallin
						gonads_contig_129687_S	2.84989
						gonads_contig_481538_AS	2.84912
						gonads_contig_16028_P	2.84689			Q6XPR3	Repetin
						gonads_contig_47322_N	2.84528	EKC18037		P17035	Zinc finger protein 28
						gonads_contig_261265_N	2.8452	EKC24990	Laminin subunit beta-4	P39922	Myosin heavy chain, clone 203
						gonads_contig_372275_P	2.84228	EKC18365	Histone-lysine N-methyltransferase PRDM9	Q9UJU3	Zinc finger protein 112
						gonads_contig_466208_P	2.84225	EKC19303	E3 ubiquitin-protein ligase UBR4	A2AN08	E3 ubiquitin-protein ligase UBR4
						gonads_contig_354487_P	2.84199	EKC33375	Neural-cadherin	Q9R0M0	Cadherin EGF LAG seven-pass G-type receptor 2
						gonads_contig_414607_N	2.84179	EKC29816	Cytochrome P450 2C8	O54749	Cytochrome P450 2J5
						gonads_contig_289950_AS	2.83897
						gonads_contig_20600_S	2.83715
						gonads_contig_258270_P	2.83444	EKC34195	Tudor domain-containing protein 7	E1C3S7	Tudor domain-containing protein 7
						gonads_contig_382410_N	2.83254	EKC18827	Ras-GEF domain-containing family member 1B-A	Q5RC04	Ras-GEF domain-containing family member 1B
						gonads_contig_57107_P	2.82868	EKC43079	Tripartite motif-containing protein 59
						gonads_contig_445640_N	2.82828	EKC19649	Protocadherin-11 X-linked	Q9HC56	Protocadherin-9
						gonads_contig_24353_N	2.82745	EKC22232	Plexin-A2	Q9V4A7	Plexin-B
						gonads_contig_460157_N	2.82529	EKC28072	Hippocampus abundant transcript 1 protein	P70187	Hippocampus abundant transcript 1 protein
						gonads_contig_193631_P	2.82246	EKC30656	Tubulin monoglycylase TTLL3	Q9VM91	Tubulin glycylase 3A
						gonads_contig_471029_N	2.82113	EKC30195
						gonads_contig_301769_S	2.82006
						gonads_contig_439269_P	2.81947	EKC33318	Polycystic kidney disease 2-like 1 protein	Q4GZT3	Polycystin-2
						gonads_contig_21627_P	2.81813			Q5RB79	Ribonuclease P protein subunit p14
						gonads_contig_46149_AS	2.81718
						gonads_contig_70534_P	2.81388	EKC17839	ETS-related transcription factor Elf-3	A2T737	ETS homologous factor
						gonads_contig_30576_P	2.81361	EKC27492	Collagen alpha-4(VI) chain	P86860	Shell matrix protein
						gonads_contig_462023_P	2.81257	EKC26805
						gonads_contig_412205_P	2.8083	EKC25171	PH domain leucine-rich repeat-containing protein phosphatase 1	Q8BXA7	PH domain leucine-rich repeat-containing protein phosphatase 2
						gonads_contig_312777_AS	2.80741
						gonads_contig_70215_N	2.80659	EKC24451	Neuroglian	P20241	Neuroglian
						gonads_contig_53997_N	2.80585	EKC20442	Diphosphoinositol polyphosphate phosphohydrolase 1	Q566C7	Diphosphoinositol polyphosphate phosphohydrolase 1
						gonads_contig_184584_P	2.80546	EKC39139	Acyl-coenzyme A synthetase ACSM3, mitochondrial	Q7TN78	Acyl-coenzyme A synthetase ACSM4, mitochondrial
						gonads_contig_433213_N	2.80344	EKC40972	Single-strand selective monofunctional uracil DNA glycosylase	Q9YGN6	Single-strand selective monofunctional uracil DNA glycosylase
						gonads_contig_26334_P	2.80321	EKC30655
						gonads_contig_37687_N	2.80233	EKC27492	Collagen alpha-4(VI) chain	A6H584	Collagen alpha-5(VI) chain
						gonads_contig_28282_P	2.79772	EKC21867	Alpha-catulin	Q5RC06	Alpha-catulin
						gonads_contig_58974_N	2.79749	EKC18037		Q5MCW4	Zinc finger protein 569
						gonads_contig_417924_P	2.79553	EKC21632		A2AAE1	Uncharacterized protein KIAA1109
						gonads_contig_275502_N	2.79459	EKC37962	RRP5-like protein	A7MB10	Protein RRP5 homolog
						gonads_contig_17199_AS	2.79372
						gonads_contig_12393_N	2.79321
						gonads_contig_38317_P	2.79157			Q5XGZ9	Major facilitator superfamily domain-containing protein 6-like protein B
						gonads_contig_45603_N	2.7913	EKC19364	DEP domain-containing protein 7	Q5R8B7	DEP domain-containing protein 7
						gonads_contig_437772_N	2.79068	EKC29295	Piwi-like protein 2	A6P7L8	Piwi-like protein 2
						gonads_contig_411708_AS	2.78747
						gonads_contig_63047_P	2.78698	EKC40356	Latrophilin-2	Q9HAR2	Latrophilin-3
						gonads_contig_410324_S	2.78698
						gonads_contig_10326_AS	2.78665
						gonads_contig_259293_AS	2.78512
						gonads_contig_67431_N	2.78351	EKC30115	Putative exonuclease mut-7-like protein	Q8N9H8	Probable exonuclease mut-7 homolog
						gonads_contig_368817_N	2.77995	EKC35634	Tyrosine-protein phosphatase Lar	P16621	Tyrosine-protein phosphatase Lar
						gonads_contig_160944_AS	2.77859	EKC34195	Tudor domain-containing protein 7	Q5M7P8	Tudor domain-containing protein 7
						gonads_contig_465837_N	2.77795	EKC23274		O15014	Zinc finger protein 609
						gonads_contig_150561_P	2.77773	EKC27433	Putative splicing factor, arginine/serine-rich 7
						gonads_contig_14934_S	2.77725
						gonads_contig_71485_P	2.77294	EKC26260	Serine/threonine-protein kinase 17A	Q9GM70	Serine/threonine-protein kinase 17A
						gonads_contig_40408_S	2.77087
						gonads_contig_15213_AS	2.76564
						gonads_contig_22177_P	2.76539	EKC23858	Large proline-rich protein BAT3	A3KPW9	Large proline-rich protein BAG6
						gonads_contig_363853_P	2.76513	EKC18037		P33748	Zinc finger protein MSN2
						gonads_contig_28870_P	2.76406	EKC38551	Tyramine beta-hydroxylase	Q7Z0T3	Temptin
						gonads_contig_356187_P	2.76313	EKC29548	Tumor necrosis factor ligand superfamily member 14
						gonads_contig_431080_AS	2.76134
						gonads_contig_479446_P	2.76101	EKC37668	PR domain zinc finger protein 1	Q5FWU5	Zinc finger protein 513
						gonads_contig_404998_P	2.75933	EKC28013	Putative histone H1.6	P10771	Histone H1.1
						gonads_contig_67075_P	2.75915			P14381	Transposon TX1 uncharacterized 149 kDa protein
						gonads_contig_10179_P	2.75585	EKC32032		Q68DL7	Uncharacterized protein C18orf63
						gonads_contig_345562_P	2.75535	EKC39657		A6NE52	WD repeat-containing protein KIAA1875
						gonads_contig_419423_P	2.75307			Q16678	Cytochrome P450 1B1
						gonads_contig_68542_P	2.75276	EKC42472	THUMP domain-containing protein 3	Q9CZB3	THUMP domain-containing protein 2
						gonads_contig_372780_N	2.75219	EKC35593	Galactosylceramide sulfotransferase	P61315	Galactose-3-O-sulfotransferase 3
						gonads_contig_356196_P	2.75206	EKC18365	Histone-lysine N-methyltransferase PRDM9	Q6NX49	Zinc finger protein 544
						gonads_contig_319304_P	2.75129	EKC17671	A-kinase anchor protein 9	Q99996	A-kinase anchor protein 9
						gonads_contig_140974_N	2.75042	EKC36929	Prominin-1-A	Q9W735	Prominin-1-A
						gonads_contig_289881_P	2.74921	EKC37949	Remodeling and spacing factor 1	Q54J55	Myb-like protein X
						gonads_contig_12300_P	2.74657	EKC29294	UPF0561 protein C2orf68-like protein	Q4V817	UPF0561 protein C2orf68 homolog
						gonads_contig_15166_P	2.74582	EKC42535	Signal recognition particle 68 kDa protein	Q8BMA6	Signal recognition particle subunit SRP68
						gonads_contig_37978_S	2.74434
						gonads_contig_61410_P	2.74408	EKC30261	Coiled-coil domain-containing protein 85C
						gonads_contig_10465_P	2.74142	EKC41031
						gonads_contig_30003_P	2.74135	EKC28428	Extracellular matrix protein FRAS1	Q86XX4	Extracellular matrix protein FRAS1
						gonads_contig_23165_P	2.73969	EKC18903	Importin subunit alpha-2	Q64298	Sperm mitochondrial-associated cysteine-rich protein
						gonads_contig_54609_P	2.73846			A2AJA9	Uncharacterized protein C9orf172 homolog
						gonads_contig_15977_S	2.73807
						gonads_contig_2877_P	2.7379	EKC38794	Cell division cycle protein 20-like protein	Q12834	Cell division cycle protein 20 homolog
						gonads_contig_359717_N	2.73669	EKC20890	Multiple epidermal growth factor-like domains 10
						gonads_contig_105884_AS	2.73625
						gonads_contig_18190_S	2.73601	EKC21495	N-acyl-phosphatidylethanolamine-hydrolyzing phospholipase D	Q6IQ20	N-acyl-phosphatidylethanolamine-hydrolyzing phospholipase D
						gonads_contig_82175_P	2.7357	EKC18593	Regulator of microtubule dynamics protein 1	Q32KL4	Regulator of microtubule dynamics protein 1
						gonads_contig_248002_N	2.73307	EKC18365	Histone-lysine N-methyltransferase PRDM9	Q3SXZ3	Zinc finger protein 718
						gonads_contig_351502_P	2.73245	EKC20820	UBX domain-containing protein 11	Q8R512	UBX domain-containing protein 11
						gonads_contig_105111_AS	2.72971
						gonads_contig_499201_S	2.72963
						gonads_contig_65994_N	2.72864
						gonads_contig_36536_S	2.72406
						gonads_contig_350064_P	2.72305	EKC30369	Membrane-associated guanylate kinase, WW and PDZ domain-containing protein 1	Q6RHR9	Membrane-associated guanylate kinase, WW and PDZ domain-containing protein 1
						gonads_contig_349198_N	2.71785	EKC24927
						gonads_contig_252034_N	2.71773	EKC38214	5'-3' exoribonuclease 1
						gonads_contig_63035_N	2.71771	EKC20843	Putative short transient receptor potential channel 2-like protein	P18887	DNA repair protein XRCC1
						gonads_contig_63170_P	2.71472	EKC37135	Heterogeneous nuclear ribonucleoprotein Q	O60506	Heterogeneous nuclear ribonucleoprotein Q
						gonads_contig_360311_P	2.71362	EKC29290		A1L253	Protein FAM149B1
						gonads_contig_43516_N	2.71349	EKC34655	Putative nuclease HARBI1	Q17QR8	Putative nuclease HARBI1
						gonads_contig_53781_P	2.71267	EKC29812	EF-hand calcium-binding domain-containing protein 7	Q08DZ8	DNA-directed primase/polymerase protein
						gonads_contig_417993_N	2.7118	EKC27656	Bullous pemphigoid antigen 1, isoforms 6/9/10	Q15149	Plectin
						gonads_contig_326330_S	2.71144
						gonads_contig_397197_P	2.7095	EKC28294	Cystinosin	Q9VCR7	Cystinosin homolog
						gonads_contig_385474_N	2.7072	EKC27333	Plexin-A4	O15031	Plexin-B2
						gonads_contig_412206_N	2.70677	EKC29093	Forkhead box protein J3	Q8BUR3	Forkhead box protein J3
						gonads_contig_39107_AS	2.70536
						gonads_contig_90304_P	2.70481	EKC18365	Histone-lysine N-methyltransferase PRDM9	Q08427	Early growth response protein 2
						gonads_contig_61173_N	2.70445	EKC20978		Q0IHU9	Protein prune homolog 2
						gonads_contig_52546_P	2.70444	EKC42284	Inositol 1,4,5-trisphosphate receptor type 1	Q14643	Inositol 1,4,5-trisphosphate receptor type 1
						gonads_contig_330593_P	2.69362	EKC35846	Receptor-type tyrosine-protein phosphatase T	P23467	Receptor-type tyrosine-protein phosphatase beta
						gonads_contig_46033_N	2.69251	EKC31563	Notch-regulated ankyrin repeat-containing protein	A4II29	Notch-regulated ankyrin repeat-containing protein
						gonads_contig_281274_N	2.69025	EKC36776	Kinesin-related protein 1
						gonads_contig_145445_P	2.68722	EKC30656	Tubulin monoglycylase TTLL3	Q54B29	Uncharacterized membrane protein DDB_G0293934
						gonads_contig_439135_N	2.68715	EKC18746	Golgin subfamily A member 5	Q9QYE6	Golgin subfamily A member 5
						gonads_contig_26283_P	2.68629	EKC22354
						gonads_contig_415045_P	2.68591	EKC28720		Q9H6X5	Uncharacterized protein C19orf44
						gonads_contig_303518_P	2.68326	EKC42094	Protein dachsous	Q24292	Protein dachsous
						gonads_contig_321595_S	2.6806
						gonads_contig_50226_P	2.67929	EKC31462		Q8C0R9	Leucine-rich repeat and death domain-containing protein 1
						gonads_contig_17347_S	2.67922
						gonads_contig_326856_P	2.67784	EKC42043		A0JPG1	Protein FAM160B1
						gonads_contig_488681_N	2.67775			Q9Y225	RING finger protein 24
						gonads_contig_236134_P	2.67727	EKC24542	Regulator of G-protein signaling 22	Q8NE09	Regulator of G-protein signaling 22
						gonads_contig_144803_P	2.67538	EKC19303	E3 ubiquitin-protein ligase UBR4	Q5T4S7	E3 ubiquitin-protein ligase UBR4
						gonads_contig_233297_N	2.67248	EKC39657
						gonads_contig_70505_P	2.67067	EKC35104	Microtubule-associated protein	P29172	Microtubule-associated protein tau
						gonads_contig_178798_N	2.66646	EKC35995	Zinc finger CCCH domain-containing protein 3	P54841	Transcription factor MafB
						gonads_contig_72828_N	2.66399	EKC36140	Chitotriosidase-1	Q95M17	Acidic mammalian chitinase
						gonads_contig_28960_S	2.66376
						gonads_contig_385287_AS	2.66201
						gonads_contig_101760_S	2.66035
						gonads_contig_311850_AS	2.65885
						gonads_contig_93935_P	2.65525	EKC39918	Alkaline phosphatase, tissue-nonspecific isozyme	P08289	Alkaline phosphatase, tissue-nonspecific isozyme
						gonads_contig_46666_N	2.65304			Q6P6S2	Zinc transporter ZIP11
						gonads_contig_477664_P	2.65297	EKC33134	Tuberin	Q61037	Tuberin
						gonads_contig_65927_N	2.65228	EKC29085	TRAF-interacting protein	Q9BWF2	TRAF-interacting protein
						gonads_contig_410838_P	2.64968	EKC31661	Serine/threonine-protein kinase PLK1	Q9NYY3	Serine/threonine-protein kinase PLK2
						gonads_contig_63130_N	2.64881	EKC28859	XK-related protein 4	Q49LS8	XK-related protein 6
						gonads_contig_359038_P	2.64874	EKC22358	Acidic mammalian chitinase	Q95M17	Acidic mammalian chitinase
						gonads_contig_413017_N	2.64753	EKC42284	Inositol 1,4,5-trisphosphate receptor type 1	P11881	Inositol 1,4,5-trisphosphate receptor type 1
						gonads_contig_28924_N	2.64712	EKC33080	PDZ domain-containing protein 7	Q9Y6N9	Harmonin
						gonads_contig_20420_N	2.64527	EKC20098	Protein hu-li tai shao	Q9UEY8	Gamma-adducin
						gonads_contig_40403_P	2.64358	EKC26117	JmjC domain-containing protein 5	Q9CXT6	Lysine-specific demethylase 8
						gonads_contig_467801_N	2.64165	EKC31685	Dystroglycan	Q14118	Dystroglycan
						gonads_contig_406008_N	2.64045	EKC31849	WD repeat-containing protein mio	Q8VE19	WD repeat-containing protein mio
						gonads_contig_460418_N	2.63873	EKC35427	Neurobeachin	Q9W4E2	Neurobeachin
						gonads_contig_32053_P	2.63841	EKC38593	Spermatogenesis-associated protein 6	Q8N4H0	Spermatogenesis associated 6-like protein
						gonads_contig_418802_P	2.63226	EKC27843	Ceramide kinase	Q8K4Q7	Ceramide kinase
						gonads_contig_62587_N	2.63149	EKC24607
						gonads_contig_20337_N	2.62942	EKC23020	Multidrug resistance protein 1	P43245	Multidrug resistance protein 1
						gonads_contig_65857_N	2.6267	EKC40755
						gonads_contig_315227_P	2.62378	EKC27599	Ubiquitin-like modifier-activating enzyme 1	Q8C7R4	Ubiquitin-like modifier-activating enzyme 6
						gonads_contig_43251_P	2.62286	EKC23550	Interferon-induced protein 44-like protein	Q9BDB7	Interferon-induced protein 44-like
						gonads_contig_37413_P	2.62223	EKC23351	Ankyrin repeat domain-containing protein 26	Q9UPS8	Ankyrin repeat domain-containing protein 26
						gonads_contig_278037_AS	2.62207
						gonads_contig_210445_AS	2.62189
						gonads_contig_62820_P	2.62096	EKC29816	Cytochrome P450 2C8	P10632	Cytochrome P450 2C8
						gonads_contig_439169_P	2.61956	EKC25312	Transporter	A7Y2X0	Sodium- and chloride-dependent glycine transporter 2
						gonads_contig_239443_N	2.61956	EKC37874	Importin subunit beta-1	Q5SSZ5	Tensin-3
						gonads_contig_65309_N	2.61869			P03010	Putative AC9 transposase
						gonads_contig_56329_S	2.61846
						gonads_contig_30791_P	2.61813	EKC24428	Heat shock 70 kDa protein 12A	Q96MM6	Heat shock 70 kDa protein 12B
						gonads_contig_67874_P	2.61801	EKC39393	Cysteine-rich motor neuron 1 protein	Q9NZV1	Cysteine-rich motor neuron 1 protein
						gonads_contig_316722_AS	2.6175
						gonads_contig_26031_N	2.61717	EKC19937	Poly	Q460N5	Poly [ADP-ribose] polymerase 14
						gonads_contig_74398_P	2.617	EKC39093	Rho guanine nucleotide exchange factor 10	Q54MV3	Rho GTPase-activating protein gacJ
						gonads_contig_75786_AS	2.61518
						gonads_contig_222211_P	2.6105	EKC35621	Cell cycle-related kinase	Q4KM34	Cyclin-dependent kinase 20
						gonads_contig_15895_P	2.60716	EKC42112	Dynamin-binding protein	Q91X43	SH3 domain-containing protein 19
						gonads_contig_76327_P	2.60442	EKC24407	ATP-binding cassette sub-family B member 10, mitochondrial	Q9NP78	ATP-binding cassette sub-family B member 9
						gonads_contig_42313_P	2.60406	EKC27781		P17035	Zinc finger protein 28
						gonads_contig_373703_P	2.6035	EKC41332
						gonads_contig_411792_N	2.60332	EKC21396	UPF0586 protein C9orf41-like protein	Q5BJZ6	UPF0586 protein C9orf41 homolog
						gonads_contig_463015_P	2.60278	EKC28032	Histone H2B	P27326	Histone H2B
						gonads_contig_360929_N	2.60261	EKC40852	Phosphoacetylglucosamine mutase	Q9CYR6	Phosphoacetylglucosamine mutase
						gonads_contig_267464_N	2.60106	EKC26540	Leucine-rich repeat-containing protein 16A	Q5VZK9	Leucine-rich repeat-containing protein 16A
						gonads_contig_30613_N	2.60086	EKC38929	5'-AMP-activated protein kinase subunit beta-2	A6ZZR2	RNA polymerase II degradation factor 1
						gonads_contig_22764_S	2.59886
						gonads_contig_445908_N	2.59842	EKC39350	U1 small nuclear ribonucleoprotein A	Q9BWQ8	Protein lifeguard 2
						gonads_contig_415516_N	2.59723	EKC30411		Q7T297	Protein FAM172A
						gonads_contig_62436_S	2.59369
						gonads_contig_45058_P	2.59318	EKC40163	Transmembrane and TPR repeat-containing protein 3	Q8BRH0	Transmembrane and TPR repeat-containing protein 3
						gonads_contig_413158_P	2.59288	EKC21954
						gonads_contig_189693_N	2.58695	EKC40852	Phosphoacetylglucosamine mutase	O95394	Phosphoacetylglucosamine mutase
						gonads_contig_346570_P	2.58653	EKC28877		B0V207	FTS and Hook-interacting protein homolog
						gonads_contig_30192_N	2.58627	EKC20098	Protein hu-li tai shao	Q9UEY8	Gamma-adducin
						gonads_contig_441158_P	2.58578	EKC40964	Cyclin G-associated kinase	Q80TZ3	Putative tyrosine-protein phosphatase auxilin
						gonads_contig_17347_AS	2.58476
						gonads_contig_314221_AS	2.58454
						gonads_contig_175495_N	2.58447	EKC18257	Alkaline phosphatase, tissue-nonspecific isozyme	Q92058	Alkaline phosphatase, tissue-nonspecific isozyme
						gonads_contig_313589_AS	2.58412
						gonads_contig_21309_P	2.58354	EKC33702	Neuroligin-4, Y-linked	Q69ZK9	Neuroligin-2
						gonads_contig_345442_P	2.58283	EKC29809	Ankyrin repeat domain-containing protein 29	Q8GXE6	Potassium channel AKT6
						gonads_contig_63190_P	2.58236	EKC19716	Ribosome biogenesis protein BMS1-like protein	Q14692	Ribosome biogenesis protein BMS1 homolog
						gonads_contig_21524_P	2.58094	EKC28073	NF-kappa-B essential modulator	Q5RI56	Optineurin
						gonads_contig_49346_AS	2.58067
						gonads_contig_193725_P	2.57738	EKC38753	Latrophilin-3	B3MFV7	Latrophilin Cirl
						gonads_contig_51822_N	2.57673	EKC42999	Kinesin-like protein KIF20A	O74424	Nucleoporin nup211
						gonads_contig_386002_P	2.57481			Q568A0	PRKR-interacting protein 1 homolog
						gonads_contig_351300_P	2.57197	EKC23511
						gonads_contig_71226_N	2.57143	EKC33724	EF-hand domain-containing protein D1	A9JR56	CDC42 small effector protein 2
						gonads_contig_190833_AS	2.56903
						gonads_contig_24146_P	2.56714	EKC31710	Caskin-1	Q6P9K8	Caskin-1
						gonads_contig_411793_N	2.56473	EKC40013	Hemicentin-1	Q96RW7	Hemicentin-1
						gonads_contig_164975_S	2.5644
						gonads_contig_67901_N	2.5641	EKC24869		Q791F6	Transmembrane protein adipocyte-associated 1
						gonads_contig_459367_P	2.56309	EKC38214	5'-3' exoribonuclease 1	Q8IZH2	5'-3' exoribonuclease 1
						gonads_contig_68127_P	2.56234	EKC30987	Hyaluronan mediated motility receptor	Q00547	Hyaluronan mediated motility receptor
						gonads_contig_7726_P	2.56165	EKC26001	Sperm-associated antigen 17	Q5S003	Sperm-associated antigen 17
						gonads_contig_431293_N	2.5616	EKC29864	Telomere-associated protein RIF1	Q5UIP0	Telomere-associated protein RIF1
						gonads_contig_17018_P	2.56046	EKC39998
						gonads_contig_61749_P	2.55891	EKC30507
						gonads_contig_181790_N	2.55768
						gonads_contig_178632_S	2.55747
						gonads_contig_462075_P	2.55742	EKC32228	DnaJ-like protein subfamily A member 1	Q95JF4	DnaJ homolog subfamily A member 1
						gonads_contig_23215_P	2.55527	EKC18512	Protein odd-skipped-related 1	Q5XJQ7	Protein odd-skipped-related 1
						gonads_contig_72234_P	2.55481	EKC29465	Poly	Q9WYX8	Uncharacterized protein TM_0508
						gonads_contig_415898_N	2.55372	EKC40352		Q3UMB5	Smith-Magenis syndrome chromosomal region candidate gene 8 protein homolog
						gonads_contig_238213_N	2.55335	EKC28376	DNA repair protein RAD50	Q0VF96	Cingulin-like protein 1
						gonads_contig_451176_P	2.55278	EKC35424	Neurobeachin	Q9W4E2	Neurobeachin
						gonads_contig_29374_AS	2.54994
						gonads_contig_112585_P	2.54972	EKC38751	ATP-binding cassette sub-family A member 1
						gonads_contig_350864_P	2.54935	EKC28997	Williams-Beuren syndrome chromosomal region 14 protein	Q9NP71	Carbohydrate-responsive element-binding protein
						gonads_contig_276158_N	2.54523	EKC18689	Laminin subunit alpha-2
						gonads_contig_387032_AS	2.54455
						gonads_contig_472555_N	2.54353	EKC31376	Chondroitin sulfate proteoglycan 4	Q00657	Chondroitin sulfate proteoglycan 4
						gonads_contig_39444_P	2.54324	EKC22644	Thioredoxin-like protein 4B	Q9NX01	Thioredoxin-like protein 4B
						gonads_contig_130413_P	2.54229	EKC30457	Kinesin-like protein KIF16B	Q6PDH0	Pleckstrin homology-like domain family B member 1
						gonads_contig_172898_AS	2.54147
						gonads_contig_53898_N	2.53978			P94494	Alanine racemase 2
						gonads_contig_22622_P	2.53819	EKC23802	Protein ENL	A2AM29	Protein AF-9
						gonads_contig_333304_N	2.5381			Q9Z0F8	Disintegrin and metalloproteinase domain-containing protein 17
						gonads_contig_424192_S	2.53761
						gonads_contig_446486_P	2.53711	EKC30985	Serine/threonine-protein kinase N2	Q16513	Serine/threonine-protein kinase N2
						gonads_contig_213085_N	2.53706	EKC37835	Ankyrin repeat and protein kinase domain-containing protein 1	Q3SZJ2	Receptor-interacting serine/threonine-protein kinase 2
						gonads_contig_54860_P	2.53587	EKC33412	TRAF2 and NCK-interacting protein kinase	P97820	Mitogen-activated protein kinase kinase kinase kinase 4
						gonads_contig_197651_S	2.53367
						gonads_contig_268897_P	2.53132
						gonads_contig_254603_N	2.53051	EKC36464	Cyclic nucleotide-gated channel rod photoreceptor subunit alpha	Q00194	cGMP-gated cation channel alpha-1
						gonads_contig_20009_S	2.52991
						gonads_contig_319438_AS	2.52932
						gonads_contig_426864_N	2.52887	EKC30656	Tubulin monoglycylase TTLL3	Q1ECV4	Tubulin monoglycylase TTLL3
						gonads_contig_462647_N	2.52872	EKC37233	Josephin-2	Q9W422	Josephin-like protein
						gonads_contig_41880_P	2.52386	EKC40209	Transport protein Sec23A	Q7SZE5	Protein transport protein Sec23A
						gonads_contig_7863_S	2.52286
						gonads_contig_10538_N	2.52072	EKC27862	Protocadherin Fat 4	Q52L45	Leukocyte elastase inhibitor
						gonads_contig_16759_P	2.5202	EKC33170	Protein MEMO1	Q91VH6	Protein MEMO1
						gonads_contig_182430_N	2.51963	EKC40334	Alsin	Q5BIW4	Alsin
						gonads_contig_470688_N	2.51961	EKC34979	Zinc transporter 8	Q62941	Zinc transporter 2
						gonads_contig_438457_P	2.51425	EKC31304	Coronin	P57737	Coronin-7
						gonads_contig_89514_S	2.51408
						gonads_contig_498313_S	2.51161
						gonads_contig_28689_P	2.51109	EKC25285	Heat shock protein STI1
						gonads_contig_263735_P	2.51061	EKC32097	Centromere protein F
						gonads_contig_32254_P	2.50979	EKC24204	Kinesin-like protein KIF23	Q02241	Kinesin-like protein KIF23
						gonads_contig_153046_N	2.50824	EKC21034		P70478	Adenomatous polyposis coli protein
						gonads_contig_57411_N	2.50811	EKC34273		O44252	Protein rolling stone
						gonads_contig_479635_P	2.50798	EKC29442	Ras-related protein Rab-15	Q8K386	Ras-related protein Rab-15
						gonads_contig_465543_N	2.50706	EKC18987	Eukaryotic translation initiation factor 3 subunit C	Q5E9T8	Mevalonate kinase
						gonads_contig_14598_P	2.50702	EKC36929	Prominin-1-A	O54990	Prominin-1
						gonads_contig_11158_N	2.5065	EKC24089	Lysine-specific histone demethylase 1B	Q8NB78	Lysine-specific histone demethylase 1B
						gonads_contig_21130_P	2.50578	EKC32676	Nesprin-1	Q6ZWR6	Nesprin-1
						gonads_contig_419728_N	2.50565	EKC33187	BTB/POZ domain-containing protein 6	Q5TZE1	BTB/POZ domain-containing protein 6-B
						gonads_contig_27428_N	2.50508	EKC30896	Abnormal spindle-like microcephaly-associated-like protein	P62297	Abnormal spindle-like microcephaly-associated protein homolog
						gonads_contig_461055_P	2.50377	EKC29499		A7MCS3	UPF0764 protein C16orf89 homolog
						gonads_contig_76988_P	2.50357	EKC29864	Telomere-associated protein RIF1	Q5UIP0	Telomere-associated protein RIF1
						gonads_contig_345533_P	2.50323	EKC31175	SFI1-like protein	A9CB34	Protein SFI1 homolog
						gonads_contig_79429_P	2.50313	EKC42766	CREB-binding protein	Q6JHU9	CREB-binding protein
						gonads_contig_40273_P	2.50263	EKC18535	Copine-3	Q8BLR2	Copine-4
						gonads_contig_417504_AS	2.50009
						gonads_contig_358964_N	2.49765	EKC38345	Inverted formin-2	Q9C0D6	FH2 domain-containing protein 1
						gonads_contig_473989_P	2.49699			Q0VCR6	Transmembrane protein 68
						gonads_contig_74595_N	2.49688	EKC18253	Tyrosine-protein kinase PR2	Q9I7F7	Tyrosine-protein kinase PR2
						gonads_contig_44574_N	2.49489	EKC25592	Nephrocystin-3	Q54KD0	TPR repeat-containing protein DDB_G0287407
						gonads_contig_70507_N	2.49442	EKC35347
						gonads_contig_130407_N	2.49412	EKC26220	B-cell lymphoma/leukemia 11A	Q9QYE3	B-cell lymphoma/leukemia 11A
						gonads_contig_204698_P	2.49411	EKC25732	Acyl-CoA synthetase family member 4	P48608	Protein diaphanous
						gonads_contig_171063_AS	2.49285
						gonads_contig_16597_N	2.49236	EKC41089	Serine/threonine-protein kinase PAK 1	O95819	Mitogen-activated protein kinase kinase kinase kinase 4
						gonads_contig_80731_P	2.49184	EKC27568	Protein still life, isoforms C/SIF type 2	P91620	Protein still life, isoforms C/SIF type 2
						gonads_contig_488095_P	2.49133	EKC18580		Q9C0B2	Uncharacterized protein KIAA1751
						gonads_contig_439379_S	2.4887
						gonads_contig_49133_N	2.48834	EKC36313	S-formylglutathione hydrolase	Q08E20	S-formylglutathione hydrolase
						gonads_contig_126513_P	2.48737	EKC33771	Serine/threonine protein kinase NLK	D3ZSZ3	Serine/threonine-protein kinase NLK
						gonads_contig_418931_N	2.48682	EKC32676	Nesprin-1	Q8NF91	Nesprin-1
						gonads_contig_101616_P	2.48503	EKC38337	Inverted formin-2
						gonads_contig_27071_P	2.48236	EKC28997	Williams-Beuren syndrome chromosomal region 14 protein	Q9NP71	Carbohydrate-responsive element-binding protein
						gonads_contig_414803_N	2.48206	EKC23274		O15014	Zinc finger protein 609
						gonads_contig_220327_S	2.48201
						gonads_contig_253679_S	2.48104
						gonads_contig_257850_N	2.48002	EKC23784	Serine/threonine-protein phosphatase	P48488	Serine/threonine-protein phosphatase PP1
						gonads_contig_194418_N	2.4798	EKC42171	Receptor-type tyrosine-protein phosphatase kappa	Q64612	Receptor-type tyrosine-protein phosphatase V
						gonads_contig_67629_P	2.47794	EKC39923	Transient receptor potential cation channel subfamily A member 1-like protein	Q9ULJ7	Ankyrin repeat domain-containing protein 50
						gonads_contig_30995_P	2.47764	EKC37617		Q5SRE5	Nucleoporin NUP188 homolog
						gonads_contig_353977_N	2.47751	EKC21969	Fragile X mental retardation syndrome-related protein 1	Q7ZTQ5	Fragile X mental retardation syndrome-related protein 1 homolog B
						gonads_contig_281986_P	2.47651	EKC31905	Xenotropic and polytropic retrovirus receptor 1	Q9UBH6	Xenotropic and polytropic retrovirus receptor 1
						gonads_contig_41664_N	2.47535	EKC34769	Protein Dok-7	Q18PE1	Protein Dok-7
						gonads_contig_385356_P	2.47483	EKC40384	WD repeat-containing protein 51A	Q2TBP4	POC1 centriolar protein homolog A
						gonads_contig_346766_N	2.47425	EKC40048	Lipoxygenase-like protein domain-containing protein 1	C8YR32	Lipoxygenase homology domain-containing protein 1
						gonads_contig_283611_S	2.47349
						gonads_contig_418571_P	2.47348	EKC26366	Autocrine motility factor receptor	Q8BGI1	RING finger protein 24
						gonads_contig_409269_N	2.4715	EKC36821	Helicase SKI2W	Q15477	Helicase SKI2W
						gonads_contig_464207_AS	2.46975
						gonads_contig_439399_P	2.46712	EKC37767	Vang-like protein 1	Q90Z05	Vang-like protein 2-B
						gonads_contig_439812_P	2.46552	EKC34134	Ceruloplasmin	Q96B70	Leukocyte receptor cluster member 9
						gonads_contig_462139_AS	2.46536
						gonads_contig_363081_N	2.46331	EKC31623	Myosin light chain kinase, smooth muscle	O43293	Death-associated protein kinase 3
						gonads_contig_21397_N	2.46297	EKC19041	Sodium/glucose cotransporter 4	A8WHP3	Sodium/glucose cotransporter 4
						gonads_contig_374651_P	2.46233	EKC25787	A-kinase anchor protein 9	Q8IIG7	Uncharacterized protein PF11_0207
						gonads_contig_352517_P	2.46197	EKC40551	Testis-expressed sequence 2 protein	Q6ZPJ0	Testis-expressed sequence 2 protein
						gonads_contig_408996_N	2.4601	EKC36742	Peptidyl-prolyl cis-trans isomerase	O43447	Peptidyl-prolyl cis-trans isomerase H
						gonads_contig_226980_N	2.45925			Q6P9X4	Protein tyrosine phosphatase type IVA 2
						gonads_contig_60071_N	2.45864	EKC39650	Transport protein Sec24B	O95487	Protein transport protein Sec24B
						gonads_contig_74276_N	2.45859	EKC42171	Receptor-type tyrosine-protein phosphatase kappa	A2A8L5	Receptor-type tyrosine-protein phosphatase F
						gonads_contig_360106_N	2.45759	EKC29045	Ankyrin-1	Q01484	Ankyrin-2
						gonads_contig_10443_AS	2.45736
						gonads_contig_72924_N	2.45732	EKC28857	Zinc transporter 7-B	Q52KD7	Zinc transporter 7-A
						gonads_contig_39597_P	2.456	EKC25919	Calmodulin	Q9D6P8	Calmodulin-like protein 3
						gonads_contig_389767_P	2.45589	EKC24607
						gonads_contig_169019_P	2.45488	EKC30772	RNA-binding protein 9	Q0VD23	RNA binding protein fox-1 homolog 3
						gonads_contig_395078_N	2.45478	EKC19516	Mitogen-activated protein kinase kinase kinase 7-interacting protein 3-like protein	Q5RFW2	TGF-beta-activated kinase 1 and MAP3K7-binding protein 2
						gonads_contig_292412_N	2.45425	EKC25749	Centriolin	O66878	Chromosome partition protein Smc
						gonads_contig_47072_S	2.45417
						gonads_contig_167579_S	2.45398
						gonads_contig_182790_N	2.45163	EKC22445	Choline/ethanolamine kinase	P35790	Choline kinase alpha
						gonads_contig_263154_P	2.45082
						gonads_contig_368246_P	2.45037	EKC33206	THAP domain-containing protein 9
						gonads_contig_403920_P	2.44925	EKC34453	Di-N-acetylchitobiase	Q8R242	Di-N-acetylchitobiase
						gonads_contig_371976_P	2.4485	EKC25787	A-kinase anchor protein 9	Q6FY25	Spindle pole body component 110
						gonads_contig_24677_P	2.44815	EKC18933	Transmembrane and coiled-coil domain-containing protein 4	Q5TGY1	Transmembrane and coiled-coil domain-containing protein 4
						gonads_contig_402741_N	2.44807	EKC25328	Serine/threonine-protein phosphatase 4 regulatory subunit 3	Q801Q7	Serine/threonine-protein phosphatase 4 regulatory subunit 3-B
						gonads_contig_499720_P	2.44771	AAK15581	Metallothionein	P23038	Metallothionein
						gonads_contig_362341_P	2.44736	EKC40433	Histone-lysine N-methyltransferase SETD8	Q498E6	N-lysine methyltransferase SETD8-B
						gonads_contig_410882_S	2.44696
						gonads_contig_148067_P	2.44652	EKC30987	Hyaluronan mediated motility receptor
						gonads_contig_438202_N	2.44523	EKC31273	Telomerase protein component 1	O08653	Telomerase protein component 1
						gonads_contig_65366_N	2.4439	EKC29799	Transmembrane protein 64	Q3U145	Transmembrane protein 64
						gonads_contig_280886_N	2.44259	EKC30468	Phosphorylase	Q5MIB6	Glycogen phosphorylase, brain form
						gonads_contig_43865_AS	2.44225
						gonads_contig_306188_S	2.44154
						gonads_contig_393257_P	2.43939	EKC42362	Nuclear receptor subfamily 2 group F member 1-A	Q60632	COUP transcription factor 1
						gonads_contig_35791_S	2.43921
						gonads_contig_433396_N	2.43825	EKC37796	Partitioning defective 3-like protein	Q9Z340	Partitioning defective 3 homolog
						gonads_contig_430667_N	2.43704	EKC34769	Protein Dok-7
						gonads_contig_236770_P	2.43587	EKC25274	Kinesin-4	Q9FHN8	Kinesin-like calmodulin-binding protein
						gonads_contig_122808_P	2.43102	EKC29909	Cell division cycle and apoptosis regulator protein 1	Q8IX12	Cell division cycle and apoptosis regulator protein 1
						gonads_contig_34971_AS	2.42877
						gonads_contig_129338_P	2.42823	EKC38593	Spermatogenesis-associated protein 6	Q6AYJ3	Spermatogenesis associated 6-like protein
						gonads_contig_41479_S	2.42822
						gonads_contig_361823_P	2.42709	EKC32676	Nesprin-1	Q6ZWR6	Nesprin-1
						gonads_contig_360384_P	2.42705	ABV54634	1-phosphatidylinositol-4,5-bisphosphate phosphodiesterase delta-1	P10895	1-phosphatidylinositol 4,5-bisphosphate phosphodiesterase delta-1
						gonads_contig_463188_N	2.42579	EKC31909	Peptidase inhibitor 16	Q54KD0	TPR repeat-containing protein DDB_G0287407
						gonads_contig_50897_AS	2.42561
						gonads_contig_478817_P	2.42537	EKC33187	BTB/POZ domain-containing protein 6	Q8K2J9	BTB/POZ domain-containing protein 6
						gonads_contig_465665_N	2.42517	EKC18717	Polypeptide N-acetylgalactosaminyltransferase 11	Q6WV19	Polypeptide N-acetylgalactosaminyltransferase 2
						gonads_contig_44610_N	2.42511	EKC25309	Myosin-VI	Q9I8D1	Unconventional myosin-VI
						gonads_contig_50894_S	2.42457
						gonads_contig_288595_S	2.42432
						gonads_contig_352619_P	2.42399	ACB29746	Putative ATP-dependent RNA helicase DDX4	Q04832	DNA-binding protein HEXBP
						gonads_contig_34066_N	2.42377	EKC34947	Zinc finger protein DZIP1	Q8BMD2	Zinc finger protein DZIP1
						gonads_contig_146337_N	2.42319	EKC30656	Tubulin monoglycylase TTLL3	A4Q9E5	Tubulin monoglycylase TTLL3
						gonads_contig_71084_P	2.42319	EKC37890	Sushi, von Willebrand factor type A, EGF and pentraxin domain-containing protein 1	A2AVA0	Sushi, von Willebrand factor type A, EGF and pentraxin domain-containing protein 1
						gonads_contig_38667_S	2.42213
						gonads_contig_314823_N	2.42172	EKC27395	Werner syndrome ATP-dependent helicase	O93530	Werner syndrome ATP-dependent helicase homolog
						gonads_contig_288033_AS	2.41851
						gonads_contig_25308_N	2.41823	EKC31509	tRNA-dihydrouridine synthase 2-like protein	Q9NX74	tRNA-dihydrouridine(20) synthase [NAD(P)+]-like
						gonads_contig_286757_P	2.41784	EKC25328	Serine/threonine-protein phosphatase 4 regulatory subunit 3	Q6P2K6	Serine/threonine-protein phosphatase 4 regulatory subunit 3A
						gonads_contig_64491_P	2.41679	EKC35045	Citron Rho-interacting kinase	O14578	Citron Rho-interacting kinase
						gonads_contig_72190_P	2.41632			Q0V9A8	Vesicular, overexpressed in cancer, prosurvival protein 1
						gonads_contig_274451_N	2.41581	EKC34005	Neural-cadherin	Q3SWX5	Cadherin-6
						gonads_contig_464759_P	2.41474	EKC37835	Ankyrin repeat and protein kinase domain-containing protein 1	Q13546	Receptor-interacting serine/threonine-protein kinase 1
						gonads_contig_39994_P	2.41139	EKC28312	Semaphorin-1A	Q9XZC8	Semaphorin-2A
						gonads_contig_131029_N	2.41127	EKC20814	Striatin-3	A5D7H2	Striatin-3
						gonads_contig_411475_N	2.41107	EKC33412	TRAF2 and NCK-interacting protein kinase	Q23356	Serine/threonine-protein kinase mig-15
						gonads_contig_51900_N	2.41024	EKC25831		E1C231	E3 ubiquitin-protein ligase listerin
						gonads_contig_57758_N	2.40955	EKC30654	Nischarin	Q4G017	Nischarin
						gonads_contig_110930_P	2.40931	EKC41758	Putative sodium/potassium-transporting ATPase subunit beta-2	P25169	Sodium/potassium-transporting ATPase subunit beta
						gonads_contig_290963_S	2.40928
						gonads_contig_25292_P	2.40905	EKC32508	Secreted frizzled-related protein 5	Q8N474	Secreted frizzled-related protein 1
						gonads_contig_53376_S	2.40842
						gonads_contig_8809_P	2.40724	EKC23815		Q9VVY3	Glycogen-binding subunit 76A
						gonads_contig_64494_N	2.40713	EKC31325	Spire-like protein 1	Q1LYM3	Protein spire homolog 1
						gonads_contig_461090_N	2.40701	EKC42455	Sodium/hydrogen exchanger	P26433	Sodium/hydrogen exchanger 3
						gonads_contig_21336_P	2.40522	EKC30432	von Willebrand factor D and EGF domain-containing protein	Q9W6F8	Wnt inhibitory factor 1
						gonads_contig_415068_N	2.40454	EKC33412	TRAF2 and NCK-interacting protein kinase	O95819	Mitogen-activated protein kinase kinase kinase kinase 4
						gonads_contig_197455_N	2.40436	EKC31645	Growth arrest and DNA-damage-inducible protein GADD45 alpha
						gonads_contig_462585_N	2.40412	EKC24555	RB1-inducible coiled-coil protein 1	Q9ESK9	RB1-inducible coiled-coil protein 1
						gonads_contig_69727_N	2.40336	EKC35325	Titin	Q8WX93	Palladin
						gonads_contig_35595_P	2.40281	EKC21217	Ankyrin-1	Q54KA7	Ankyrin repeat, PH and SEC7 domain containing protein secG
						gonads_contig_502687_AS	2.40276
						gonads_contig_458090_N	2.40239	EKC35177	UPF0663 transmembrane protein C17orf28	Q8R1F6	Protein HID1
						gonads_contig_10440_AS	2.39956
						gonads_contig_383481_P	2.39871	EKC31271	Solute carrier family 43 member 3	Q0VCM6	Large neutral amino acids transporter small subunit 4
						gonads_contig_227710_S	2.3978
						gonads_contig_503265_S	2.39775
						gonads_contig_62662_AS	2.39751	EKC22883	Zinc-binding alcohol dehydrogenase domain-containing protein 2	Q8BNL5	BTB/POZ domain-containing protein KCTD6
						gonads_contig_480577_P	2.39636	EKC35325	Titin	Q9I7U4	Titin
						gonads_contig_29151_P	2.39202	EKC26278	Eukaryotic peptide chain release factor subunit 1	Q9NAX8	Eukaryotic peptide chain release factor subunit 1
						gonads_contig_416770_P	2.39079	EKC37724
						gonads_contig_478687_P	2.38994	EKC18365	Histone-lysine N-methyltransferase PRDM9	Q9C0F3	Zinc finger protein 436
						gonads_contig_50118_P	2.38952	EKC22710
						gonads_contig_449465_P	2.38947	EKC19425	CAP-Gly domain-containing linker protein 3	P82094	TATA element modulatory factor
						gonads_contig_354073_P	2.38922	EKC40123		Q9HCE3	Zinc finger protein 532
						gonads_contig_118610_P	2.38902			Q7ZYS8	60S ribosomal protein L10a
						gonads_contig_142388_N	2.38791	EKC30546
						gonads_contig_37459_N	2.3878	EKC38253	Sodium-driven chloride bicarbonate exchanger	Q2Y0W8	Electroneutral sodium bicarbonate exchanger 1
						gonads_contig_141409_N	2.38717	EKC29598	Coatomer subunit zeta-1	Q5R5F2	Coatomer subunit zeta-1
						gonads_contig_334454_AS	2.38705
						gonads_contig_375986_P	2.38571	EKC26517	Rap guanine nucleotide exchange factor 4	Q9EQZ6	Rap guanine nucleotide exchange factor 4
						gonads_contig_467339_P	2.38486	EKC40972	Single-strand selective monofunctional uracil DNA glycosylase	Q9YGN6	Single-strand selective monofunctional uracil DNA glycosylase
						gonads_contig_58304_N	2.38486	EKC31404	Lipase maturation factor 1	Q0P5C0	Lipase maturation factor 1
						gonads_contig_139825_N	2.38454	EKC23609	Formin-like protein 2	Q9VUC6	Formin-like protein CG32138
						gonads_contig_346624_N	2.38412	EKC25171	PH domain leucine-rich repeat-containing protein phosphatase 1	Q9WTR8	PH domain leucine-rich repeat protein phosphatase 1
						gonads_contig_467489_AS	2.38387
						gonads_contig_397886_P	2.38339	EKC41052	Huntingtin-interacting protein 1	Q8VD75	Huntingtin-interacting protein 1
						gonads_contig_386815_N	2.37803	EKC19033	CAP-Gly domain-containing linker protein 3	Q8N3C7	CAP-Gly domain-containing linker protein 4
						gonads_contig_224411_N	2.3776	EKC26253	Segment polarity protein dishevelled-like protein DVL-3	Q92997	Segment polarity protein dishevelled homolog DVL-3
						gonads_contig_149240_P	2.37654	EKC29096	Golgin subfamily A member 3	P39922	Myosin heavy chain, clone 203
						gonads_contig_29425_AS	2.37558
						gonads_contig_86215_P	2.37482	EKC30772	RNA-binding protein 9	Q5NVN8	RNA binding protein fox-1 homolog 1
						gonads_contig_401250_N	2.37467	EKC30574	Pyruvate carboxylase, mitochondrial	P11498	Pyruvate carboxylase, mitochondrial
						gonads_contig_80622_N	2.37381	EKC38803	Putative chitinase 3	Q6RY07	Acidic mammalian chitinase
						gonads_contig_43062_P	2.37353	EKC30507
						gonads_contig_499029_S	2.37301
						gonads_contig_64156_N	2.37149	EKC36439	Rhotekin	Q8C6B2	Rhotekin
						gonads_contig_31404_P	2.36946	EKC23511
						gonads_contig_311202_AS	2.36907
						gonads_contig_462196_P	2.36877	EKC35634	Tyrosine-protein phosphatase Lar	A7MBJ4	Receptor-type tyrosine-protein phosphatase F
						gonads_contig_236856_P	2.36871	EKC40050	Lipoxygenase-like protein domain-containing protein 1	Q8IVV2	Lipoxygenase homology domain-containing protein 1
						gonads_contig_89212_S	2.36802
						gonads_contig_241083_N	2.36686	EKC28482	Acidic repeat-containing protein
						gonads_contig_311353_AS	2.36684
						gonads_contig_425217_N	2.36654	EKC30370	Membrane-associated guanylate kinase, WW and PDZ domain-containing protein 2	Q9WVQ1	Membrane-associated guanylate kinase, WW and PDZ domain-containing protein 2
						gonads_contig_411791_N	2.36627	EKC22260	Multidrug resistance protein 3	P06795	Multidrug resistance protein 1B
						gonads_contig_22594_P	2.36621	EKC24635	Serine/threonine-protein kinase OSR1	Q5R495	Serine/threonine-protein kinase OSR1
						gonads_contig_46307_P	2.36357	EKC28741	Plexin domain-containing protein 2	P49701	Vitamin D3 receptor
						gonads_contig_427487_P	2.36266	EKC29844
						gonads_contig_31524_N	2.36058	EKC29267	Coiled-coil domain-containing protein 45	Q5XI03	Centrosomal protein of 95 kDa
						gonads_contig_303502_P	2.35987	EKC38312	Leucine-rich repeat and calponin-like protein domain-containing protein 3	Q96II8	Leucine-rich repeat and calponin homology domain-containing protein 3
						gonads_contig_64562_S	2.35868
						gonads_contig_128828_AS	2.3578
						gonads_contig_410518_AS	2.35716
						gonads_contig_48545_P	2.35575	EKC20918	Gamma-aminobutyric acid receptor subunit gamma-2	P15431	Gamma-aminobutyric acid receptor subunit beta-1
						gonads_contig_63319_N	2.35457	EKC20456	Lymphoid-restricted membrane protein	Q9WUX5	Protein MRVI1
						gonads_contig_412906_P	2.35431	EKC18150	Threonine dehydratase catabolic	Q8NWQ4	L-threonine dehydratase catabolic TdcB
						gonads_contig_63216_P	2.35419	EKC33375	Neural-cadherin	O15943	Neural-cadherin
						gonads_contig_170104_AS	2.35371			O14686	Histone-lysine N-methyltransferase 2D
						gonads_contig_63995_P	2.35366	EKC28213	DCN1-like protein 3	Q4V8B2	DCN1-like protein 3
						gonads_contig_110198_S	2.35288
						gonads_contig_423350_N	2.35228	EKC35091
						gonads_contig_296215_N	2.35155	EKC40050	Lipoxygenase-like protein domain-containing protein 1	C8YR32	Lipoxygenase homology domain-containing protein 1
						gonads_contig_354940_S	2.35148			P07898	Aggrecan core protein
						gonads_contig_394199_N	2.35025	EKC34561	Exportin-1	Q80U96	Exportin-1
						gonads_contig_20813_P	2.34821	EKC18173	FYN-binding protein
						gonads_contig_42981_P	2.34818	EKC31645	Growth arrest and DNA-damage-inducible protein GADD45 alpha	P48316	Growth arrest and DNA damage-inducible protein GADD45 alpha
						gonads_contig_59186_N	2.34797	EKC36811	Misshapen-like kinase 1
						gonads_contig_75469_N	2.34785	EKC39249	Pyridoxal kinase	Q8W1X2	Pyridoxal kinase
						gonads_contig_27795_P	2.34672	EKC42339	Proton-coupled folate transporter	Q5F4B8	Solute carrier family 46 member 3
						gonads_contig_22970_P	2.34558	EKC22164	BTB/POZ domain-containing protein 6	Q8K2J9	BTB/POZ domain-containing protein 6
						gonads_contig_216400_P	2.3448	EKC38055
						gonads_contig_132539_P	2.34475	EKC38312	Leucine-rich repeat and calponin-like protein domain-containing protein 3	Q5VUJ6	Leucine-rich repeat and calponin homology domain-containing protein 2
						gonads_contig_460582_N	2.34468			Q6AZD1	Transmembrane protein 179
						gonads_contig_44100_P	2.34411	EKC28428	Extracellular matrix protein FRAS1	Q86XX4	Extracellular matrix protein FRAS1
						gonads_contig_479853_N	2.34411
						gonads_contig_32763_S	2.34278
						gonads_contig_22044_P	2.34165	EKC28312	Semaphorin-1A	Q24323	Semaphorin-2A
						gonads_contig_59976_P	2.33989	EKC24164	Myomegalin	Q9VJE5	Restin homolog
						gonads_contig_15144_P	2.33908	EKC25787	A-kinase anchor protein 9	Q70FJ1	A-kinase anchor protein 9
						gonads_contig_39052_P	2.33902	EKC42899		Q567C6	Zinc finger protein 367
						gonads_contig_226047_P	2.33879	EKC19885	Lethal(2) giant larvae-like protein 1	Q8K4K5	Lethal(2) giant larvae protein homolog 1
						gonads_contig_64880_N	2.33812			P0CJ62	RBPJ-interacting and tubulin-associated protein 1
						gonads_contig_198979_N	2.33781	EKC35324	Titin	O01761	Muscle M-line assembly protein unc-89
						gonads_contig_11041_N	2.33762	EKC34646		A4QMS7	Uncharacterized protein C5orf49
						gonads_contig_37859_P	2.33646	EKC40976	Rab GDP dissociation inhibitor beta	P50395	Rab GDP dissociation inhibitor beta
						gonads_contig_61986_S	2.33567
						gonads_contig_20802_AS	2.3343
						gonads_contig_163618_P	2.33387	EKC19949	Melatonin receptor type 1B	P51049	Melatonin receptor type 1B-B
						gonads_contig_358942_P	2.3336	EKC24361	Adenosine deaminase	Q6DG22	Adenosine deaminase
						gonads_contig_367406_P	2.33266	EKC31175	SFI1-like protein	A8K8P3	Protein SFI1 homolog
						gonads_contig_327373_N	2.33207	EKC18151	GEM-interacting protein	Q6PGG2	GEM-interacting protein
						gonads_contig_58780_P	2.33206	EKC39724		A1E2V0	Baculoviral IAP repeat-containing protein 3
						gonads_contig_478913_N	2.33088	EKC42020	Heparan sulfate glucosamine 3-O-sulfotransferase 5	Q8BSL4	Heparan sulfate glucosamine 3-O-sulfotransferase 5
						gonads_contig_53139_P	2.33018	EKC42288	Structural maintenance of chromosomes protein	P50533	Structural maintenance of chromosomes protein 2
						gonads_contig_176537_P	2.32981	EKC35324	Titin	A2ASS6	Titin
						gonads_contig_176466_P	2.32946
						gonads_contig_39056_P	2.32802	EKC39817	Selenoprotein S	Q0VFV6	Selenoprotein S
						gonads_contig_47489_N	2.32787	EKC33304	Putative ATP-dependent RNA helicase DDX20	P21328	RNA-directed DNA polymerase from mobile element jockey
						gonads_contig_483663_N	2.32707	EKC22608	Megakaryocyte-associated tyrosine-protein kinase	Q9W6F9	Wnt inhibitory factor 1
						gonads_contig_46625_P	2.32662	EKC19584	Inter-alpha-trypsin inhibitor heavy chain H3	Q06033	Inter-alpha-trypsin inhibitor heavy chain H3
						gonads_contig_359039_P	2.32637	EKC24765	WD repeat-containing protein 44	Q5JSH3	WD repeat-containing protein 44
						gonads_contig_373084_N	2.32564	EKC21299	Regulator of differentiation 1	Q8WN55	Polypyrimidine tract-binding protein 1
						gonads_contig_485859_P	2.32414	EKC32702
						gonads_contig_11838_N	2.32404	EKC21992		Q9GKT2	Fatty acid hydroxylase domain-containing protein 2
						gonads_contig_360365_P	2.32334	EKC20057		Q6ZTR5	Uncharacterized protein CXorf22
						gonads_contig_416462_P	2.32229	EKC24940
						gonads_contig_134002_P	2.32217	EKC42585	Dystrophin	P11533	Dystrophin
						gonads_contig_49314_N	2.32187	EKC19096	Valyl-tRNA synthetase	P49696	Valine--tRNA ligase
						gonads_contig_61690_N	2.3218	EKC21473	Adenosine deaminase CECR1	P15287	Adenosine deaminase AGSA
						gonads_contig_87280_P	2.32083	EKC31974
						gonads_contig_369201_N	2.32067	EKC18196	Afadin-and alpha-actinin-binding protein	Q9Y2D8	Afadin- and alpha-actinin-binding protein
						gonads_contig_22466_N	2.31901	EKC32857	von Willebrand factor A domain-containing protein 5A	Q75WE7	von Willebrand factor A domain-containing protein 5A
						gonads_contig_463461_N	2.31899	EKC31244	Pleckstrin-like protein domain-containing family A member 7	B6RSP1	Pleckstrin homology domain-containing family A member 7
						gonads_contig_52702_S	2.31891
						gonads_contig_43239_S	2.31778
						gonads_contig_262448_AS	2.31719
						gonads_contig_13576_P	2.31705	EKC35995	Zinc finger CCCH domain-containing protein 3	P54841	Transcription factor MafB
						gonads_contig_420982_N	2.31626	EKC28810	Extracellular matrix protein FRAS1	Q86XX4	Extracellular matrix protein FRAS1
						gonads_contig_347291_N	2.31567	EKC41192	Retinoblastoma-binding protein 6	Q8IIG7	Uncharacterized protein PF11_0207
						gonads_contig_431491_N	2.31446	EKC39657		A6NE52	WD repeat-containing protein KIAA1875
						gonads_contig_49965_P	2.31444	EKC17309	Pogo transposable element with ZNF domain	Q9NZW4	Dentin sialophosphoprotein
						gonads_contig_207158_P	2.31383	EKC21598	Putative E3 ubiquitin-protein ligase HERC4	Q9UGK8	Secretion-regulating guanine nucleotide exchange factor
						gonads_contig_234097_P	2.31375
						gonads_contig_32753_P	2.31245	EKC20814	Striatin-3	P58405	Striatin-3
						gonads_contig_161636_AS	2.31243
						gonads_contig_32805_P	2.3123	EKC36976	Alpha-1,6-mannosylglycoprotein 6-beta-N-acetylglucosaminyltransferase A	Q08834	Alpha-1,6-mannosylglycoprotein 6-beta-N-acetylglucosaminyltransferase A
						gonads_contig_503041_P	2.31057	EKC23233	IQ domain-containing protein E	Q6IPM2	IQ domain-containing protein E
						gonads_contig_202897_S	2.30976
						gonads_contig_443418_P	2.30962			Q0V9A8	Vesicular, overexpressed in cancer, prosurvival protein 1
						gonads_contig_39150_S	2.30911
						gonads_contig_381038_AS	2.30852
						gonads_contig_437097_N	2.30829	EKC35796	Kinesin-like protein KIF14	Q15058	Kinesin-like protein KIF14
						gonads_contig_377173_P	2.30817	EKC34393	Receptor-type tyrosine-protein phosphatase mu	Q8BUM3	Tyrosine-protein phosphatase non-receptor type 7
						gonads_contig_16719_P	2.30803	EKC34821		Q5VYJ5	MAM and LDL-receptor class A domain-containing protein 1
						gonads_contig_293769_N	2.30716	EKC31022		Q9ULM2	Zinc finger protein 490
						gonads_contig_335867_P	2.30698			Q08DZ8	DNA-directed primase/polymerase protein
						gonads_contig_392414_P	2.30666	EKC33368	Carbohydrate sulfotransferase 15	Q91XQ5	Carbohydrate sulfotransferase 15
						gonads_contig_375536_N	2.30593	EKC20784	Dynein heavy chain 1, axonemal	Q9C0G6	Dynein heavy chain 6, axonemal
						gonads_contig_32098_P	2.30578	EKC23858	Large proline-rich protein BAT3	A3KPW9	Large proline-rich protein BAG6
						gonads_contig_68794_P	2.30428	EKC23623	Neurogenic locus Notch protein	P21783	Neurogenic locus notch homolog protein 1
						gonads_contig_255852_P	2.30424	EKC30508	Band 4.1-like protein 3	Q9WV92	Band 4.1-like protein 3
						gonads_contig_76322_AS	2.30363
						gonads_contig_417889_N	2.30243	EKC42377		Q70E20	Sushi, nidogen and EGF-like domain-containing protein 1
						gonads_contig_277254_AS	2.30241
						gonads_contig_356430_N	2.3009	EKC36219	Monocarboxylate transporter 14	Q7RTX9	Monocarboxylate transporter 14
						gonads_contig_65929_P	2.29962	EKC29721	Double-stranded RNA-specific adenosine deaminase	P55265	Double-stranded RNA-specific adenosine deaminase
						gonads_contig_287643_P	2.29917	EKC32676	Nesprin-1	Q8NF91	Nesprin-1
						gonads_contig_460423_P	2.29905	EKC21984	G patch domain-containing protein 8
						gonads_contig_43960_P	2.29835	EKC21324
						gonads_contig_433017_N	2.29775	EKC37459
						gonads_contig_50173_S	2.29497
						gonads_contig_39855_P	2.29473	EKC35324	Titin	Q80YE7	Death-associated protein kinase 1
						gonads_contig_252915_N	2.29455	EKC21500	Cytoplasmic dynein 2 heavy chain 1	Q9JJ79	Cytoplasmic dynein 2 heavy chain 1
						gonads_contig_170877_P	2.2945
						gonads_contig_64800_N	2.2937	EKC36439	Rhotekin	Q9BST9	Rhotekin
						gonads_contig_166187_N	2.29332	EKC28877		A7YY62	FTS and Hook-interacting protein
						gonads_contig_416352_P	2.29264	EKC23479	Neogenin	P97798	Neogenin
						gonads_contig_51360_S	2.29076
						gonads_contig_386377_N	2.28994	EKC25682	UPF0667 protein C1orf55-like protein	Q6IQ49	Protein SDE2 homolog
						gonads_contig_358201_P	2.28992	EKC38542	Protein Daple	P85120	Daple-like protein
						gonads_contig_62631_P	2.28954	EKC39142	Halomucin	Q4A0V8	Uro-adherence factor A
						gonads_contig_299883_P	2.2876	EKC40460	Ubiquitin carboxyl-terminal hydrolase BAP1	C4A0D9	Ubiquitin carboxyl-terminal hydrolase BAP1
						gonads_contig_63028_N	2.28697	EKC33285	Tyrosine-protein kinase Fps85D	A7E3N7	NADPH oxidase activator 1
						gonads_contig_482528_N	2.28638	EKC32394	Protein fantom	Q9GLM3	X-linked retinitis pigmentosa GTPase regulator-interacting protein 1
						gonads_contig_438513_S	2.28574
						gonads_contig_372822_P	2.28459	EKC27504	Vacuolar protein sorting-associated protein 13A	Q5H8C4	Vacuolar protein sorting-associated protein 13A
						gonads_contig_62745_S	2.28459
						gonads_contig_69952_P	2.28221	EKC22328	Serine/threonine-protein kinase 32B	Q9JJX8	Serine/threonine-protein kinase 32B
						gonads_contig_43612_P	2.28193	EKC30507		Q86XR7	TIR domain-containing adapter molecule 2
						gonads_contig_372261_N	2.28131	EKC41405		Q8SX83	Protein split ends
						gonads_contig_462709_P	2.28079	EKC42112	Dynamin-binding protein	Q6XZF7	Dynamin-binding protein
						gonads_contig_64440_AS	2.28037
						gonads_contig_84238_AS	2.28007
						gonads_contig_503597_AS	2.27981
						gonads_contig_460964_AS	2.27942
						gonads_contig_23991_N	2.27877	EKC34395	ADP-ribosylation factor-like protein 4C	P61208	ADP-ribosylation factor-like protein 4C
						gonads_contig_440040_P	2.27863	EKC18419	14-3-3 protein zeta	A4K2U9	14-3-3 protein beta/alpha
						gonads_contig_138278_S	2.27837
						gonads_contig_81717_P	2.27744	EKC18917	Beta-1-syntrophin	Q2HJF3	Origin recognition complex subunit 6
						gonads_contig_395606_N	2.27611	EKC38031	Leucine-rich repeats and immunoglobulin-like domains protein 3	Q6UXM1	Leucine-rich repeats and immunoglobulin-like domains protein 3
						gonads_contig_400770_N	2.27585	EKC23623	Neurogenic locus Notch protein	P21783	Neurogenic locus notch homolog protein 1
						gonads_contig_69180_S	2.27539
						gonads_contig_11890_N	2.27498	EKC31243	Pleckstrin-like protein domain-containing family A member 5	B6RSP1	Pleckstrin homology domain-containing family A member 7
						gonads_contig_472048_P	2.27351	EKC37861	UDP-glucose:glycoprotein glucosyltransferase 1	Q9NYU2	UDP-glucose:glycoprotein glucosyltransferase 1
						gonads_contig_9267_P	2.27168	EKC35857	Cytosolic carboxypeptidase-like protein 5	B0JZV4	Cytosolic carboxypeptidase-like protein 5
						gonads_contig_32539_P	2.27162	EKC27914
						gonads_contig_48640_P	2.27131			Q14061	Cytochrome c oxidase copper chaperone
						gonads_contig_472565_N	2.27063	EKC18365	Histone-lysine N-methyltransferase PRDM9	P17035	Zinc finger protein 28
						gonads_contig_27408_S	2.27043
						gonads_contig_62646_N	2.2704	EKC35627	WD repeat-containing protein 65	Q96MR6	WD repeat-containing protein 65
						gonads_contig_45033_P	2.27029	EKC43107	Mitogen-activated protein kinase-binding protein 1	Q6DFF9	Mitogen-activated protein kinase-binding protein 1
						gonads_contig_377525_P	2.27015	EKC25644	Protein O-linked-mannose beta-1,2-N-acetylglucosaminyltransferase 1	Q5RCB9	Protein O-linked-mannose beta-1,2-N-acetylglucosaminyltransferase 1
						gonads_contig_8135_S	2.27002
						gonads_contig_11970_P	2.26899	EKC18365	Histone-lysine N-methyltransferase PRDM9	P17141	Zinc finger protein 37
						gonads_contig_14377_P	2.26881	EKC39819	B-cell lymphoma 3-encoded protein	Q9Z2F6	B-cell lymphoma 3 protein homolog
						gonads_contig_33367_N	2.26769	EKC40091	Synaptonemal complex protein 3	Q60547	Synaptonemal complex protein 3
						gonads_contig_40813_N	2.26717	EKC20068	TATA-box-binding protein	P27633	TATA-box-binding protein
						gonads_contig_39384_P	2.26672	EKC19303	E3 ubiquitin-protein ligase UBR4	Q5T4S7	E3 ubiquitin-protein ligase UBR4
						gonads_contig_19129_P	2.26539	EKC37016	Homeobox protein extradenticle	Q29CT2	Homeobox protein extradenticle
						gonads_contig_77945_P	2.26342	EKC27862	Protocadherin Fat 4	Q8VHP7	Leukocyte elastase inhibitor B
						gonads_contig_388417_N	2.26336	EKC30772	RNA-binding protein 9	A1A5R1	RNA binding protein fox-1 homolog 2
						gonads_contig_153330_N	2.2627	EKC35427	Neurobeachin	Q9W4E2	Neurobeachin
						gonads_contig_315899_P	2.2623	EKC36330	Ectonucleoside triphosphate diphosphohydrolase 7	Q28CF8	Ectonucleoside triphosphate diphosphohydrolase 7
						gonads_contig_16443_AS	2.26227
						gonads_contig_460276_S	2.26223	EKC25749	Centriolin	Q7Z7A1	Centriolin
						gonads_contig_245701_N	2.26217	EKC33911	Epithelial splicing regulatory protein 2	Q9BJZ5	RNA-binding protein fusilli
						gonads_contig_63542_S	2.262
						gonads_contig_312185_P	2.26061	EKC42904	Fatty acyl-CoA hydrolase, medium chain
						gonads_contig_115654_P	2.26044	EKC33323	Putative 10-formyltetrahydrofolate dehydrogenase ALDH1L2	Q63ZT8	Cytosolic 10-formyltetrahydrofolate dehydrogenase
						gonads_contig_53041_N	2.26037	EKC26492
						gonads_contig_62447_P	2.25948	EKC38085	Laminin subunit alpha-2	Q60675	Laminin subunit alpha-2
						gonads_contig_320228_N	2.25845	EKC28693	E3 ubiquitin-protein ligase MIB2	Q14678	KN motif and ankyrin repeat domain-containing protein 1
						gonads_contig_353929_N	2.25824	EKC25682	UPF0667 protein C1orf55-like protein	Q7T293	Protein SDE2 homolog
						gonads_contig_40284_S	2.25779
						gonads_contig_25573_P	2.25759	EKC33658	Mothers against decapentaplegic-like protein 6	O43541	Mothers against decapentaplegic homolog 6
						gonads_contig_21782_N	2.25712	EKC29087
						gonads_contig_69674_P	2.25705	EKC25171	PH domain leucine-rich repeat-containing protein phosphatase 1	Q6ZVD8	PH domain leucine-rich repeat-containing protein phosphatase 2
						gonads_contig_76470_P	2.2568	EKC18365	Histone-lysine N-methyltransferase PRDM9	Q9UJU3	Zinc finger protein 112
						gonads_contig_383680_P	2.25672			Q08CW8	Cyclic AMP-responsive element-binding protein 3-like protein 4
						gonads_contig_166522_P	2.25656	EKC19885	Lethal(2) giant larvae-like protein 1	Q80Y17	Lethal(2) giant larvae protein homolog 1
						gonads_contig_221471_P	2.25616			A4IHD2	Helicase ARIP4
						gonads_contig_57711_N	2.25505	EKC31942	VWFA and cache domain-containing protein 1	Q6PDJ1	VWFA and cache domain-containing protein 1
						gonads_contig_129916_AS	2.25458
						gonads_contig_413571_P	2.25427	EKC22593	DNA polymerase lambda	Q9UGP5	DNA polymerase lambda
						gonads_contig_64056_P	2.2504	EKC41296	SWI/SNF-related matrix-associated actin-dependent regulator of chromatin subfamily A member 5	O60264	SWI/SNF-related matrix-associated actin-dependent regulator of chromatin subfamily A member 5
						gonads_contig_368931_N	2.25033	EKC26540	Leucine-rich repeat-containing protein 16A	Q5VZK9	Leucine-rich repeat-containing protein 16A
						gonads_contig_180685_AS	2.25015
						gonads_contig_470172_N	2.24917	EKC27322	Nanos-like protein 3	Q8WY41	Nanos homolog 1
						gonads_contig_34520_N	2.24868	EKC19440	Cytospin-A	Q2KN97	Cytospin-A
						gonads_contig_354534_P	2.24743	EKC40365	Transmembrane and coiled-coil domains protein 1	Q69ZZ6	Transmembrane and coiled-coil domains protein 1
						gonads_contig_144742_N	2.24721	EKC29331	Calcium-activated potassium channel subunit alpha-1	Q95V25	Calcium-activated potassium channel slo-1
						gonads_contig_367246_N	2.24671	EKC28996	Carboxypeptidase D	Q90240	Carboxypeptidase D
						gonads_contig_9275_N	2.24487	EKC24395	E3 ubiquitin-protein ligase MIB2	Q08DJ7	Protein AAR2 homolog
						gonads_contig_227173_S	2.24466
						gonads_contig_76867_AS	2.24455
						gonads_contig_46694_P	2.24417	EKC19424	RalBP1-associated Eps domain-containing protein 1	O54916	RalBP1-associated Eps domain-containing protein 1
						gonads_contig_66002_P	2.24374
						gonads_contig_360944_N	2.24315	EKC19577	Protocadherin-1	Q24292	Protein dachsous
						gonads_contig_330624_N	2.24279	EKC23288	Coronin	Q4R4J2	Coronin-1A
						gonads_contig_51347_P	2.2416	EKC41151	Histone-lysine N-methyltransferase SETD8-A
						gonads_contig_20999_P	2.24051	EKC40650	Protein outspread	Q27421	Protein outspread
						gonads_contig_227638_P	2.24027	EKC19885	Lethal(2) giant larvae-like protein 1	Q8BQP8	Rab11 family-interacting protein 4
						gonads_contig_428904_P	2.23992	EKC40449
						gonads_contig_372292_N	2.2396	EKC32676	Nesprin-1	Q6ZWR6	Nesprin-1
						gonads_contig_15836_P	2.23869	EKC34117		Q9VYY9	Ecotropic viral integration site 5 ortholog
						gonads_contig_63904_AS	2.23772
						gonads_contig_461843_S	2.23625
						gonads_contig_461452_P	2.23568	EKC18257	Alkaline phosphatase, tissue-nonspecific isozyme	Q92058	Alkaline phosphatase, tissue-nonspecific isozyme
						gonads_contig_66637_S	2.23435
						gonads_contig_17219_P	2.23369	EKC34473	Toll-interacting protein	Q6INE3	Toll-interacting protein B
						gonads_contig_80537_P	2.2331	EKC39127	Long-chain-fatty-acid--CoA ligase 1	P33121	Long-chain-fatty-acid--CoA ligase 1
						gonads_contig_367309_P	2.23194	EKC41089	Serine/threonine-protein kinase PAK 1	Q7YQL3	Serine/threonine-protein kinase PAK 3
						gonads_contig_380864_P	2.23191			Q5R7W1	Ubiquitin-like protein ATG12
						gonads_contig_393137_N	2.23187	EKC23139	Integrin beta-1	P11584	Integrin beta-PS
						gonads_contig_188490_P	2.23166	EKC34685	Laminin subunit alpha	Q61789	Laminin subunit alpha-3
						gonads_contig_300031_AS	2.23029
						gonads_contig_480982_P	2.23012	EKC24550
						gonads_contig_34587_N	2.22943	EKC35634	Tyrosine-protein phosphatase Lar	A4IFW2	Receptor-type tyrosine-protein phosphatase F
						gonads_contig_383402_P	2.22629	EKC21661	SWI/SNF-related matrix-associated actin-dependent regulator chromatin subfamily E member 1	O54941	SWI/SNF-related matrix-associated actin-dependent regulator of chromatin subfamily E member 1
						gonads_contig_398183_N	2.22267	EKC37624	Magnesium transporter NIPA2	Q9JJC8	Magnesium transporter NIPA2
						gonads_contig_64189_N	2.22248	EKC37809	Signal transducer and activator of transcription 5A	P52631	Signal transducer and activator of transcription 3
						gonads_contig_37706_P	2.22243			Q6PBF0	60S ribosomal protein L8
						gonads_contig_356366_P	2.22201	EKC42043		A0JPG1	Protein FAM160B1
						gonads_contig_440278_N	2.2211	EKC38031	Leucine-rich repeats and immunoglobulin-like domains protein 3	Q6UXM1	Leucine-rich repeats and immunoglobulin-like domains protein 3
						gonads_contig_62678_P	2.21943	EKC37431	MAP/microtubule affinity-regulating kinase 3	Q8VHF0	MAP/microtubule affinity-regulating kinase 3
						gonads_contig_21916_AS	2.21913
						gonads_contig_393443_P	2.21894	EKC20589	PR domain zinc finger protein 16	B7ZRU9	MDS1 and EVI1 complex locus protein EVI1-A
						gonads_contig_29700_N	2.21807	EKC29184	Heat shock protein 75 kDa, mitochondrial	Q12931	Heat shock protein 75 kDa, mitochondrial
						gonads_contig_58553_N	2.21801	EKC34005	Neural-cadherin	Q3SWX5	Cadherin-6
						gonads_contig_438078_P	2.21737	EKC33805	P2X purinoceptor 7
						gonads_contig_10211_N	2.21707	EKC23351	Ankyrin repeat domain-containing protein 26	Q9UPS8	Ankyrin repeat domain-containing protein 26
						gonads_contig_315782_P	2.21609	EKC35634	Tyrosine-protein phosphatase Lar	Q64487	Receptor-type tyrosine-protein phosphatase delta
						gonads_contig_99545_N	2.21501	EKC40503	Galectin-8	P17931	Galectin-3
						gonads_contig_455493_P	2.21501	EKC37796	Partitioning defective 3-like protein	Q8TEW0	Partitioning defective 3 homolog
						gonads_contig_366124_N	2.21302	EKC30624	Zinc finger SWIM domain-containing protein 4	Q8C7B8	Zinc finger SWIM domain-containing protein 4
						gonads_contig_194535_N	2.21245	EKC23860	BAT2 domain-containing protein 1	Q5TM26	Protein PRRC2A
						gonads_contig_15563_N	2.21149	EKC40990	Zinc finger protein 26	Q9Y2P7	Zinc finger protein 256
						gonads_contig_384648_N	2.21121	EKC18318	Kelch-like protein 5	Q96PQ7	Kelch-like protein 5
						gonads_contig_276641_N	2.21089	EKC19094	PR domain zinc finger protein 10	P18714	Gastrula zinc finger protein xFG20-1
						gonads_contig_22212_S	2.21085
						gonads_contig_441483_P	2.21067	EKC22290	Protein FAN	Q92636	Protein FAN
						gonads_contig_147929_P	2.21025	EKC31022		Q8BU00	Zinc finger protein Pegasus
						gonads_contig_168726_S	2.21002
						gonads_contig_132626_N	2.20954	EKC41657	Arf-GAP with Rho-GAP domain, ANK repeat and PH domain-containing protein 2	Q8WZ64	Arf-GAP with Rho-GAP domain, ANK repeat and PH domain-containing protein 2
						gonads_contig_30950_P	2.20927	EKC19808	Tubulin alpha-1C chain	P02553	Tubulin alpha chain
						gonads_contig_117098_P	2.20735	EKC40037	Spinster-like protein 1	Q5XGK0	Protein spinster homolog 1
						gonads_contig_364155_N	2.20697	EKC19424	RalBP1-associated Eps domain-containing protein 1	Q80XA6	RalBP1-associated Eps domain-containing protein 2
						gonads_contig_419364_P	2.20594	EKC18156	Mitogen-activated protein kinase kinase kinase 1	Q13233	Mitogen-activated protein kinase kinase kinase 1
						gonads_contig_9243_N	2.20547	EKC38323	Retinol dehydrogenase 12	Q9LY87	E3 ubiquitin-protein ligase RGLG2
						gonads_contig_411383_P	2.20381	EKC33371	Diphosphomevalonate decarboxylase	Q0P570	Diphosphomevalonate decarboxylase
						gonads_contig_30769_AS	2.20367
						gonads_contig_311868_AS	2.20324
						gonads_contig_157064_N	2.20279	EKC20617	Putative ferric-chelate reductase 1
						gonads_contig_63346_N	2.20244	EKC26794	Lariat debranching enzyme A	Q6P886	Lariat debranching enzyme
						gonads_contig_360036_P	2.20237	EKC22420
						gonads_contig_23648_P	2.20149	EKC19198
						gonads_contig_96794_P	2.2014	EKC41758	Putative sodium/potassium-transporting ATPase subunit beta-2	P25169	Sodium/potassium-transporting ATPase subunit beta
						gonads_contig_129094_N	2.19911	EKC30775	Sorbin and SH3 domain-containing protein 1	Q9BX66	Sorbin and SH3 domain-containing protein 1
						gonads_contig_474749_N	2.19811	EKC38315		Q5REC0	Zinc finger C2HC domain-containing protein 1A
						gonads_contig_210459_P	2.19778	EKC38148	Lin-54-like protein	Q641Z1	Protein lin-54 homolog
						gonads_contig_241262_N	2.19726	EKC30843	Phosphatidylinositol-4-phosphate 5-kinase type-1 alpha	Q5ZJ58	Phosphatidylinositol 4-phosphate 5-kinase type-1 beta
						gonads_contig_459456_N	2.19705	EKC22407	Organic cation transporter protein	Q9VCA2	Organic cation transporter protein
						gonads_contig_66976_P	2.19642	EKC20853	Transformation/transcription domain-associated protein	Q9Y4A5	Transformation/transcription domain-associated protein
						gonads_contig_413488_P	2.19639	EKC42112	Dynamin-binding protein	Q6XZF7	Dynamin-binding protein
						gonads_contig_107429_P	2.19582	EKC28432	Rap guanine nucleotide exchange factor 2	Q8TEU7	Rap guanine nucleotide exchange factor 6
						gonads_contig_57359_S	2.19534
						gonads_contig_11716_P	2.19528	EKC17997	Strawberry notch-like protein 1	Q5BJL5	Protein strawberry notch homolog 1
						gonads_contig_412278_N	2.19453	EKC37018	Putative cation-transporting ATPase 13A1	Q9HD20	Probable cation-transporting ATPase 13A1
						gonads_contig_29802_N	2.1937	EKC21625	Tetratricopeptide repeat protein 25	Q7ZU45	Tetratricopeptide repeat protein 25
						gonads_contig_322339_P	2.19364	EKC38214	5'-3' exoribonuclease 1	Q8IZH2	5'-3' exoribonuclease 1
						gonads_contig_16842_AS	2.19177
						gonads_contig_350192_P	2.19134	EKC32780	Bromodomain testis-specific protein
						gonads_contig_70093_P	2.19051			Q9H6E4	Coiled-coil domain-containing protein 134
						gonads_contig_51223_N	2.19005	EKC22340	Multidrug resistance protein 3	Q9N0V3	Bile salt export pump
						gonads_contig_297908_N	2.1898	EKC22446	Kinesin-like protein KIF17	Q9P2E2	Kinesin-like protein KIF17
						gonads_contig_143127_P	2.18971	EKC33087	AT-rich interactive domain-containing protein 5B	Q5ZJ69	AT-rich interactive domain-containing protein 5B
						gonads_contig_425519_P	2.18928	EKC23505	Cytosolic carboxypeptidase 1	Q6DD21	Cytosolic carboxypeptidase 1
						gonads_contig_21240_N	2.18921	EKC23674	Dynein heavy chain 5, axonemal	Q8VHE6	Dynein heavy chain 5, axonemal
						gonads_contig_70663_N	2.18894	EKC33268	Chymotrypsin-like elastase family member 1	P03951	Coagulation factor XI
						gonads_contig_16562_S	2.1888
						gonads_contig_15472_P	2.18856	EKC19018	Alpha-1,3-mannosyl-glycoprotein 4-beta-N-acetylglucosaminyltransferase B	Q6GMK0	Alpha-1,3-mannosyl-glycoprotein 4-beta-N-acetylglucosaminyltransferase B
						gonads_contig_257434_P	2.18846	EKC35324	Titin	O01761	Muscle M-line assembly protein unc-89
						gonads_contig_317121_S	2.18815
						gonads_contig_10245_N	2.18811	EKC40800	Zinc finger CCCH domain-containing protein 18	Q6TQE1	Zinc finger CCCH domain-containing protein 18
						gonads_contig_156309_N	2.18709	EKC19120	Membrane metallo-endopeptidase-like 1	Q4PZA2	Endothelin-converting enzyme 1
						gonads_contig_71669_P	2.18619	EKC21514	Pleckstrin-like protein domain-containing family A member 8	Q5U3N0	Pleckstrin homology domain-containing family A member 8
						gonads_contig_418072_P	2.18543	EKC41388	Basement membrane-specific heparan sulfate proteoglycan core protein	P98160	Basement membrane-specific heparan sulfate proteoglycan core protein
						gonads_contig_479487_P	2.18529	EKC36174	Cysteine-rich PDZ-binding protein
						gonads_contig_391680_P	2.18427	EKC20633	Vacuolar protein sorting-associated protein 45	Q07327	Protein ROP
						gonads_contig_400802_N	2.18361	EKC38899	Spermine oxidase	Q6QHF9	Peroxisomal N(1)-acetyl-spermine/spermidine oxidase
						gonads_contig_390024_N	2.1833	EKC20751	Transcription factor 12	P15884	Transcription factor 4
						gonads_contig_29209_P	2.18195			O35207	Cyclin-dependent kinase 2-associated protein 1
						gonads_contig_395096_P	2.18179	EKC31204	Muscle, skeletal receptor tyrosine protein kinase	Q8AXY6	Muscle, skeletal receptor tyrosine protein kinase
						gonads_contig_15951_AS	2.1813
						gonads_contig_465334_N	2.18112	EKC42385
						gonads_contig_27957_N	2.18017
						gonads_contig_182938_P	2.17984	EKC22279	Cell surface glycoprotein 1	Q54VC4	Activating signal cointegrator 1 complex subunit 2 homolog
						gonads_contig_145517_P	2.17894	EKC37431	MAP/microtubule affinity-regulating kinase 3	Q03141	MAP/microtubule affinity-regulating kinase 3
						gonads_contig_412066_P	2.17818	EKC35639	Inositol polyphosphate multikinase	Q99NI4	Inositol polyphosphate multikinase
						gonads_contig_337439_N	2.17764	EKC39581	F-box only protein 17
						gonads_contig_429586_N	2.17764	EKC23288	Coronin	Q8BH44	Coronin-2B
						gonads_contig_383520_P	2.17695	EKC28243	Peregrin	P55201	Peregrin
						gonads_contig_459874_P	2.1768	EKC28194	Double-strand-break repair protein rad21-like protein	O93310	Double-strand-break repair protein rad21 homolog
						gonads_contig_345167_N	2.17672	EKC19436	CAP-Gly domain-containing linker protein 1	Q54G05	Putative leucine-rich repeat-containing protein DDB_G0290503
						gonads_contig_391944_P	2.17652	EKC27229	Neural-cadherin	O15943	Neural-cadherin
						gonads_contig_82929_N	2.1761	EKC22822
						gonads_contig_268826_N	2.17508	EKC30612		Q75JP5	Calponin homology domain-containing protein DDB_G0272472
						gonads_contig_52286_AS	2.17504
						gonads_contig_50682_P	2.17421	EKC35325	Titin	A2ASS6	Titin
						gonads_contig_64296_P	2.17401			Q6GPV5	E3 ubiquitin-protein ligase RNF181
						gonads_contig_211299_N	2.1722	EKC38214	5'-3' exoribonuclease 1	Q8IZH2	5'-3' exoribonuclease 1
						gonads_contig_326238_P	2.1714	EKC21550	Sodium channel protein type 5 subunit alpha	Q05973	Sodium channel protein 1 brain
						gonads_contig_102820_P	2.17132	EKC37558	Matrix metalloproteinase-19	Q9Y5R2	Matrix metalloproteinase-24
						gonads_contig_11541_N	2.17088	EKC42218
						gonads_contig_42587_P	2.17082	EKC32219	2',3'-cyclic-nucleotide 3'-phosphodiesterase	Q8JZS6	NEDD4-binding protein 2-like 2
						gonads_contig_316330_AS	2.16979
						gonads_contig_23136_P	2.16809	EKC33129	Tolloid-like protein 1	Q4A3R3	Deleted in malignant brain tumors 1 protein
						gonads_contig_50027_P	2.16708	EKC20179	Protein daughter of sevenless	Q13480	GRB2-associated-binding protein 1
						gonads_contig_332530_P	2.1668	EKC30369	Membrane-associated guanylate kinase, WW and PDZ domain-containing protein 1	Q96QZ7	Membrane-associated guanylate kinase, WW and PDZ domain-containing protein 1
						gonads_contig_358787_N	2.16655	EKC41078	Acetyl-CoA carboxylase 1	Q5SWU9	Acetyl-CoA carboxylase 1
						gonads_contig_349913_N	2.16579	EKC27568	Protein still life, isoforms C/SIF type 2	P91621	Protein still life, isoform SIF type 1
						gonads_contig_422422_P	2.16551	EKC35846	Receptor-type tyrosine-protein phosphatase T	P23471	Receptor-type tyrosine-protein phosphatase zeta
						gonads_contig_48318_S	2.16322
						gonads_contig_306274_N	2.16306	EKC40265		B1AK53	Espin
						gonads_contig_32656_N	2.16268	EKC32680	Retinoic acid receptor RXR-alpha	P45447	Ecdysone-induced protein 78C
						gonads_contig_351931_N	2.1626	EKC26749		Q8IWK6	Probable G-protein coupled receptor 125
						gonads_contig_52076_N	2.16256	EKC42074	Poly(RC)-binding protein 3	P57722	Poly(rC)-binding protein 3
						gonads_contig_66258_N	2.16243	EKC32840	Transcriptional enhancer factor TEF-1	P30051	Transcriptional enhancer factor TEF-1
						gonads_contig_150357_N	2.16165	EKC26892	FYVE and coiled-coil domain-containing protein 1	Q10411	Sporulation-specific protein 15
						gonads_contig_212804_P	2.16154	EKC42708	Outer dense fiber protein 2
						gonads_contig_439811_P	2.16068	EKC26278	Eukaryotic peptide chain release factor subunit 1	Q9GR88	Eukaryotic peptide chain release factor subunit 1
						gonads_contig_60793_P	2.15979	EKC28039	Histone H1-delta
						gonads_contig_402327_P	2.15956	EKC33911	Epithelial splicing regulatory protein 2	Q6NXG1	Epithelial splicing regulatory protein 1
						gonads_contig_315525_N	2.15924	EKC23020	Multidrug resistance protein 1	P08183	Multidrug resistance protein 1
						gonads_contig_382861_P	2.15911	EKC42476	Zinc finger Ran-binding domain-containing protein 2	O35986	Zinc finger Ran-binding domain-containing protein 2
						gonads_contig_60858_N	2.1591	EKC19156	von Willebrand factor A domain-containing protein 3A	Q3UVV9	von Willebrand factor A domain-containing protein 3A
						gonads_contig_314329_N	2.15904	EKC27111		Q9UPV0	Centrosomal protein of 164 kDa
						gonads_contig_64629_AS	2.15821
						gonads_contig_432261_N	2.15756	EKC37431	MAP/microtubule affinity-regulating kinase 3	Q03141	MAP/microtubule affinity-regulating kinase 3
						gonads_contig_279082_N	2.15752
						gonads_contig_15090_P	2.15744	EKC31123		Q15025	TNFAIP3-interacting protein 1
						gonads_contig_445857_N	2.15704	EKC42455	Sodium/hydrogen exchanger	P48764	Sodium/hydrogen exchanger 3
						gonads_contig_337023_N	2.1566
						gonads_contig_75432_N	2.15655	EKC38111	Neurogenic locus Notch protein	Q7L0X2	Protein FAM194A
						gonads_contig_357957_P	2.15651	EKC31816	Putative histone-lysine N-methyltransferase ASH1L	Q9NR48	Histone-lysine N-methyltransferase ASH1L
						gonads_contig_393193_P	2.15595	EKC42182	Kynurenine/alpha-aminoadipate aminotransferase, mitochondrial	Q8N5Z0	Kynurenine/alpha-aminoadipate aminotransferase, mitochondrial
						gonads_contig_446276_N	2.15554	EKC42455	Sodium/hydrogen exchanger	P48764	Sodium/hydrogen exchanger 3
						gonads_contig_19319_N	2.15535	EKC38111	Neurogenic locus Notch protein
						gonads_contig_304084_N	2.15503	EKC31288	Trpc4-associated protein	Q8TEL6	Short transient receptor potential channel 4-associated protein
						gonads_contig_204672_P	2.15446	EKC38312	Leucine-rich repeat and calponin-like protein domain-containing protein 3
						gonads_contig_142483_N	2.15446	EKC42340
						gonads_contig_466819_N	2.15445	EKC27001	Myosin-XVI	Q9Y6X6	Unconventional myosin-XVI
						gonads_contig_499201_AS	2.15412
						gonads_contig_128828_S	2.154
						gonads_contig_293610_N	2.15396	EKC38751	ATP-binding cassette sub-family A member 1	P41233	ATP-binding cassette sub-family A member 1
						gonads_contig_287818_S	2.15391
						gonads_contig_15589_N	2.15368	EKC31200	AN1-type zinc finger protein 2B	Q5R966	AN1-type zinc finger protein 2A
						gonads_contig_459592_N	2.15342	EKC21299	Regulator of differentiation 1	Q8WN55	Polypyrimidine tract-binding protein 1
						gonads_contig_22617_S	2.15273
						gonads_contig_479188_P	2.15172	EKC35504
						gonads_contig_401200_P	2.15133	EKC32306	Golgi apparatus protein 1	Q92896	Golgi apparatus protein 1
						gonads_contig_23052_AS	2.15126
						gonads_contig_18180_P	2.1512	EKC27073	Sperm surface protein Sp17	D3ZR10	Doublecortin domain-containing protein 2
						gonads_contig_29636_N	2.15114	EKC40633	Carbohydrate sulfotransferase 3	Q7LGC8	Carbohydrate sulfotransferase 3
						gonads_contig_22342_P	2.15101	EKC19440	Cytospin-A	Q2KN96	Cytospin-A
						gonads_contig_447433_P	2.15085	EKC23478		Q90610	Neogenin
						gonads_contig_33095_P	2.15			O96006	Zinc finger BED domain-containing protein 1
						gonads_contig_417999_N	2.14884	EKC18249		Q96SZ4	Zinc finger and SCAN domain-containing protein 10
						gonads_contig_255819_S	2.14879
						gonads_contig_79518_AS	2.14819
						gonads_contig_420359_N	2.14803
						gonads_contig_11995_P	2.14651	EKC31623	Myosin light chain kinase, smooth muscle	P53355	Death-associated protein kinase 1
						gonads_contig_4732_P	2.14611	EKC37009	Growth arrest-specific protein 8	Q499U4	Growth arrest-specific protein 8
						gonads_contig_68312_N	2.14532	EKC39137	Poly	Q8CAS9	Poly [ADP-ribose] polymerase 9
						gonads_contig_50355_N	2.14492	EKC32312	Protein Shroom3	Q09JY9	Protein Shroom2
						gonads_contig_170758_N	2.14338	EKC35139	Myosin-XVIIIa	Q92614	Unconventional myosin-XVIIIa
						gonads_contig_137286_P	2.14326
						gonads_contig_479127_P	2.14313	EKC32613	GTP-binding protein YPT7	Q55E31	Ras-related protein Rab-32B
						gonads_contig_59072_N	2.14308	EKC35005	Cation-independent mannose-6-phosphate receptor	Q07113	Cation-independent mannose-6-phosphate receptor
						gonads_contig_453614_N	2.14268	EKC20264	Epidermal growth factor receptor substrate 15-like 1	Q8WUY9	DEP domain-containing protein 1B
						gonads_contig_16044_P	2.14266	EKC19450	F-box only protein 31-B	A2RRT3	F-box only protein 31-A
						gonads_contig_21262_P	2.14227	EKC36081	Metastasis suppressor protein 1	O43312	Metastasis suppressor protein 1
						gonads_contig_17492_AS	2.14155
						gonads_contig_253724_AS	2.14004
						gonads_contig_299836_N	2.13913	EKC18258	Alkaline phosphatase, tissue-nonspecific isozyme	P09487	Alkaline phosphatase, tissue-nonspecific isozyme
						gonads_contig_415565_P	2.13828	EKC20589	PR domain zinc finger protein 16	A2A935	PR domain zinc finger protein 16
						gonads_contig_62474_P	2.1382	EKC30612		O94986	Centrosomal protein of 152 kDa
						gonads_contig_266089_P	2.13651			Q7ZUX3	WD repeat domain phosphoinositide-interacting protein 4
						gonads_contig_18134_P	2.13645	EKC23905	Calreticulin	P14211	Calreticulin
						gonads_contig_17083_S	2.13641
						gonads_contig_18089_N	2.13603	EKC22964	Arylsulfatase B	Q8BM89	Arylsulfatase J
						gonads_contig_112609_P	2.13596	EKC39493	15-hydroxyprostaglandin dehydrogenase	O08699	15-hydroxyprostaglandin dehydrogenase [NAD(+)]
						gonads_contig_195367_P	2.13569	EKC42288	Structural maintenance of chromosomes protein	P50533	Structural maintenance of chromosomes protein 2
						gonads_contig_380307_P	2.13565	EKC18621	Putative nuclear hormone receptor HR3	P31396	Probable nuclear hormone receptor HR3
						gonads_contig_80273_P	2.13537	EKC22164	BTB/POZ domain-containing protein 6	A9JRD8	BTB/POZ domain-containing protein 6-A
						gonads_contig_103648_AS	2.13523
						gonads_contig_262001_S	2.13517
						gonads_contig_31092_N	2.13482	EKC26005	Frizzled-10-A	Q9PWH2	Frizzled-10
						gonads_contig_116447_P	2.13435	EKC42518	Afadin	O35889	Afadin
						gonads_contig_356537_P	2.13356	EKC38630	DNA polymerase subunit gamma-1	P54099	DNA polymerase subunit gamma-1
						gonads_contig_382368_P	2.13314	EKC26901	Ras-related protein Ral-A	P11233	Ras-related protein Ral-A
						gonads_contig_44757_N	2.13279	EKC41405
						gonads_contig_69896_N	2.13271	EKC35325	Titin	Q5M7P4	SEC14 domain and spectrin repeat-containing protein 1
						gonads_contig_332036_P	2.13236	EKC40086	Myotubularin-related protein 13	Q6NTN5	Myotubularin-related protein 13
						gonads_contig_139982_N	2.13231	EKC26319		Q15075	Early endosome antigen 1
						gonads_contig_440616_N	2.13214	EKC37835	Ankyrin repeat and protein kinase domain-containing protein 1	Q3SZJ2	Receptor-interacting serine/threonine-protein kinase 2
						gonads_contig_363652_N	2.12927	EKC37609	Adenylate kinase isoenzyme 5	Q9Y6K8	Adenylate kinase isoenzyme 5
						gonads_contig_356705_P	2.12857	EKC35325	Titin	Q9I7U4	Titin
						gonads_contig_69413_S	2.12812
						gonads_contig_45582_P	2.128	EKC39585	CCR4-NOT transcription complex subunit 6-like protein	Q6AXU9	CCR4-NOT transcription complex subunit 6
						gonads_contig_40703_S	2.12738
						gonads_contig_164063_N	2.12701	EKC40086	Myotubularin-related protein 13	Q86WG5	Myotubularin-related protein 13
						gonads_contig_35101_N	2.12682	EKC28985	Forkhead-associated domain-containing protein 1	B1AJZ9	Forkhead-associated domain-containing protein 1
						gonads_contig_45776_N	2.12627	EKC35725	TRAF-type zinc finger domain-containing protein 1	Q3UDK1	TRAF-type zinc finger domain-containing protein 1
						gonads_contig_45688_N	2.12561	EKC36309	Ras-related protein Rab-12	Q923S9	Ras-related protein Rab-30
						gonads_contig_465583_P	2.12555	EKC36335	Dedicator of cytokinesis protein 1	Q14185	Dedicator of cytokinesis protein 1
						gonads_contig_462208_P	2.125	EKC19029	Serine/threonine-protein kinase NIM1	Q8BHI9	Serine/threonine-protein kinase NIM1
						gonads_contig_415552_N	2.12487	EKC20456	Lymphoid-restricted membrane protein	Q9WUX5	Protein MRVI1
						gonads_contig_411349_P	2.12456	EKC18536	Copine-7	Q99829	Copine-1
						gonads_contig_453171_P	2.12433			Q9ES88	Solute carrier family 13 member 2
						gonads_contig_133040_N	2.1243	EKC28432	Rap guanine nucleotide exchange factor 2	F1M386	Rap guanine nucleotide exchange factor 2
						gonads_contig_307789_N	2.12416	EKC37796	Partitioning defective 3-like protein	Q8TEW8	Partitioning defective 3 homolog B
						gonads_contig_451666_N	2.12415	EKC23556	Glutamate carboxypeptidase 2	Q04609	Glutamate carboxypeptidase 2
						gonads_contig_428780_N	2.12359	EKC25270	Enhancer of mRNA-decapping protein 3	Q5ZLS2	Enhancer of mRNA-decapping protein 3
						gonads_contig_388587_N	2.12358	EKC33375	Neural-cadherin	O15943	Neural-cadherin
						gonads_contig_62506_P	2.12348	EKC20098	Protein hu-li tai shao	P35611	Alpha-adducin
						gonads_contig_311361_AS	2.12312
						gonads_contig_287986_AS	2.12128
						gonads_contig_153217_P	2.12126	EKC21500	Cytoplasmic dynein 2 heavy chain 1	Q27802	Cytoplasmic dynein 2 heavy chain 1
						gonads_contig_27431_P	2.11997	EKC29536	Homeodomain-interacting protein kinase 2	Q9QZR5	Homeodomain-interacting protein kinase 2
						gonads_contig_75102_N	2.11982	EKC27568	Protein still life, isoforms C/SIF type 2	P91620	Protein still life, isoforms C/SIF type 2
						gonads_contig_470405_P	2.11962	EKC40050	Lipoxygenase-like protein domain-containing protein 1	C8YR32	Lipoxygenase homology domain-containing protein 1
						gonads_contig_359690_P	2.11932	EKC39923	Transient receptor potential cation channel subfamily A member 1-like protein	Q12955	Ankyrin-3
						gonads_contig_462057_N	2.11898	EKC43184	Intersectin-1	Q9NZM3	Intersectin-2
						gonads_contig_23410_AS	2.11895	EKC24433	Nicotinate phosphoribosyltransferase	Q9VQX4	Nicotinate phosphoribosyltransferase
						gonads_contig_440203_N	2.11729	EKC38312	Leucine-rich repeat and calponin-like protein domain-containing protein 3	Q96II8	Leucine-rich repeat and calponin homology domain-containing protein 3
						gonads_contig_331950_N	2.11713	EKC37559	Condensin complex subunit 1	Q9YHY6	Condensin complex subunit 1
						gonads_contig_242538_N	2.11711	EKC36287	Dynein heavy chain 5, axonemal	Q96JB1	Dynein heavy chain 8, axonemal
						gonads_contig_12981_P	2.11692	EKC34092		O75643	U5 small nuclear ribonucleoprotein 200 kDa helicase
						gonads_contig_32698_P	2.1163	EKC39793	Matrix metalloproteinase-17	P53690	Matrix metalloproteinase-14
						gonads_contig_39561_P	2.11606	EKC19987
						gonads_contig_240229_N	2.11534	EKC35496	Disintegrin and metalloproteinase domain-containing protein 15	Q9R0X2	ADAM DEC1
						gonads_contig_36928_P	2.11509	ABS18268	Heat shock protein HSP 90-alpha 1	Q7PT10	Heat shock protein 83
						gonads_contig_329376_P	2.11479	EKC24703	FERM, RhoGEF and pleckstrin domain-containing protein 2	Q91VS8	FERM, RhoGEF and pleckstrin domain-containing protein 2
						gonads_contig_483984_AS	2.11463
						gonads_contig_44426_P	2.11405	EKC42626	Junction-mediating and-regulatory protein	Q8N9B5	Junction-mediating and -regulatory protein
						gonads_contig_288905_N	2.11383	EKC21680		Q3UMF0	Cordon-bleu protein-like 1
						gonads_contig_288960_N	2.11322			Q674X7	Kazrin
						gonads_contig_25772_P	2.11194	EKC23555	Sortilin	Q99523	Sortilin
						gonads_contig_161351_AS	2.11067
						gonads_contig_387725_P	2.11064	EKC35431	Histone-lysine N-methyltransferase MLL3	Q6PDK2	Histone-lysine N-methyltransferase 2D
						gonads_contig_347245_P	2.11054	EKC18680	Microtubule-associated serine/threonine-protein kinase 4	Q6AX33	Microtubule-associated serine/threonine-protein kinase 3
						gonads_contig_189589_N	2.11028	EKC35627	WD repeat-containing protein 65	Q9D180	WD repeat-containing protein 65
						gonads_contig_268133_N	2.10996	EKC35427	Neurobeachin	Q9W4E2	Neurobeachin
						gonads_contig_452318_N	2.10942	EKC21529	Protocadherin Fat 4	Q14517	Protocadherin Fat 1
						gonads_contig_103580_P	2.10849	EKC37135	Heterogeneous nuclear ribonucleoprotein Q	O43390	Heterogeneous nuclear ribonucleoprotein R
						gonads_contig_63141_P	2.10805	EKC36023		Q8C827	Zinc finger protein 62
						gonads_contig_399539_P	2.10804
						gonads_contig_183459_P	2.108	EKC19933	Extracellular sulfatase Sulf-1	Q9VEX0	Extracellular sulfatase SULF-1 homolog
						gonads_contig_129869_N	2.10794	EKC35067	Protein argonaute-2	Q6DJB9	Protein argonaute-2
						gonads_contig_298011_P	2.10759	EKC26630
						gonads_contig_32111_N	2.10735	EKC18319	Tetratricopeptide repeat protein 6	Q86TZ1	Tetratricopeptide repeat protein 6
[truncated: 6,762 more rows]
